# Supplementary material for: Using gene-environment interactions to explore pathways for colorectal cancer risk
Source: eBioMedicine. 2025 Oct 11;121:105964. doi: 10.1016/j.ebiom.2025.105964 (PMC12547926; doi:10.1016/j.ebiom.2025.105964)
Supplement: S.Tables 1–14 [file mmc3.xlsx]

## Sheet: S.Tables
Table S1. Participating studies.
Table S2. List of exposures included in the analyses.
Table S3. Exposure-specific descriptives.
Table S4. Number of mapped SNPs/Genes passing the threshold of signicance (P-value <5x10−3), used in the ORA, per exposure.
Table S5. Parameter settings used in the Over-representation analysis (ORA).
Table S6. Summary of associated gene-sets (P<0.05) using the ADABF method, per exposure.
Table S7. List of associated pathways (P<0.05) using the ADABF method, per exposure.
Table S8. Pathways concomitantly associated (P<0.05) for multiple exposures, using the ADABF method.
Table S9. List of enriched (P<0.05) pathways using ORA, per exposure.
Table S10. List of associated genes (P<0.05), across exposures (using the ADABF approach)
Table S11. Genes associated (P<0.05) for multiple exposures (using the ADABF approach).
Table S12. Summary of associated (P<0.05) pathways and included genes (using the ADABF approach).
Table S13. Gene-sets identified (P<0.05) using both the ADABF and ORA approaches, and participating associated (P<0.05) genes (ADABF)
Table S14. Summary of the hallmarks of cancer that associated genes (using the ADABF method) map to, per exposure.

## Sheet: S.Table 1
Table S1. Participating studies.
Study Acronym	Study Name	Study Design	Country	Genotyping Platform	N Cases	N Controls
ASTERISK	Association STudy Evaluating RISK for sporadic colorectal cancer	case-control	France	Illumina 300K	869	941
ATBC	Alpha-Tocopherol, Beta Carotene Cancer Prevention Study	cohort	Finland	Illumina Oncoarray	152	32
CCFR_1	Colon Cancer Family Registry	case-control	USA, Canada, Australia	Illumina 1M, 1M duo	988	957
CCFR_3	Colon Cancer Family Registry	case-control	USA, Canada, Australia	Affymetrix Axiom	836	627
CCFR_4	Colon Cancer Family Registry	case-control	USA, Canada, Australia	Illumina Oncoarray	1141	640
CLUEII	Campaign against Cancer and Heart Disease II	cohort	USA	Illumina Oncoarray+ custom iSelect	264	244
Colo2&3	Hawai’i Colorectal Cancer Studies 2&3	case-series	USA	Illumina 300K	74	106
CORSA_2	Colorectal Cancer Study of Austria	case-control	Austria	Affymetrix Axiom	1097	1159
CORSA_1	Colorectal Cancer Study of Austria	case-control	Austria	Illumina Oncoarray+ custom iSelect	944	693
CPSII_1	American Cancer Society Cancer Prevention Study II nested case-control study	cohort	USA	Affymetrix Axiom	494	490
CPSII_2	American Cancer Society Cancer Prevention Study II nested case-control study	cohort	USA	Illumina Oncoarray+ custom iSelect	307	319
CRCGEN	Colorectal Cancer Genetics & Genomics, Spanish study	case-control	Spain	Illumina Oncoarray	821	958
CzechCCS	Czech Republic CCS	case-control	Czech Republic	Illumina Oncoarray+ custom iSelect	1257	1478
DACHS_1	Darmkrebs: Chancen der Verhütung durch Screening	case-control	Germany	Illumina 300K	1608	1654
DACHS_2	Darmkrebs: Chancen der Verhütung durch Screening	case-control	Germany	Illumina OmniExpress	644	480
DACHS_3	Darmkrebs: Chancen der Verhütung durch Screening Study	case-control	Germany	Illumina OmniExpressExome	1190	609
DALS_2	Diet, Activity and Lifestyle Study	case-control	USA	Illumina 550K, 610K	397	454
DALS_1	Diet, Activity and Lifestyle Study	case-control	USA	Illumina 300K	688	695
EDRN	Early Detection Research Network	case cohort	USA	Illumina Oncoarray+ custom iSelect	231	289
EPIC	European Prospective Investigation into Cancer and Nutrition	cohort	Europe	Illumina OmniExpressExome	2008	2311
ESTHER_VERDI	Epidemiologische Studie zu Chancen der Verhütung, Früherkennung und optimierten Therapie chronischer Erkrankungen in der älteren Bevölkerung; Verlauf der diagnotischen Abklärung bei Krebspatienten	case-control	Germany	Illumina Oncoarray	295	428
HawaiiCCS_AD	Hawaii Adenoma Study	case-control	USA	Illumina Oncoarray+ custom iSelect	80	525
HPFS_3_AD	Health Professionals Follow-Up Study	cohort	USA	Illumina OmniExpress	301	280
HPFS_4	Health Professionals Follow-Up Study	cohort	USA	Illumina OmniExpress	183	195
HPFS_1_2	Health Professionals Follow-Up Study	cohort	USA	Illumina OmniExpressExome	189	238
HPFS_5_AD	Health Professionals Follow-Up Study	cohort	USA	Illumina Oncoarray+ custom iSelect	153	103
Kentucky	Kentucky Case-Control Study	case-control	USA	Affymetrix Axiom	862	1027
LCCS	Leeds Colorectal Cancer Study	case-control	UK	Illumina Oncoarray+ custom iSelect	1347	664
MCCS_1	Melbourne Collaborative Cohort Study	cohort	Australia	Affymetrix Axiom	534	458
MCCS_2	Melbourne Collaborative Cohort Study	cohort	Australia	Affymetrix Axiom	218	212
MEC_1	Multiethnic Cohort Study	cohort	USA	Illumina 300K	317	336
MEC_2	Multiethnic Cohort Study	cohort	USA	Illumina 300K	63	88
MECC_1	Molecular Epidemiology of Colorectal Cancer study	case-control	Israel	Illumina Omni 2.5	432	462
MECC_2	Molecular Epidemiology of Colorectal Cancer study	case-control	Israel	Affymetrix Axiom	1017	975
MECC_3	Molecular Epidemiology of Colorectal Cancer study	case-control	Israel	Illumina OncorayIllumina Infinium OncoArra	3265	2618
NCCCSI	North Carolina Colon Cancer Study, I	case-control	USA	Illumina Oncoarray+ custom iSelect	240	456
NCCCSII	North Carolina Colon Cancer Study, II	case-control	USA	Illumina Oncoarray+ custom iSelect	555	650
NFCCR_2	Newfoundland Case-Control Study 2	case-control	Canada	Affymetrix Axiom	183	460
NHS_1_2	Nurses’ Health Study	cohort	USA	Illumina OmniExpress	354	740
NHS_3_AD	Nurses’ Health Study	cohort	USA	Illumina OmniExpress	482	402
NHS_4	Nurses’ Health Study	cohort	USA	Illumina OmniExpressExome	285	284
NHS_5_AD	Nurses’ Health Study	cohort	USA	Illumina Oncoarray+ custom iSelect	245	213
PHS	Physicians’ Health Study	cohort	USA	Illumina OmniExpress	373	386
PLCO_1_Rematch	Prostate, Lung, Colorectal, and Ovarian Cancer Screening Trial	cohort	USA	Illumina 300/240S & 610K	523	318
PLCO_2	Prostate, Lung, Colorectal, and Ovarian Cancer Screening Trial	cohort	USA	Illumina 300K	456	357
PLCO_3	Prostate, Lung, Colorectal, and Ovarian Cancer Screening Trial	cohort	USA	Illumina 300K	730	3340
PLCO_4_AD	Prostate, Lung, Colorectal, and Ovarian Cancer Screening Trial	cohort	USA	Illumina Oncoarray+ custom iSelect	1086	918
PPS3	Aspirin/Folate Polyp Prevention Study	clinical trial	USA	Illumina OncorayIllumina Infinium OncoArra	63	451
PPS4	Vitamin D/Calcium Polyp Prevention Study	clinical trial	USA	Illumina OncorayIllumina Infinium OncoArra	143	910
REACH_AD	Screening Markers for Colorectal Disease study and Colonoscopy and Health study	case-control	USA	Illumina 300K	78	308
SEARCH	Studies of Epidemiology and Risk Factors in Cancer Heredity	case-control	UK	Illumina Oncoarray	1298	266
SELECT	Selenium and Vitamin E Prevention Trial	clinical trial	USA	Illumina Oncoarray+ custom iSelect	261	268
SMC_COSM	Swedish Mammography Cohort and Cohort of Swedish Men	cohort	Sweden	Illumina Oncoarray	506	823
SMS_AD	Screening Markers for Colorectal Cancer Study (advanced adenomas)	case-control	USA	Illumina Oncoarray+ custom iSelect	40	125
UKB_1	UK Biobank	cohort	UK	UK Biobank Axiom	2897	11536
USC_HRT_CRC	Los Angeles County Cancer Surveillance Program	case-control	USA	Illumina Oncoarray	287	391
VITAL	VITamins And Lifestyle	cohort	USA	Illumina 300K	254	265
WHI_1	Women’s Health Initiative Study	cohort	USA	Illumina 550K, 550Kduo, 610K	447	505
WHI_2	Women’s Health Initiative Study	cohort	USA	Illumina 300K	972	987
WHI_3	Women’s Health Initiative Study	cohort	USA	Illumina Oncoarray+ custom iSelect	554	554

## Sheet: S.Table 2
Table S2. List of exposures included in the analyses.
Exposures	Sub-measurement	Description
BMI	BMI	Pre-diagnostic body mass index (BMI), BMI/5, BMI<18.5 as NA, continuous
Smoking	aveday	Average smoking per day
	ever	Ever smoked cigarettes
	pkyr	Packs per year
NSAIDs	aspirin	Aspirin use (ever)
	asp ref	Regular aspirin/non-steroidal anti-inflammatory drug (NSAID) use at reference time
Alcohol	heavy vs moderate
	moderate
Folate	dietqc2	Dietary folate (mcg/day), study-sex-spe quartiles as continuous
	sup_yn	Folate from supplements (Yes/No)
	totqc2	Total folate intake (mcg/day), study-sex-spe quartiles as continuous
Height	height10	Height (cm) / 10
Red meat	redmeatqcm	Processed meat (servings/day), medians from study-sex-specific quartiles as continuous
Processed meat	procmeatqcm	Red meat (servings/day), medians from study-sex-specific quartiles as continuous
Type 2 Diabetes	diab	Ever diagnosed with diabetes by a doctor
Calcium	dietqc2	Dietary calcium (mg/day), study-sex-spe quartiles as continuous
	totqc2	Total calcium intake (mg/day), study-sex-spe quartiles as continuous
Fiber	fiberqc2	Total fiber (g/day), study-sex-specific quartiles as continuous
	fiber10qcm	Total fiber (10 g/day), medians from study-sex-specific quartiles as continuous
Vegetable	vegetableqc2	Vegetable (servings/day), study-sex-specific quartiles as continuous
	vegetable5qcm	Vegetable (5 servings/day), medians from study-sex-specific quartiles as continuous
Fruit	fruitqc2	Fruit (servings/day), study-sex-specific quartiles as continuous
	fruit5qcm	Fruit (5 servings/day), medians from study-sex-specific quartiles as continuous
MHT	hrt ref pm2	Any Post-menopausal hormone replacement therapy use at reference time
Physical activity	active met 875
	methrswklns	MET-hr/wk, leisure+undiferentiated activity
	methrswklnsqc2	MET-hr/wk, leisure+undiferentiated activity, study-sex-specific quartiles as continuous

## Sheet: S.Table 3
Table S3. Exposure-specific descriptives.
Exposures*	Sample size (n cases)	Cases	Controls
BMI, kg/m²	84866 (36415)	27.5 (±4.8)	27.1 (±4.6)
Average cigarretes per day	30785 (13918)	18.6 (±11.5)	18.0 (±11.4)
Ever smoked	78102 (33756)	18781 (55.6%)	22370 (50.4%)
Pack years of smoking	27802 (12531)	26.8 (±22.4)	24.6 (±21.6)
Regular aspirin use	72137 (30574)	8242 (27%)	12772 (31%)
Regular NSAIDs use	72667 (30806)	10446 (34%)	16838 (40%)
Light-to-moderate drinkers, >1-28 g/d	74099 (31874)	13979 (44%)	21658 (51%)
Heavy drinkers, >28 g/d	74099 (31874)	4141 (13%)	5021 (12%)
Folate, mcg/day	58464 (27655)	373 (±217)	389 (±222)
Height, cm	45119 (16090)	169 (±9.6)	169 (±9.6)
Red meat, servings/day	69477 (29842)	0.7 (±0.6)	0.6 (±0.6)
Processed meat, servings/day	64291 (26982)	0.4 (±0.4)	0.3 (±0.4)
Ever diagnosed with diabetes	74390 (31529)	3837 (12%)	3627 (9%)
Calcium, mg/day	77555 (33731)	790 (±442)	809 (±440)
Fiber, g/day	49735 (23381)	19.5 (±9.8)	19.8 (±9.7)
Vegetable, servings/day	76157 (32859)	2.9 (±2.5)	2.6 (±2.5)
Fruit, servings/day	76014 (32781)	2.0 (±1.7)	2.2 (±1.8)
Ever use of HRT	28486 (11519)	3855 (33.5%)	6172 (36.4%)
Physical activity, MET-hr/week	42602 (17293)	44.8 (± 64.9)	48.0 (± 70.6)
*Described with mean (SD) for continuous variables and N (%) for binary variables

## Sheet: S.Table 4
Table S4. Number of mapped SNPs/Genes passing the threshold of signicance (P-value <5x10−3), used in the ORA, per exposure.
Exposures	n GENEs (n SNPs)
BMI (Pre-diagnostic body mass index (BMI), BMI/5, BMI<18.5 as NA, continuous)	3979 (36009)
Smoking (Average smoking per day)	4280 (41270)
Smoking (Ever smoked cigarettes)	4154 (37851)
Smoking (Pack per year)	3935 (37541)
NSAIDs (Aspirin use)	4802 (47492)
NSAIDs (Regular aspirin/non-steroidal antiinflammatory drug (NSAID) use at reference time)	4685 (47292)
Alcohol	3916 (37372)
Alcohol (Moderate vs non-drinkers)	4512 (45380)
Folate (Dietary folate (mcg/day), study-sex-spe quartiles as continuous)	3927 (36159)
Folate (Folate from supplements (Yes/No))	4178 (39858)
Folate (Total folate intake (mcg/day), study-sex-spe quartiles as continuous)	4126 (37889)
Height (Height (cm) / 10)	4014 (36574)
Red meat (Processed meat (servings/day), medians from study-sex-specific quartiles as continuous)	3901 (40940)
Processed meat (Red meat (servings/day), medians from study-sex-specific quartiles as continuous)	4170 (39460)
Type 2 Diabetes (Ever diagnosed with diabetes by a doctor)	3787 (35417)
Calcium (Dietary calcium (mg/day), study-sex-spe quartiles as continuous)	4200 (40208)
Calcium (Total calcium intake (mg/day), study-sex-spe quartiles as continuous)	3931 (37330)
Fiber (Total fiber (g/day), study-sex-specific quartiles as continuous)	4816 (50066)
Fiber (Total fiber (10 g/day), medians from study-sex-specific quartiles as continuous)	4470 (45376)
Vegetable (Vegetable (servings/day), study-sex-specific quartiles as continuous)	4194 (37535)
Vegetable (Vegetable (5 servings/day), medians from study-sex-specific quartiles as continuous)	4669 (41675)
Fruit (Fruit (servings/day), study-sex-specific quartiles as continuous)	5819 (63270)
Fruit (Fruit (5 servings/day), medians from study-sex-specific quartiles as continuous)	5644 (63181)
MHT (Any Post-menopausal hormone replacement therapy use at reference time)	3835 (35251)
Physical activity	3739 (34814)
Physical activity (MET-hr/wk, leisure+undiferentiated activity)	4196 (42137)
Physical activity (MET-hr/wk, leisure+undiferentiated activity, study-sex-specific quartiles as continuous)	3888 (35706)

## Sheet: S.Table 5
Table S5. Parameter settings used in the Over-representation analysis (ORA)
Basic parameters	Settings
Organism of Interest	Homo sapiens
Method of Interest	Over-Representative Analysis (ORA)
Funtional Databases	BIOCARTA; KEGG; WP; PID; REACTOME
Gene ID Type	Gene symbol
Reference Set/User Reference	18,979 genes with ≥1 mapped SNP
minimum number of genes for a category	20
Maximum number of genes for a category	2000
Pvalue cutoff	0.1
Multiple Test Adjustment	Bonferroni
Significance Level	FDR 0.05

## Sheet: S.Table 6
Table S6. Summary of associated gene-sets (P<0.05) using the ADABF method, per exposure.
Exposure	Gene-set library	Enriched, n	Enriched (%)	Pathways total, n
Smoking	BIOCARTA	101	34.589	292
BMI	BIOCARTA	82	28.0822	292
NSAIDs	BIOCARTA	33	11.3014	292
Fruit	BIOCARTA	7	2.39726	292
Fiber	BIOCARTA	2	0.684932	292
Physical activity	BIOCARTA	2	0.684932	292
Processed meat	BIOCARTA	2	0.684932	292
Vegetable	BIOCARTA	2	0.684932	292
Calcium	BIOCARTA	1	0.342466	292
Folate	BIOCARTA	1	0.342466	292
Alcohol	BIOCARTA	0	0	292
Height	BIOCARTA	0	0	292
MHT	BIOCARTA	0	0	292
Red meat	BIOCARTA	0	0	292
Type 2 Diabetes	BIOCARTA	0	0	292
Smoking	KEGG	86	46.2366	186
BMI	KEGG	83	44.6237	186
NSAIDs	KEGG	43	23.1183	186
Red meat	KEGG	3	1.6129	186
Alcohol	KEGG	0	0	186
Calcium	KEGG	0	0	186
Fiber	KEGG	0	0	186
Folate	KEGG	0	0	186
Fruit	KEGG	0	0	186
Height	KEGG	0	0	186
MHT	KEGG	0	0	186
Physical activity	KEGG	0	0	186
Processed meat	KEGG	0	0	186
Type 2 Diabetes	KEGG	0	0	186
Vegetable	KEGG	0	0	186
Smoking	PID	84	42.8571	196
BMI	PID	82	41.8367	196
NSAIDs	PID	21	10.7143	196
Alcohol	PID	0	0	196
Calcium	PID	0	0	196
Fiber	PID	0	0	196
Folate	PID	0	0	196
Fruit	PID	0	0	196
Height	PID	0	0	196
MHT	PID	0	0	196
Physical activity	PID	0	0	196
Processed meat	PID	0	0	196
Red meat	PID	0	0	196
Type 2 Diabetes	PID	0	0	196
Vegetable	PID	0	0	196
Smoking	REACTOME	590	36.5551	1614
BMI	REACTOME	542	33.5812	1614
NSAIDs	REACTOME	382	23.6679	1614
Fruit	REACTOME	25	1.54895	1614
Fiber	REACTOME	9	0.557621	1614
Physical activity	REACTOME	8	0.495663	1614
Vegetable	REACTOME	8	0.495663	1614
Processed meat	REACTOME	5	0.309789	1614
Red meat	REACTOME	5	0.309789	1614
Alcohol	REACTOME	4	0.247831	1614
Calcium	REACTOME	4	0.247831	1614
Folate	REACTOME	4	0.247831	1614
MHT	REACTOME	3	0.185874	1614
Type 2 Diabetes	REACTOME	3	0.185874	1614
Height	REACTOME	1	0.0619579	1614
BMI	WP	249	37.6133	662
Smoking	WP	234	35.4985	662
NSAIDs	WP	111	16.7674	662
Red meat	WP	6	0.906344	662
Calcium	WP	5	0.755287	662
Fruit	WP	4	0.60423	662
Fiber	WP	2	0.302115	662
Type 2 Diabetes	WP	2	0.302115	662
Alcohol	WP	1	0.151057	662
Folate	WP	1	0.151057	662
Height	WP	1	0.151057	662
Processed meat	WP	1	0.151057	662
Vegetable	WP	1	0.151057	662
MHT	WP	0	0	662
Physical activity	WP	0	0	662
ADABF: adaptive combination of Bayes factors
BMI: body mass index
MHT: menopausal hormone therapy

## Sheet: S.Table 7
Table S7. List of associated pathways (P<0.05) using the ADABF method, per exposure.
Exposure	Pathway	P-value	Pathway enriched (P<0.05) for n exposures	FDR	FDR <5%
Alcohol	REACTOME_HDR_THROUGH_MMEJ_ALT_NHEJ	0.004995	2	0.585576	FALSE
Alcohol	REACTOME_POLB_DEPENDENT_LONG_PATCH_BASE_EXCISION_REPAIR	0.022977	2	0.583884	FALSE
Alcohol	REACTOME_RECEPTOR_MEDIATED_MITOPHAGY	0.04995	1	0.583884	FALSE
Alcohol	REACTOME_TP53_REGULATES_TRANSCRIPTION_OF_SEVERAL_ADDITIONAL_CELL_DEATH_GENES_WHOSE_SPECIFIC_ROLES_IN_P53_DEPENDENT_APOPTOSIS_REMAIN_UNCERTAIN	0.04995	3	0.583884	FALSE
Alcohol	WP_BENZOAPYRENE_METABOLISM	0.027972	2	0.574664	FALSE
BMI	BIOCARTA_ACE2_PATHWAY	0.000999001	1	0.00940994	TRUE
BMI	BIOCARTA_AGPCR_PATHWAY	0.001998	2	0.0145854	TRUE
BMI	BIOCARTA_AGR_PATHWAY	0.000999001	1	0.00940994	TRUE
BMI	BIOCARTA_AKAP13_PATHWAY	0.012987	2	0.0592532	FALSE
BMI	BIOCARTA_AKAPCENTROSOME_PATHWAY	0.004995	2	0.0275197	TRUE
BMI	BIOCARTA_AMI_PATHWAY	0.000999001	2	0.00940994	TRUE
BMI	BIOCARTA_ARENRF2_PATHWAY	0.000999001	1	0.00940994	TRUE
BMI	BIOCARTA_AT1R_PATHWAY	0.003996	1	0.0233367	TRUE
BMI	BIOCARTA_BAD_PATHWAY	0.001998	1	0.0145854	TRUE
BMI	BIOCARTA_BARRESTIN_PATHWAY	0.01998	1	0.0833452	FALSE
BMI	BIOCARTA_BARRESTIN_SRC_PATHWAY	0.000999001	2	0.00940994	TRUE
BMI	BIOCARTA_BARR_MAPK_PATHWAY	0.000999001	2	0.00940994	TRUE
BMI	BIOCARTA_BCR_PATHWAY	0.022977	1	0.0931846	FALSE
BMI	BIOCARTA_BIOPEPTIDES_PATHWAY	0.010989	1	0.0534799	FALSE
BMI	BIOCARTA_CALCINEURIN_PATHWAY	0.001998	1	0.0145854	TRUE
BMI	BIOCARTA_CARDIACEGF_PATHWAY	0.000999001	1	0.00940994	TRUE
BMI	BIOCARTA_CARM1_PATHWAY	0.047952	1	0.170756	FALSE
BMI	BIOCARTA_CARM_ER_PATHWAY	0.000999001	3	0.00940994	TRUE
BMI	BIOCARTA_CBL_PATHWAY	0.00599401	1	0.0318227	TRUE
BMI	BIOCARTA_CCR3_PATHWAY	0.000999001	1	0.00940994	TRUE
BMI	BIOCARTA_CCR5_PATHWAY	0.027972	1	0.104716	FALSE
BMI	BIOCARTA_CDK5_PATHWAY	0.015984	1	0.0676425	FALSE
BMI	BIOCARTA_CDMAC_PATHWAY	0.000999001	1	0.00940994	TRUE
BMI	BIOCARTA_CELL2CELL_PATHWAY	0.004995	1	0.0275197	TRUE
BMI	BIOCARTA_CHEMICAL_PATHWAY	0.000999001	2	0.00940994	TRUE
BMI	BIOCARTA_CIRCADIAN_PATHWAY	0.021978	2	0.0903885	FALSE
BMI	BIOCARTA_CK1_PATHWAY	0.000999001	3	0.00940994	TRUE
BMI	BIOCARTA_CREB_PATHWAY	0.002997	1	0.0186197	TRUE
BMI	BIOCARTA_CTBP1_PATHWAY	0.027972	2	0.104716	FALSE
BMI	BIOCARTA_CXCR4_PATHWAY	0.011988	1	0.0564597	FALSE
BMI	BIOCARTA_EDG1_PATHWAY	0.000999001	2	0.00940994	TRUE
BMI	BIOCARTA_EFP_PATHWAY	0.027972	3	0.104716	FALSE
BMI	BIOCARTA_EGFR_SMRTE_PATHWAY	0.024975	1	0.0972361	FALSE
BMI	BIOCARTA_EICOSANOID_PATHWAY	0.002997	2	0.0186197	TRUE
BMI	BIOCARTA_EIF4_PATHWAY	0.00599401	2	0.0318227	TRUE
BMI	BIOCARTA_EPHA4_PATHWAY	0.024975	1	0.0972361	FALSE
BMI	BIOCARTA_ERBB3_PATHWAY	0.002997	3	0.0186197	TRUE
BMI	BIOCARTA_ERBB4_PATHWAY	0.000999001	1	0.00940994	TRUE
BMI	BIOCARTA_FCER1_PATHWAY	0.013986	2	0.0618775	FALSE
BMI	BIOCARTA_FLUMAZENIL_PATHWAY	0.00699301	2	0.0364635	TRUE
BMI	BIOCARTA_FMLP_PATHWAY	0.013986	1	0.0618775	FALSE
BMI	BIOCARTA_GH_PATHWAY	0.003996	1	0.0233367	TRUE
BMI	BIOCARTA_GPCR_PATHWAY	0.00999001	1	0.0494421	TRUE
BMI	BIOCARTA_HER2_PATHWAY	0.001998	1	0.0145854	TRUE
BMI	BIOCARTA_HSP27_PATHWAY	0.044955	1	0.16206	FALSE
BMI	BIOCARTA_INTRINSIC_PATHWAY	0.000999001	2	0.00940994	TRUE
BMI	BIOCARTA_ION_PATHWAY	0.001998	1	0.0145854	TRUE
BMI	BIOCARTA_KERATINOCYTE_PATHWAY	0.000999001	2	0.00940994	TRUE
BMI	BIOCARTA_LEPTIN_PATHWAY	0.002997	1	0.0186197	TRUE
BMI	BIOCARTA_MEF2D_PATHWAY	0.002997	2	0.0186197	TRUE
BMI	BIOCARTA_MITR_PATHWAY	0.000999001	1	0.00940994	TRUE
BMI	BIOCARTA_MPR_PATHWAY	0.00899101	1	0.0460592	TRUE
BMI	BIOCARTA_MYOSIN_PATHWAY	0.000999001	2	0.00940994	TRUE
BMI	BIOCARTA_NDKDYNAMIN_PATHWAY	0.024975	2	0.0972361	FALSE
BMI	BIOCARTA_NO1_PATHWAY	0.001998	1	0.0145854	TRUE
BMI	BIOCARTA_NOS1_PATHWAY	0.000999001	2	0.00940994	TRUE
BMI	BIOCARTA_NPP1_PATHWAY	0.000999001	2	0.00940994	TRUE
BMI	BIOCARTA_NUCLEARRS_PATHWAY	0.001998	2	0.0145854	TRUE
BMI	BIOCARTA_PAR1_PATHWAY	0.003996	2	0.0233367	TRUE
BMI	BIOCARTA_PDZS_PATHWAY	0.000999001	1	0.00940994	TRUE
BMI	BIOCARTA_PELP1_PATHWAY	0.000999001	1	0.00940994	TRUE
BMI	BIOCARTA_PGC1A_PATHWAY	0.00999001	2	0.0494421	TRUE
BMI	BIOCARTA_PKC_PATHWAY	0.000999001	1	0.00940994	TRUE
BMI	BIOCARTA_PLATELETAPP_PATHWAY	0.000999001	3	0.00940994	TRUE
BMI	BIOCARTA_PLCD_PATHWAY	0.000999001	1	0.00940994	TRUE
BMI	BIOCARTA_PLC_PATHWAY	0.000999001	2	0.00940994	TRUE
BMI	BIOCARTA_PML_PATHWAY	0.043956	1	0.16044	FALSE
BMI	BIOCARTA_PPARA_PATHWAY	0.001998	2	0.0145854	TRUE
BMI	BIOCARTA_PTDINS_PATHWAY	0.001998	1	0.0145854	TRUE
BMI	BIOCARTA_PYK2_PATHWAY	0.014985	1	0.0653078	FALSE
BMI	BIOCARTA_RACC_PATHWAY	0.002997	2	0.0186197	TRUE
BMI	BIOCARTA_RANBP2_PATHWAY	0.004995	2	0.0275197	TRUE
BMI	BIOCARTA_REELIN_PATHWAY	0.000999001	2	0.00940994	TRUE
BMI	BIOCARTA_SAM68_PATHWAY	0.002997	1	0.0186197	TRUE
BMI	BIOCARTA_SPPA_PATHWAY	0.000999001	1	0.00940994	TRUE
BMI	BIOCARTA_SRCRPTP_PATHWAY	0.000999001	1	0.00940994	TRUE
BMI	BIOCARTA_STATHMIN_PATHWAY	0.038961	1	0.144008	FALSE
BMI	BIOCARTA_TEL_PATHWAY	0.000999001	2	0.00940994	TRUE
BMI	BIOCARTA_TRKA_PATHWAY	0.011988	1	0.0564597	FALSE
BMI	BIOCARTA_TUBBY_PATHWAY	0.012987	1	0.0592532	FALSE
BMI	BIOCARTA_VEGF_PATHWAY	0.015984	1	0.0676425	FALSE
BMI	BIOCARTA_VITCB_PATHWAY	0.000999001	1	0.00940994	TRUE
BMI	KEGG_ABC_TRANSPORTERS	0.047952	1	0.108769	FALSE
BMI	KEGG_ADHERENS_JUNCTION	0.000999001	1	0.00453205	TRUE
BMI	KEGG_ADIPOCYTOKINE_SIGNALING_PATHWAY	0.00799201	1	0.0265449	TRUE
BMI	KEGG_ALDOSTERONE_REGULATED_SODIUM_REABSORPTION	0.000999001	2	0.00453205	TRUE
BMI	KEGG_ALZHEIMERS_DISEASE	0.000999001	3	0.00453205	TRUE
BMI	KEGG_AMINO_SUGAR_AND_NUCLEOTIDE_SUGAR_METABOLISM	0.035964	1	0.0857604	FALSE
BMI	KEGG_AMYOTROPHIC_LATERAL_SCLEROSIS_ALS	0.000999001	2	0.00453205	TRUE
BMI	KEGG_ANTIGEN_PROCESSING_AND_PRESENTATION	0.042957	3	0.0998751	FALSE
BMI	KEGG_ARRHYTHMOGENIC_RIGHT_VENTRICULAR_CARDIOMYOPATHY_ARVC	0.000999001	2	0.00453205	TRUE
BMI	KEGG_AUTOIMMUNE_THYROID_DISEASE	0.00699301	3	0.0236491	TRUE
BMI	KEGG_AXON_GUIDANCE	0.000999001	2	0.00453205	TRUE
BMI	KEGG_B_CELL_RECEPTOR_SIGNALING_PATHWAY	0.003996	1	0.0154845	TRUE
BMI	KEGG_CALCIUM_SIGNALING_PATHWAY	0.000999001	2	0.00453205	TRUE
BMI	KEGG_CARDIAC_MUSCLE_CONTRACTION	0.000999001	2	0.00453205	TRUE
BMI	KEGG_CELL_ADHESION_MOLECULES_CAMS	0.000999001	3	0.00453205	TRUE
BMI	KEGG_CELL_CYCLE	0.00899101	2	0.0283445	TRUE
BMI	KEGG_CHEMOKINE_SIGNALING_PATHWAY	0.000999001	2	0.00453205	TRUE
BMI	KEGG_CIRCADIAN_RHYTHM_MAMMAL	0.035964	2	0.0857604	FALSE
BMI	KEGG_COLORECTAL_CANCER	0.00899101	1	0.0283445	TRUE
BMI	KEGG_CYTOKINE_CYTOKINE_RECEPTOR_INTERACTION	0.00999001	3	0.0304613	TRUE
BMI	KEGG_CYTOSOLIC_DNA_SENSING_PATHWAY	0.00699301	3	0.0236491	TRUE
BMI	KEGG_DILATED_CARDIOMYOPATHY	0.000999001	2	0.00453205	TRUE
BMI	KEGG_DORSO_VENTRAL_AXIS_FORMATION	0.00899101	1	0.0283445	TRUE
BMI	KEGG_ECM_RECEPTOR_INTERACTION	0.000999001	2	0.00453205	TRUE
BMI	KEGG_ENDOCYTOSIS	0.000999001	3	0.00453205	TRUE
BMI	KEGG_ENDOMETRIAL_CANCER	0.013986	1	0.0394151	TRUE
BMI	KEGG_EPITHELIAL_CELL_SIGNALING_IN_HELICOBACTER_PYLORI_INFECTION	0.000999001	1	0.00453205	TRUE
BMI	KEGG_ERBB_SIGNALING_PATHWAY	0.001998	1	0.00825841	TRUE
BMI	KEGG_FC_EPSILON_RI_SIGNALING_PATHWAY	0.000999001	1	0.00453205	TRUE
BMI	KEGG_FC_GAMMA_R_MEDIATED_PHAGOCYTOSIS	0.000999001	2	0.00453205	TRUE
BMI	KEGG_FOCAL_ADHESION	0.000999001	2	0.00453205	TRUE
BMI	KEGG_FRUCTOSE_AND_MANNOSE_METABOLISM	0.000999001	1	0.00453205	TRUE
BMI	KEGG_GAP_JUNCTION	0.000999001	2	0.00453205	TRUE
BMI	KEGG_GLIOMA	0.012987	1	0.0377435	TRUE
BMI	KEGG_GLYCOSAMINOGLYCAN_BIOSYNTHESIS_CHONDROITIN_SULFATE	0.022977	1	0.0601933	FALSE
BMI	KEGG_GLYCOSAMINOGLYCAN_BIOSYNTHESIS_HEPARAN_SULFATE	0.000999001	1	0.00453205	TRUE
BMI	KEGG_GLYCOSPHINGOLIPID_BIOSYNTHESIS_GANGLIO_SERIES	0.00999001	2	0.0304613	TRUE
BMI	KEGG_GLYOXYLATE_AND_DICARBOXYLATE_METABOLISM	0.022977	1	0.0601933	FALSE
BMI	KEGG_GNRH_SIGNALING_PATHWAY	0.000999001	1	0.00453205	TRUE
BMI	KEGG_HEMATOPOIETIC_CELL_LINEAGE	0.048951	2	0.109698	FALSE
BMI	KEGG_HOMOLOGOUS_RECOMBINATION	0.00599401	2	0.0218605	TRUE
BMI	KEGG_HUNTINGTONS_DISEASE	0.00699301	2	0.0236491	TRUE
BMI	KEGG_HYPERTROPHIC_CARDIOMYOPATHY_HCM	0.000999001	1	0.00453205	TRUE
BMI	KEGG_INOSITOL_PHOSPHATE_METABOLISM	0.013986	1	0.0394151	TRUE
BMI	KEGG_JAK_STAT_SIGNALING_PATHWAY	0.016983	3	0.0464535	TRUE
BMI	KEGG_LEUKOCYTE_TRANSENDOTHELIAL_MIGRATION	0.000999001	1	0.00453205	TRUE
BMI	KEGG_LONG_TERM_DEPRESSION	0.000999001	3	0.00453205	TRUE
BMI	KEGG_LONG_TERM_POTENTIATION	0.000999001	2	0.00453205	TRUE
BMI	KEGG_MAPK_SIGNALING_PATHWAY	0.000999001	1	0.00453205	TRUE
BMI	KEGG_MELANOGENESIS	0.004995	1	0.0189606	TRUE
BMI	KEGG_MELANOMA	0.018981	1	0.0511662	FALSE
BMI	KEGG_NATURAL_KILLER_CELL_MEDIATED_CYTOTOXICITY	0.000999001	2	0.00453205	TRUE
BMI	KEGG_NEUROACTIVE_LIGAND_RECEPTOR_INTERACTION	0.000999001	2	0.00453205	TRUE
BMI	KEGG_NEUROTROPHIN_SIGNALING_PATHWAY	0.035964	1	0.0857604	FALSE
BMI	KEGG_NON_SMALL_CELL_LUNG_CANCER	0.000999001	1	0.00453205	TRUE
BMI	KEGG_NOTCH_SIGNALING_PATHWAY	0.001998	2	0.00825841	TRUE
BMI	KEGG_N_GLYCAN_BIOSYNTHESIS	0.00699301	2	0.0236491	TRUE
BMI	KEGG_OOCYTE_MEIOSIS	0.002997	3	0.0121183	TRUE
BMI	KEGG_O_GLYCAN_BIOSYNTHESIS	0.000999001	2	0.00453205	TRUE
BMI	KEGG_P53_SIGNALING_PATHWAY	0.044955	2	0.10323	FALSE
BMI	KEGG_PATHWAYS_IN_CANCER	0.000999001	2	0.00453205	TRUE
BMI	KEGG_PHOSPHATIDYLINOSITOL_SIGNALING_SYSTEM	0.000999001	3	0.00453205	TRUE
BMI	KEGG_PRION_DISEASES	0.035964	2	0.0857604	FALSE
BMI	KEGG_PROGESTERONE_MEDIATED_OOCYTE_MATURATION	0.023976	1	0.0619381	FALSE
BMI	KEGG_PROTEIN_EXPORT	0.001998	1	0.00825841	TRUE
BMI	KEGG_PURINE_METABOLISM	0.000999001	1	0.00453205	TRUE
BMI	KEGG_REGULATION_OF_ACTIN_CYTOSKELETON	0.000999001	2	0.00453205	TRUE
BMI	KEGG_REGULATION_OF_AUTOPHAGY	0.001998	2	0.00825841	TRUE
BMI	KEGG_RIG_I_LIKE_RECEPTOR_SIGNALING_PATHWAY	0.000999001	2	0.00453205	TRUE
BMI	KEGG_SMALL_CELL_LUNG_CANCER	0.011988	2	0.035964	TRUE
BMI	KEGG_STEROID_BIOSYNTHESIS	0.041958	2	0.0987873	FALSE
BMI	KEGG_TASTE_TRANSDUCTION	0.000999001	2	0.00453205	TRUE
BMI	KEGG_TGF_BETA_SIGNALING_PATHWAY	0.000999001	2	0.00453205	TRUE
BMI	KEGG_THYROID_CANCER	0.014985	1	0.0416002	TRUE
BMI	KEGG_TIGHT_JUNCTION	0.000999001	1	0.00453205	TRUE
BMI	KEGG_TOLL_LIKE_RECEPTOR_SIGNALING_PATHWAY	0.012987	3	0.0377435	TRUE
BMI	KEGG_TYPE_II_DIABETES_MELLITUS	0.000999001	1	0.00453205	TRUE
BMI	KEGG_TYPE_I_DIABETES_MELLITUS	0.026973	3	0.0687258	FALSE
BMI	KEGG_UBIQUITIN_MEDIATED_PROTEOLYSIS	0.027972	2	0.0703081	FALSE
BMI	KEGG_VASCULAR_SMOOTH_MUSCLE_CONTRACTION	0.000999001	2	0.00453205	TRUE
BMI	KEGG_VEGF_SIGNALING_PATHWAY	0.003996	1	0.0154845	TRUE
BMI	KEGG_VIBRIO_CHOLERAE_INFECTION	0.000999001	1	0.00453205	TRUE
BMI	KEGG_WNT_SIGNALING_PATHWAY	0.00599401	3	0.0218605	TRUE
BMI	PID_ALPHA_SYNUCLEIN_PATHWAY	0.040959	1	0.10704	FALSE
BMI	PID_ANTHRAX_PATHWAY	0.030969	1	0.0933835	FALSE
BMI	PID_ARF6_DOWNSTREAM_PATHWAY	0.004995	2	0.0227679	TRUE
BMI	PID_ARF6_TRAFFICKING_PATHWAY	0.017982	1	0.0618329	FALSE
BMI	PID_AR_NONGENOMIC_PATHWAY	0.017982	1	0.0618329	FALSE
BMI	PID_AR_PATHWAY	0.003996	1	0.021168	TRUE
BMI	PID_ATF2_PATHWAY	0.000999001	2	0.00699301	TRUE
BMI	PID_AVB3_INTEGRIN_PATHWAY	0.000999001	2	0.00699301	TRUE
BMI	PID_AVB3_OPN_PATHWAY	0.022977	1	0.0738278	FALSE
BMI	PID_BCR_5PATHWAY	0.003996	1	0.021168	TRUE
BMI	PID_BETA_CATENIN_NUC_PATHWAY	0.00699301	2	0.0291623	TRUE
BMI	PID_CD8_TCR_DOWNSTREAM_PATHWAY	0.000999001	2	0.00699301	TRUE
BMI	PID_CD8_TCR_PATHWAY	0.020979	2	0.0685315	FALSE
BMI	PID_CDC42_PATHWAY	0.04995	1	0.119393	FALSE
BMI	PID_CDC42_REG_PATHWAY	0.000999001	3	0.00699301	TRUE
BMI	PID_CMYB_PATHWAY	0.000999001	1	0.00699301	TRUE
BMI	PID_DELTA_NP63_PATHWAY	0.000999001	3	0.00699301	TRUE
BMI	PID_DNA_PK_PATHWAY	0.047952	1	0.116032	FALSE
BMI	PID_E2F_PATHWAY	0.01998	1	0.0663743	FALSE
BMI	PID_ENDOTHELIN_PATHWAY	0.000999001	1	0.00699301	TRUE
BMI	PID_EPHA2_FWD_PATHWAY	0.016983	2	0.0605213	FALSE
BMI	PID_EPHA_FWDPATHWAY	0.000999001	2	0.00699301	TRUE
BMI	PID_EPHB_FWD_PATHWAY	0.00799201	2	0.031968	TRUE
BMI	PID_EPHRINB_REV_PATHWAY	0.044955	1	0.114431	FALSE
BMI	PID_EPO_PATHWAY	0.010989	1	0.0406386	TRUE
BMI	PID_ERA_GENOMIC_PATHWAY	0.00599401	3	0.0261072	TRUE
BMI	PID_ERBB1_DOWNSTREAM_PATHWAY	0.045954	2	0.115035	FALSE
BMI	PID_ERBB1_INTERNALIZATION_PATHWAY	0.043956	2	0.11336	FALSE
BMI	PID_ERBB2_ERBB3_PATHWAY	0.037962	1	0.103341	FALSE
BMI	PID_ERBB4_PATHWAY	0.000999001	2	0.00699301	TRUE
BMI	PID_ERBB_NETWORK_PATHWAY	0.000999001	1	0.00699301	TRUE
BMI	PID_ER_NONGENOMIC_PATHWAY	0.033966	2	0.0979021	FALSE
BMI	PID_FAK_PATHWAY	0.016983	1	0.0605213	FALSE
BMI	PID_FCER1_PATHWAY	0.040959	1	0.10704	FALSE
BMI	PID_FOXM1_PATHWAY	0.00899101	1	0.0352448	TRUE
BMI	PID_GLYPICAN_1PATHWAY	0.046953	1	0.115035	FALSE
BMI	PID_GMCSF_PATHWAY	0.028971	2	0.0887238	FALSE
BMI	PID_HDAC_CLASSII_PATHWAY	0.000999001	1	0.00699301	TRUE
BMI	PID_HDAC_CLASSI_PATHWAY	0.031968	2	0.0949354	FALSE
BMI	PID_HEDGEHOG_2PATHWAY	0.026973	1	0.0839161	FALSE
BMI	PID_HES_HEY_PATHWAY	0.000999001	2	0.00699301	TRUE
BMI	PID_HIF2PATHWAY	0.000999001	2	0.00699301	TRUE
BMI	PID_HNF3A_PATHWAY	0.00799201	2	0.031968	TRUE
BMI	PID_IL2_1PATHWAY	0.024975	2	0.0789533	FALSE
BMI	PID_IL8_CXCR1_PATHWAY	0.000999001	1	0.00699301	TRUE
BMI	PID_IL8_CXCR2_PATHWAY	0.000999001	2	0.00699301	TRUE
BMI	PID_INSULIN_PATHWAY	0.010989	1	0.0406386	TRUE
BMI	PID_INTEGRIN1_PATHWAY	0.00699301	1	0.0291623	TRUE
BMI	PID_INTEGRIN_A9B1_PATHWAY	0.004995	1	0.0227679	TRUE
BMI	PID_INTEGRIN_CS_PATHWAY	0.037962	1	0.103341	FALSE
BMI	PID_LIS1_PATHWAY	0.002997	2	0.0178004	TRUE
BMI	PID_LKB1_PATHWAY	0.046953	2	0.115035	FALSE
BMI	PID_NEPHRIN_NEPH1_PATHWAY	0.000999001	1	0.00699301	TRUE
BMI	PID_NETRIN_PATHWAY	0.004995	1	0.0227679	TRUE
BMI	PID_NFAT_3PATHWAY	0.004995	2	0.0227679	TRUE
BMI	PID_NFKAPPAB_CANONICAL_PATHWAY	0.000999001	1	0.00699301	TRUE
BMI	PID_NOTCH_PATHWAY	0.000999001	2	0.00699301	TRUE
BMI	PID_P38_ALPHA_BETA_DOWNSTREAM_PATHWAY	0.038961	3	0.104608	FALSE
BMI	PID_P73PATHWAY	0.000999001	2	0.00699301	TRUE
BMI	PID_PDGFRB_PATHWAY	0.000999001	2	0.00699301	TRUE
BMI	PID_PTP1B_PATHWAY	0.004995	2	0.0227679	TRUE
BMI	PID_RAC1_REG_PATHWAY	0.000999001	1	0.00699301	TRUE
BMI	PID_RAS_PATHWAY	0.003996	1	0.021168	TRUE
BMI	PID_REELIN_PATHWAY	0.004995	1	0.0227679	TRUE
BMI	PID_RETINOIC_ACID_PATHWAY	0.000999001	1	0.00699301	TRUE
BMI	PID_RET_PATHWAY	0.00999001	2	0.038393	TRUE
BMI	PID_RHOA_REG_PATHWAY	0.000999001	2	0.00699301	TRUE
BMI	PID_RXR_VDR_PATHWAY	0.000999001	1	0.00699301	TRUE
BMI	PID_S1P_S1P4_PATHWAY	0.033966	1	0.0979021	FALSE
BMI	PID_SMAD2_3NUCLEAR_PATHWAY	0.00599401	1	0.0261072	TRUE
BMI	PID_SYNDECAN_1_PATHWAY	0.000999001	2	0.00699301	TRUE
BMI	PID_SYNDECAN_4_PATHWAY	0.037962	2	0.103341	FALSE
BMI	PID_TAP63_PATHWAY	0.000999001	1	0.00699301	TRUE
BMI	PID_TCR_PATHWAY	0.003996	2	0.021168	TRUE
BMI	PID_TCR_RAS_PATHWAY	0.002997	1	0.0178004	TRUE
BMI	PID_TELOMERASE_PATHWAY	0.036963	1	0.103341	FALSE
BMI	PID_TGFBR_PATHWAY	0.001998	3	0.0126325	TRUE
BMI	PID_THROMBIN_PAR1_PATHWAY	0.000999001	1	0.00699301	TRUE
BMI	PID_TRAIL_PATHWAY	0.01998	1	0.0663743	FALSE
BMI	PID_TRKR_PATHWAY	0.001998	2	0.0126325	TRUE
BMI	PID_TXA2PATHWAY	0.001998	1	0.0126325	TRUE
BMI	PID_VEGFR1_PATHWAY	0.000999001	1	0.00699301	TRUE
BMI	REACTOME_ABC_FAMILY_PROTEINS_MEDIATED_TRANSPORT	0.04995	3	0.148744	FALSE
BMI	REACTOME_ABC_TRANSPORTER_DISORDERS	0.000999001	2	0.00756989	TRUE
BMI	REACTOME_ACETYLCHOLINE_INHIBITS_CONTRACTION_OF_OUTER_HAIR_CELLS	0.010989	2	0.0483277	TRUE
BMI	REACTOME_ACETYLCHOLINE_NEUROTRANSMITTER_RELEASE_CYCLE	0.010989	1	0.0483277	TRUE
BMI	REACTOME_ACETYLCHOLINE_REGULATES_INSULIN_SECRETION	0.000999001	2	0.00756989	TRUE
BMI	REACTOME_ACTIVATED_NOTCH1_TRANSMITS_SIGNAL_TO_THE_NUCLEUS	0.017982	1	0.0699349	FALSE
BMI	REACTOME_ACTIVATED_NTRK2_SIGNALS_THROUGH_CDK5	0.000999001	2	0.00756989	TRUE
BMI	REACTOME_ACTIVATION_OF_BH3_ONLY_PROTEINS	0.040959	2	0.12592	FALSE
BMI	REACTOME_ACTIVATION_OF_KAINATE_RECEPTORS_UPON_GLUTAMATE_BINDING	0.000999001	2	0.00756989	TRUE
BMI	REACTOME_ACTIVATION_OF_NMDA_RECEPTORS_AND_POSTSYNAPTIC_EVENTS	0.000999001	1	0.00756989	TRUE
BMI	REACTOME_ACTIVATION_OF_PUMA_AND_TRANSLOCATION_TO_MITOCHONDRIA	0.00999001	1	0.0456767	TRUE
BMI	REACTOME_ACTIVATION_OF_THE_AP_1_FAMILY_OF_TRANSCRIPTION_FACTORS	0.001998	1	0.0124991	TRUE
BMI	REACTOME_ACTIVATION_OF_THE_TFAP2_AP_2_FAMILY_OF_TRANSCRIPTION_FACTORS	0.000999001	1	0.00756989	TRUE
BMI	REACTOME_ACYL_CHAIN_REMODELLING_OF_PS	0.013986	1	0.0578806	FALSE
BMI	REACTOME_ADAPTIVE_IMMUNE_SYSTEM	0.000999001	3	0.00756989	TRUE
BMI	REACTOME_ADHERENS_JUNCTIONS_INTERACTIONS	0.000999001	1	0.00756989	TRUE
BMI	REACTOME_ADRENALINE_NORADRENALINE_INHIBITS_INSULIN_SECRETION	0.001998	1	0.0124991	TRUE
BMI	REACTOME_ADVANCED_GLYCOSYLATION_ENDPRODUCT_RECEPTOR_SIGNALING	0.032967	1	0.109258	FALSE
BMI	REACTOME_ALK_MUTANTS_BIND_TKIS	0.010989	2	0.0483277	TRUE
BMI	REACTOME_ALTERNATIVE_COMPLEMENT_ACTIVATION	0.037962	3	0.119904	FALSE
BMI	REACTOME_AMINO_ACIDS_REGULATE_MTORC1	0.015984	2	0.0638569	FALSE
BMI	REACTOME_ANCHORING_FIBRIL_FORMATION	0.001998	1	0.0124991	TRUE
BMI	REACTOME_ANCHORING_OF_THE_BASAL_BODY_TO_THE_PLASMA_MEMBRANE	0.047952	2	0.144124	FALSE
BMI	REACTOME_ANTIGEN_ACTIVATES_B_CELL_RECEPTOR_BCR_LEADING_TO_GENERATION_OF_SECOND_MESSENGERS	0.003996	1	0.021789	TRUE
BMI	REACTOME_ANTIGEN_PROCESSING_UBIQUITINATION_PROTEASOME_DEGRADATION	0.003996	2	0.021789	TRUE
BMI	REACTOME_ANTI_INFLAMMATORY_RESPONSE_FAVOURING_LEISHMANIA_PARASITE_INFECTION	0.00899101	2	0.0418199	TRUE
BMI	REACTOME_APOPTOSIS	0.00999001	2	0.0456767	TRUE
BMI	REACTOME_APOPTOTIC_CLEAVAGE_OF_CELL_ADHESION_PROTEINS	0.032967	1	0.109258	FALSE
BMI	REACTOME_APOPTOTIC_FACTOR_MEDIATED_RESPONSE	0.00799201	1	0.0377167	TRUE
BMI	REACTOME_ASPARAGINE_N_LINKED_GLYCOSYLATION	0.000999001	1	0.00756989	TRUE
BMI	REACTOME_ASSEMBLY_AND_CELL_SURFACE_PRESENTATION_OF_NMDA_RECEPTORS	0.000999001	2	0.00756989	TRUE
BMI	REACTOME_ASSEMBLY_OF_ACTIVE_LPL_AND_LIPC_LIPASE_COMPLEXES	0.011988	3	0.0514592	FALSE
BMI	REACTOME_ASSEMBLY_OF_COLLAGEN_FIBRILS_AND_OTHER_MULTIMERIC_STRUCTURES	0.000999001	2	0.00756989	TRUE
BMI	REACTOME_ATF4_ACTIVATES_GENES_IN_RESPONSE_TO_ENDOPLASMIC_RETICULUM_STRESS	0.044955	2	0.135875	FALSE
BMI	REACTOME_ATF6_ATF6_ALPHA_ACTIVATES_CHAPERONES	0.016983	1	0.0668551	FALSE
BMI	REACTOME_ATF6_ATF6_ALPHA_ACTIVATES_CHAPERONE_GENES	0.00699301	1	0.0343061	TRUE
BMI	REACTOME_ATTENUATION_PHASE	0.041958	2	0.128501	FALSE
BMI	REACTOME_A_TETRASACCHARIDE_LINKER_SEQUENCE_IS_REQUIRED_FOR_GAG_SYNTHESIS	0.000999001	2	0.00756989	TRUE
BMI	REACTOME_BASIGIN_INTERACTIONS	0.030969	1	0.104569	FALSE
BMI	REACTOME_BETA_CATENIN_INDEPENDENT_WNT_SIGNALING	0.000999001	3	0.00756989	TRUE
BMI	REACTOME_BINDING_AND_UPTAKE_OF_LIGANDS_BY_SCAVENGER_RECEPTORS	0.001998	2	0.0124991	TRUE
BMI	REACTOME_BIOSYNTHESIS_OF_THE_N_GLYCAN_PRECURSOR_DOLICHOL_LIPID_LINKED_OLIGOSACCHARIDE_LLO_AND_TRANSFER_TO_A_NASCENT_PROTEIN	0.027972	2	0.0975094	FALSE
BMI	REACTOME_BIOTIN_TRANSPORT_AND_METABOLISM	0.022977	2	0.0842839	FALSE
BMI	REACTOME_BUDDING_AND_MATURATION_OF_HIV_VIRION	0.003996	2	0.021789	TRUE
BMI	REACTOME_CA2_ACTIVATED_K_CHANNELS	0.00599401	1	0.0300445	TRUE
BMI	REACTOME_CA2_PATHWAY	0.000999001	1	0.00756989	TRUE
BMI	REACTOME_CALCINEURIN_ACTIVATES_NFAT	0.018981	2	0.0731154	FALSE
BMI	REACTOME_CAMK_IV_MEDIATED_PHOSPHORYLATION_OF_CREB	0.026973	1	0.0948463	FALSE
BMI	REACTOME_CARBOXYTERMINAL_POST_TRANSLATIONAL_MODIFICATIONS_OF_TUBULIN	0.027972	1	0.0975094	FALSE
BMI	REACTOME_CARDIAC_CONDUCTION	0.000999001	1	0.00756989	TRUE
BMI	REACTOME_CARGO_TRAFFICKING_TO_THE_PERICILIARY_MEMBRANE	0.000999001	1	0.00756989	TRUE
BMI	REACTOME_CASPASE_ACTIVATION_VIA_DEPENDENCE_RECEPTORS_IN_THE_ABSENCE_OF_LIGAND	0.001998	1	0.0124991	TRUE
BMI	REACTOME_CASPASE_ACTIVATION_VIA_EXTRINSIC_APOPTOTIC_SIGNALLING_PATHWAY	0.015984	1	0.0638569	FALSE
BMI	REACTOME_CA_DEPENDENT_EVENTS	0.000999001	1	0.00756989	TRUE
BMI	REACTOME_CDC42_GTPASE_CYCLE	0.000999001	3	0.00756989	TRUE
BMI	REACTOME_CELLULAR_RESPONSES_TO_STIMULI	0.000999001	3	0.00756989	TRUE
BMI	REACTOME_CELLULAR_RESPONSE_TO_HEAT_STRESS	0.002997	2	0.0171531	TRUE
BMI	REACTOME_CELLULAR_RESPONSE_TO_HYPOXIA	0.036963	3	0.117438	FALSE
BMI	REACTOME_CELLULAR_RESPONSE_TO_STARVATION	0.044955	2	0.135875	FALSE
BMI	REACTOME_CELLULAR_SENESCENCE	0.001998	1	0.0124991	TRUE
BMI	REACTOME_CELL_CELL_COMMUNICATION	0.000999001	2	0.00756989	TRUE
BMI	REACTOME_CELL_CELL_JUNCTION_ORGANIZATION	0.000999001	1	0.00756989	TRUE
BMI	REACTOME_CELL_CYCLE	0.000999001	3	0.00756989	TRUE
BMI	REACTOME_CELL_CYCLE_MITOTIC	0.001998	3	0.0124991	TRUE
BMI	REACTOME_CELL_DEATH_SIGNALLING_VIA_NRAGE_NRIF_AND_NADE	0.000999001	1	0.00756989	TRUE
BMI	REACTOME_CELL_JUNCTION_ORGANIZATION	0.000999001	1	0.00756989	TRUE
BMI	REACTOME_CGMP_EFFECTS	0.000999001	1	0.00756989	TRUE
BMI	REACTOME_CHAPERONE_MEDIATED_AUTOPHAGY	0.04995	1	0.148744	FALSE
BMI	REACTOME_CHL1_INTERACTIONS	0.014985	1	0.0610753	FALSE
BMI	REACTOME_CHONDROITIN_SULFATE_DERMATAN_SULFATE_METABOLISM	0.000999001	2	0.00756989	TRUE
BMI	REACTOME_CHROMATIN_MODIFYING_ENZYMES	0.000999001	3	0.00756989	TRUE
BMI	REACTOME_CILIUM_ASSEMBLY	0.000999001	2	0.00756989	TRUE
BMI	REACTOME_CIRCADIAN_CLOCK	0.012987	3	0.0548718	FALSE
BMI	REACTOME_CLASS_C_3_METABOTROPIC_GLUTAMATE_PHEROMONE_RECEPTORS	0.000999001	3	0.00756989	TRUE
BMI	REACTOME_CLASS_I_MHC_MEDIATED_ANTIGEN_PROCESSING_PRESENTATION	0.00799201	3	0.0377167	TRUE
BMI	REACTOME_CLATHRIN_MEDIATED_ENDOCYTOSIS	0.030969	2	0.104569	FALSE
BMI	REACTOME_CLEC7A_DECTIN_1_INDUCES_NFAT_ACTIVATION	0.001998	2	0.0124991	TRUE
BMI	REACTOME_CLEC7A_DECTIN_1_SIGNALING	0.00699301	2	0.0343061	TRUE
BMI	REACTOME_COLLAGEN_BIOSYNTHESIS_AND_MODIFYING_ENZYMES	0.000999001	1	0.00756989	TRUE
BMI	REACTOME_COLLAGEN_CHAIN_TRIMERIZATION	0.000999001	1	0.00756989	TRUE
BMI	REACTOME_COLLAGEN_DEGRADATION	0.000999001	1	0.00756989	TRUE
BMI	REACTOME_COLLAGEN_FORMATION	0.000999001	1	0.00756989	TRUE
BMI	REACTOME_CONSTITUTIVE_SIGNALING_BY_ABERRANT_PI3K_IN_CANCER	0.016983	2	0.0668551	FALSE
BMI	REACTOME_COOPERATION_OF_PDCL_PHLP1_AND_TRIC_CCT_IN_G_PROTEIN_BETA_FOLDING	0.000999001	2	0.00756989	TRUE
BMI	REACTOME_COPII_MEDIATED_VESICLE_TRANSPORT	0.035964	1	0.1154	FALSE
BMI	REACTOME_CREB1_PHOSPHORYLATION_THROUGH_NMDA_RECEPTOR_MEDIATED_ACTIVATION_OF_RAS_SIGNALING	0.000999001	1	0.00756989	TRUE
BMI	REACTOME_CRMPS_IN_SEMA3A_SIGNALING	0.002997	1	0.0171531	TRUE
BMI	REACTOME_CROSSLINKING_OF_COLLAGEN_FIBRILS	0.001998	2	0.0124991	TRUE
BMI	REACTOME_CYCLIN_A_CDK2_ASSOCIATED_EVENTS_AT_S_PHASE_ENTRY	0.013986	2	0.0578806	FALSE
BMI	REACTOME_CYTOCHROME_C_MEDIATED_APOPTOTIC_RESPONSE	0.00799201	1	0.0377167	TRUE
BMI	REACTOME_CYTOKINE_SIGNALING_IN_IMMUNE_SYSTEM	0.001998	3	0.0124991	TRUE
BMI	REACTOME_C_TYPE_LECTIN_RECEPTORS_CLRS	0.025974	2	0.092748	FALSE
BMI	REACTOME_DAG_AND_IP3_SIGNALING	0.000999001	2	0.00756989	TRUE
BMI	REACTOME_DAP12_INTERACTIONS	0.001998	2	0.0124991	TRUE
BMI	REACTOME_DAP12_SIGNALING	0.002997	1	0.0171531	TRUE
BMI	REACTOME_DARPP_32_EVENTS	0.000999001	2	0.00756989	TRUE
BMI	REACTOME_DCC_MEDIATED_ATTRACTIVE_SIGNALING	0.016983	1	0.0668551	FALSE
BMI	REACTOME_DDX58_IFIH1_MEDIATED_INDUCTION_OF_INTERFERON_ALPHA_BETA	0.001998	2	0.0124991	TRUE
BMI	REACTOME_DEATH_RECEPTOR_SIGNALLING	0.000999001	1	0.00756989	TRUE
BMI	REACTOME_DEFECTIVE_B4GALT7_CAUSES_EDS_PROGEROID_TYPE	0.000999001	2	0.00756989	TRUE
BMI	REACTOME_DEFECTIVE_CFTR_CAUSES_CYSTIC_FIBROSIS	0.034965	2	0.11332	FALSE
BMI	REACTOME_DEFECTIVE_CSF2RB_CAUSES_SMDP5	0.02997	1	0.102482	FALSE
BMI	REACTOME_DEFECTIVE_EXT2_CAUSES_EXOSTOSES_2	0.000999001	2	0.00756989	TRUE
BMI	REACTOME_DEFECTS_IN_BIOTIN_BTN_METABOLISM	0.033966	1	0.111425	FALSE
BMI	REACTOME_DEFECTS_IN_COBALAMIN_B12_METABOLISM	0.023976	1	0.0875505	FALSE
BMI	REACTOME_DEFECTS_IN_VITAMIN_AND_COFACTOR_METABOLISM	0.00599401	1	0.0300445	TRUE
BMI	REACTOME_DEGRADATION_OF_DVL	0.026973	3	0.0948463	FALSE
BMI	REACTOME_DEGRADATION_OF_GLI1_BY_THE_PROTEASOME	0.024975	3	0.0905836	FALSE
BMI	REACTOME_DEGRADATION_OF_THE_EXTRACELLULAR_MATRIX	0.000999001	2	0.00756989	TRUE
BMI	REACTOME_DEPOLYMERISATION_OF_THE_NUCLEAR_LAMINA	0.00799201	1	0.0377167	TRUE
BMI	REACTOME_DERMATAN_SULFATE_BIOSYNTHESIS	0.035964	1	0.1154	FALSE
BMI	REACTOME_DEVELOPMENTAL_BIOLOGY	0.000999001	3	0.00756989	TRUE
BMI	REACTOME_DISEASES_ASSOCIATED_WITH_GLYCOSAMINOGLYCAN_METABOLISM	0.03996	2	0.123792	FALSE
BMI	REACTOME_DISEASES_ASSOCIATED_WITH_O_GLYCOSYLATION_OF_PROTEINS	0.000999001	3	0.00756989	TRUE
BMI	REACTOME_DISEASES_ASSOCIATED_WITH_SURFACTANT_METABOLISM	0.034965	1	0.11332	FALSE
BMI	REACTOME_DISEASES_OF_BASE_EXCISION_REPAIR	0.00899101	1	0.0418199	TRUE
BMI	REACTOME_DISEASES_OF_DNA_REPAIR	0.037962	1	0.119904	FALSE
BMI	REACTOME_DISEASES_OF_GLYCOSYLATION	0.000999001	3	0.00756989	TRUE
BMI	REACTOME_DISEASES_OF_METABOLISM	0.000999001	2	0.00756989	TRUE
BMI	REACTOME_DISEASES_OF_SIGNAL_TRANSDUCTION_BY_GROWTH_FACTOR_RECEPTORS_AND_SECOND_MESSENGERS	0.000999001	2	0.00756989	TRUE
BMI	REACTOME_DISINHIBITION_OF_SNARE_FORMATION	0.001998	1	0.0124991	TRUE
BMI	REACTOME_DISORDERS_OF_TRANSMEMBRANE_TRANSPORTERS	0.000999001	3	0.00756989	TRUE
BMI	REACTOME_DNA_DAMAGE_REVERSAL	0.047952	1	0.144124	FALSE
BMI	REACTOME_DNA_DOUBLE_STRAND_BREAK_REPAIR	0.012987	1	0.0548718	FALSE
BMI	REACTOME_DOPAMINE_NEUROTRANSMITTER_RELEASE_CYCLE	0.002997	2	0.0171531	TRUE
BMI	REACTOME_DOWNREGULATION_OF_ERBB2_ERBB3_SIGNALING	0.038961	1	0.122103	FALSE
BMI	REACTOME_DOWNREGULATION_OF_ERBB2_SIGNALING	0.001998	2	0.0124991	TRUE
BMI	REACTOME_DOWNREGULATION_OF_ERBB4_SIGNALING	0.002997	2	0.0171531	TRUE
BMI	REACTOME_DOWNREGULATION_OF_SMAD2_3_SMAD4_TRANSCRIPTIONAL_ACTIVITY	0.002997	2	0.0171531	TRUE
BMI	REACTOME_DOWNSTREAM_SIGNALING_EVENTS_OF_B_CELL_RECEPTOR_BCR	0.034965	2	0.11332	FALSE
BMI	REACTOME_DSCAM_INTERACTIONS	0.000999001	1	0.00756989	TRUE
BMI	REACTOME_ECM_PROTEOGLYCANS	0.000999001	2	0.00756989	TRUE
BMI	REACTOME_EFFECTS_OF_PIP2_HYDROLYSIS	0.000999001	2	0.00756989	TRUE
BMI	REACTOME_EGFR_TRANSACTIVATION_BY_GASTRIN	0.00999001	1	0.0456767	TRUE
BMI	REACTOME_EGR2_AND_SOX10_MEDIATED_INITIATION_OF_SCHWANN_CELL_MYELINATION	0.013986	1	0.0578806	FALSE
BMI	REACTOME_EICOSANOIDS	0.013986	2	0.0578806	FALSE
BMI	REACTOME_ELASTIC_FIBRE_FORMATION	0.004995	1	0.0260904	TRUE
BMI	REACTOME_ELEVATION_OF_CYTOSOLIC_CA2_LEVELS	0.003996	2	0.021789	TRUE
BMI	REACTOME_EPHA_MEDIATED_GROWTH_CONE_COLLAPSE	0.015984	2	0.0638569	FALSE
BMI	REACTOME_EPHB_MEDIATED_FORWARD_SIGNALING	0.002997	2	0.0171531	TRUE
BMI	REACTOME_EPH_EPHRIN_MEDIATED_REPULSION_OF_CELLS	0.000999001	2	0.00756989	TRUE
BMI	REACTOME_EPH_EPHRIN_SIGNALING	0.001998	2	0.0124991	TRUE
BMI	REACTOME_ERBB2_ACTIVATES_PTK6_SIGNALING	0.000999001	1	0.00756989	TRUE
BMI	REACTOME_ERBB2_REGULATES_CELL_MOTILITY	0.000999001	2	0.00756989	TRUE
BMI	REACTOME_ERKS_ARE_INACTIVATED	0.003996	2	0.021789	TRUE
BMI	REACTOME_ERK_MAPK_TARGETS	0.001998	2	0.0124991	TRUE
BMI	REACTOME_ERYTHROCYTES_TAKE_UP_CARBON_DIOXIDE_AND_RELEASE_OXYGEN	0.035964	1	0.1154	FALSE
BMI	REACTOME_ER_TO_GOLGI_ANTEROGRADE_TRANSPORT	0.00599401	2	0.0300445	TRUE
BMI	REACTOME_ESR_MEDIATED_SIGNALING	0.036963	2	0.117438	FALSE
BMI	REACTOME_ESTROGEN_DEPENDENT_GENE_EXPRESSION	0.01998	2	0.0756989	FALSE
BMI	REACTOME_ESTROGEN_STIMULATED_SIGNALING_THROUGH_PRKCZ	0.021978	1	0.081546	FALSE
BMI	REACTOME_EUKARYOTIC_TRANSLATION_INITIATION	0.044955	1	0.135875	FALSE
BMI	REACTOME_EXTRACELLULAR_MATRIX_ORGANIZATION	0.000999001	3	0.00756989	TRUE
BMI	REACTOME_EXTRINSIC_PATHWAY_OF_FIBRIN_CLOT_FORMATION	0.00799201	4	0.0377167	TRUE
BMI	REACTOME_FACTORS_INVOLVED_IN_MEGAKARYOCYTE_DEVELOPMENT_AND_PLATELET_PRODUCTION	0.000999001	1	0.00756989	TRUE
BMI	REACTOME_FATTY_ACIDS_BOUND_TO_GPR40_FFAR1_REGULATE_INSULIN_SECRETION	0.010989	2	0.0483277	TRUE
BMI	REACTOME_FATTY_ACID_METABOLISM	0.017982	1	0.0699349	FALSE
BMI	REACTOME_FATTY_ACYL_COA_BIOSYNTHESIS	0.048951	1	0.146581	FALSE
BMI	REACTOME_FCERI_MEDIATED_CA_2_MOBILIZATION	0.000999001	2	0.00756989	TRUE
BMI	REACTOME_FCERI_MEDIATED_MAPK_ACTIVATION	0.000999001	1	0.00756989	TRUE
BMI	REACTOME_FCGAMMA_RECEPTOR_FCGR_DEPENDENT_PHAGOCYTOSIS	0.001998	1	0.0124991	TRUE
BMI	REACTOME_FCGR3A_MEDIATED_IL10_SYNTHESIS	0.002997	1	0.0171531	TRUE
BMI	REACTOME_FC_EPSILON_RECEPTOR_FCERI_SIGNALING	0.000999001	2	0.00756989	TRUE
BMI	REACTOME_FERTILIZATION	0.002997	2	0.0171531	TRUE
BMI	REACTOME_FORMATION_OF_APOPTOSOME	0.00799201	1	0.0377167	TRUE
BMI	REACTOME_FORMATION_OF_THE_CORNIFIED_ENVELOPE	0.011988	2	0.0514592	FALSE
BMI	REACTOME_FORMYL_PEPTIDE_RECEPTORS_BIND_FORMYL_PEPTIDES_AND_MANY_OTHER_LIGANDS	0.036963	3	0.117438	FALSE
BMI	REACTOME_FOXO_MEDIATED_TRANSCRIPTION_OF_CELL_CYCLE_GENES	0.031968	1	0.107046	FALSE
BMI	REACTOME_FREE_FATTY_ACIDS_REGULATE_INSULIN_SECRETION	0.000999001	2	0.00756989	TRUE
BMI	REACTOME_G1_S_SPECIFIC_TRANSCRIPTION	0.026973	1	0.0948463	FALSE
BMI	REACTOME_GABA_B_RECEPTOR_ACTIVATION	0.02997	2	0.102482	FALSE
BMI	REACTOME_GABA_RECEPTOR_ACTIVATION	0.000999001	2	0.00756989	TRUE
BMI	REACTOME_GASTRIN_CREB_SIGNALLING_PATHWAY_VIA_PKC_AND_MAPK	0.000999001	1	0.00756989	TRUE
BMI	REACTOME_GDP_FUCOSE_BIOSYNTHESIS	0.000999001	4	0.00756989	TRUE
BMI	REACTOME_GLUCAGON_LIKE_PEPTIDE_1_GLP1_REGULATES_INSULIN_SECRETION	0.000999001	1	0.00756989	TRUE
BMI	REACTOME_GLUCOCORTICOID_BIOSYNTHESIS	0.028971	3	0.100127	FALSE
BMI	REACTOME_GLUTAMATE_NEUROTRANSMITTER_RELEASE_CYCLE	0.026973	2	0.0948463	FALSE
BMI	REACTOME_GLYCOSAMINOGLYCAN_METABOLISM	0.001998	2	0.0124991	TRUE
BMI	REACTOME_GOLGI_CISTERNAE_PERICENTRIOLAR_STACK_REORGANIZATION	0.03996	2	0.123792	FALSE
BMI	REACTOME_GOLGI_TO_ER_RETROGRADE_TRANSPORT	0.025974	2	0.092748	FALSE
BMI	REACTOME_GPCR_LIGAND_BINDING	0.000999001	2	0.00756989	TRUE
BMI	REACTOME_GPVI_MEDIATED_ACTIVATION_CASCADE	0.000999001	1	0.00756989	TRUE
BMI	REACTOME_GRB2_EVENTS_IN_ERBB2_SIGNALING	0.000999001	1	0.00756989	TRUE
BMI	REACTOME_GRB7_EVENTS_IN_ERBB2_SIGNALING	0.00699301	2	0.0343061	TRUE
BMI	REACTOME_GROWTH_HORMONE_RECEPTOR_SIGNALING	0.020979	1	0.0785618	FALSE
BMI	REACTOME_G_ALPHA_12_13_SIGNALLING_EVENTS	0.000999001	2	0.00756989	TRUE
BMI	REACTOME_G_ALPHA_I_SIGNALLING_EVENTS	0.000999001	3	0.00756989	TRUE
BMI	REACTOME_G_ALPHA_Q_SIGNALLING_EVENTS	0.000999001	3	0.00756989	TRUE
BMI	REACTOME_G_ALPHA_S_SIGNALLING_EVENTS	0.000999001	2	0.00756989	TRUE
BMI	REACTOME_G_ALPHA_Z_SIGNALLING_EVENTS	0.000999001	1	0.00756989	TRUE
BMI	REACTOME_G_PROTEIN_ACTIVATION	0.028971	1	0.100127	FALSE
BMI	REACTOME_G_PROTEIN_BETA_GAMMA_SIGNALLING	0.03996	1	0.123792	FALSE
BMI	REACTOME_G_PROTEIN_MEDIATED_EVENTS	0.000999001	2	0.00756989	TRUE
BMI	REACTOME_HCMV_INFECTION	0.013986	1	0.0578806	FALSE
BMI	REACTOME_HCMV_LATE_EVENTS	0.014985	3	0.0610753	FALSE
BMI	REACTOME_HDMS_DEMETHYLATE_HISTONES	0.033966	2	0.111425	FALSE
BMI	REACTOME_HDR_THROUGH_MMEJ_ALT_NHEJ	0.040959	2	0.12592	FALSE
BMI	REACTOME_HEDGEHOG_LIGAND_BIOGENESIS	0.001998	3	0.0124991	TRUE
BMI	REACTOME_HEDGEHOG_OFF_STATE	0.027972	2	0.0975094	FALSE
BMI	REACTOME_HEDGEHOG_ON_STATE	0.01998	2	0.0756989	FALSE
BMI	REACTOME_HEME_DEGRADATION	0.031968	2	0.107046	FALSE
BMI	REACTOME_HEME_SIGNALING	0.030969	2	0.104569	FALSE
BMI	REACTOME_HEMOSTASIS	0.000999001	2	0.00756989	TRUE
BMI	REACTOME_HEPARAN_SULFATE_HEPARIN_HS_GAG_METABOLISM	0.000999001	2	0.00756989	TRUE
BMI	REACTOME_HSF1_DEPENDENT_TRANSACTIVATION	0.000999001	2	0.00756989	TRUE
BMI	REACTOME_HS_GAG_BIOSYNTHESIS	0.000999001	2	0.00756989	TRUE
BMI	REACTOME_HS_GAG_DEGRADATION	0.000999001	3	0.00756989	TRUE
BMI	REACTOME_HUR_ELAVL1_BINDS_AND_STABILIZES_MRNA	0.00699301	1	0.0343061	TRUE
BMI	REACTOME_IMMUNOREGULATORY_INTERACTIONS_BETWEEN_A_LYMPHOID_AND_A_NON_LYMPHOID_CELL	0.000999001	3	0.00756989	TRUE
BMI	REACTOME_INACTIVATION_OF_CDC42_AND_RAC1	0.000999001	1	0.00756989	TRUE
BMI	REACTOME_INFECTIOUS_DISEASE	0.000999001	2	0.00756989	TRUE
BMI	REACTOME_INNATE_IMMUNE_SYSTEM	0.000999001	3	0.00756989	TRUE
BMI	REACTOME_INOSITOL_PHOSPHATE_METABOLISM	0.010989	1	0.0483277	TRUE
BMI	REACTOME_INSULIN_PROCESSING	0.000999001	1	0.00756989	TRUE
BMI	REACTOME_INSULIN_RECEPTOR_RECYCLING	0.000999001	1	0.00756989	TRUE
BMI	REACTOME_INTEGRATION_OF_ENERGY_METABOLISM	0.000999001	2	0.00756989	TRUE
BMI	REACTOME_INTEGRIN_CELL_SURFACE_INTERACTIONS	0.000999001	1	0.00756989	TRUE
BMI	REACTOME_INTERACTION_BETWEEN_L1_AND_ANKYRINS	0.001998	1	0.0124991	TRUE
BMI	REACTOME_INTERACTION_WITH_CUMULUS_CELLS_AND_THE_ZONA_PELLUCIDA	0.00899101	1	0.0418199	TRUE
BMI	REACTOME_INTERFERON_ALPHA_BETA_SIGNALING	0.004995	3	0.0260904	TRUE
BMI	REACTOME_INTERFERON_SIGNALING	0.00599401	3	0.0300445	TRUE
BMI	REACTOME_INTERLEUKIN_17_SIGNALING	0.013986	3	0.0578806	FALSE
BMI	REACTOME_INTERLEUKIN_2_SIGNALING	0.038961	3	0.122103	FALSE
BMI	REACTOME_INTERLEUKIN_4_AND_INTERLEUKIN_13_SIGNALING	0.010989	1	0.0483277	TRUE
BMI	REACTOME_INTRACELLULAR_SIGNALING_BY_SECOND_MESSENGERS	0.000999001	3	0.00756989	TRUE
BMI	REACTOME_INTRA_GOLGI_AND_RETROGRADE_GOLGI_TO_ER_TRAFFIC	0.001998	2	0.0124991	TRUE
BMI	REACTOME_INTRINSIC_PATHWAY_FOR_APOPTOSIS	0.003996	2	0.021789	TRUE
BMI	REACTOME_INWARDLY_RECTIFYING_K_CHANNELS	0.00599401	1	0.0300445	TRUE
BMI	REACTOME_IONOTROPIC_ACTIVITY_OF_KAINATE_RECEPTORS	0.001998	2	0.0124991	TRUE
BMI	REACTOME_ION_CHANNEL_TRANSPORT	0.000999001	2	0.00756989	TRUE
BMI	REACTOME_ION_HOMEOSTASIS	0.000999001	2	0.00756989	TRUE
BMI	REACTOME_ION_TRANSPORT_BY_P_TYPE_ATPASES	0.000999001	2	0.00756989	TRUE
BMI	REACTOME_IRE1ALPHA_ACTIVATES_CHAPERONES	0.000999001	2	0.00756989	TRUE
BMI	REACTOME_IRON_UPTAKE_AND_TRANSPORT	0.00599401	1	0.0300445	TRUE
BMI	REACTOME_IRS_ACTIVATION	0.048951	2	0.146581	FALSE
BMI	REACTOME_JNK_C_JUN_KINASES_PHOSPHORYLATION_AND_ACTIVATION_MEDIATED_BY_ACTIVATED_HUMAN_TAK1	0.034965	1	0.11332	FALSE
BMI	REACTOME_KERATINIZATION	0.000999001	3	0.00756989	TRUE
BMI	REACTOME_KINESINS	0.010989	1	0.0483277	TRUE
BMI	REACTOME_L1CAM_INTERACTIONS	0.000999001	1	0.00756989	TRUE
BMI	REACTOME_LATE_ENDOSOMAL_MICROAUTOPHAGY	0.00899101	1	0.0418199	TRUE
BMI	REACTOME_LEISHMANIA_INFECTION	0.000999001	2	0.00756989	TRUE
BMI	REACTOME_LONG_TERM_POTENTIATION	0.000999001	1	0.00756989	TRUE
BMI	REACTOME_LOSS_OF_FUNCTION_OF_MECP2_IN_RETT_SYNDROME	0.024975	1	0.0905836	FALSE
BMI	REACTOME_MAPK_FAMILY_SIGNALING_CASCADES	0.000999001	2	0.00756989	TRUE
BMI	REACTOME_MAPK_TARGETS_NUCLEAR_EVENTS_MEDIATED_BY_MAP_KINASES	0.002997	2	0.0171531	TRUE
BMI	REACTOME_MATURATION_OF_SARS_COV_2_SPIKE_PROTEIN	0.011988	1	0.0514592	FALSE
BMI	REACTOME_MECP2_REGULATES_NEURONAL_RECEPTORS_AND_CHANNELS	0.00599401	1	0.0300445	TRUE
BMI	REACTOME_MECP2_REGULATES_TRANSCRIPTION_FACTORS	0.000999001	2	0.00756989	TRUE
BMI	REACTOME_MEIOSIS	0.020979	3	0.0785618	FALSE
BMI	REACTOME_MEMBRANE_TRAFFICKING	0.000999001	2	0.00756989	TRUE
BMI	REACTOME_METABOLISM_OF_CARBOHYDRATES	0.002997	2	0.0171531	TRUE
BMI	REACTOME_METABOLISM_OF_FAT_SOLUBLE_VITAMINS	0.000999001	3	0.00756989	TRUE
BMI	REACTOME_METABOLISM_OF_LIPIDS	0.000999001	2	0.00756989	TRUE
BMI	REACTOME_METABOLISM_OF_RNA	0.033966	3	0.111425	FALSE
BMI	REACTOME_METABOLISM_OF_STEROIDS	0.031968	3	0.107046	FALSE
BMI	REACTOME_METABOLISM_OF_STEROID_HORMONES	0.037962	2	0.119904	FALSE
BMI	REACTOME_METABOLISM_OF_VITAMINS_AND_COFACTORS	0.001998	2	0.0124991	TRUE
BMI	REACTOME_METABOLISM_OF_WATER_SOLUBLE_VITAMINS_AND_COFACTORS	0.014985	2	0.0610753	FALSE
BMI	REACTOME_MET_ACTIVATES_PTK2_SIGNALING	0.016983	1	0.0668551	FALSE
BMI	REACTOME_MET_PROMOTES_CELL_MOTILITY	0.01998	2	0.0756989	FALSE
BMI	REACTOME_MISCELLANEOUS_TRANSPORT_AND_BINDING_EVENTS	0.040959	1	0.12592	FALSE
BMI	REACTOME_MITOCHONDRIAL_UNCOUPLING	0.03996	2	0.123792	FALSE
BMI	REACTOME_MITOTIC_G1_PHASE_AND_G1_S_TRANSITION	0.026973	2	0.0948463	FALSE
BMI	REACTOME_MITOTIC_G2_G2_M_PHASES	0.021978	2	0.081546	FALSE
BMI	REACTOME_MITOTIC_PROPHASE	0.030969	2	0.104569	FALSE
BMI	REACTOME_MOLECULES_ASSOCIATED_WITH_ELASTIC_FIBRES	0.011988	1	0.0514592	FALSE
BMI	REACTOME_MUSCARINIC_ACETYLCHOLINE_RECEPTORS	0.004995	1	0.0260904	TRUE
BMI	REACTOME_MUSCLE_CONTRACTION	0.000999001	2	0.00756989	TRUE
BMI	REACTOME_MYD88_INDEPENDENT_TLR4_CASCADE	0.032967	2	0.109258	FALSE
BMI	REACTOME_MYOGENESIS	0.01998	1	0.0756989	FALSE
BMI	REACTOME_M_PHASE	0.00799201	3	0.0377167	TRUE
BMI	REACTOME_NCAM1_INTERACTIONS	0.000999001	1	0.00756989	TRUE
BMI	REACTOME_NCAM_SIGNALING_FOR_NEURITE_OUT_GROWTH	0.000999001	1	0.00756989	TRUE
BMI	REACTOME_NEDDYLATION	0.030969	2	0.104569	FALSE
BMI	REACTOME_NEF_AND_SIGNAL_TRANSDUCTION	0.00599401	1	0.0300445	TRUE
BMI	REACTOME_NEGATIVE_REGULATION_OF_ACTIVITY_OF_TFAP2_AP_2_FAMILY_TRANSCRIPTION_FACTORS	0.000999001	1	0.00756989	TRUE
BMI	REACTOME_NEGATIVE_REGULATION_OF_NMDA_RECEPTOR_MEDIATED_NEURONAL_TRANSMISSION	0.000999001	1	0.00756989	TRUE
BMI	REACTOME_NEGATIVE_REGULATION_OF_THE_PI3K_AKT_NETWORK	0.00799201	2	0.0377167	TRUE
BMI	REACTOME_NEPHRIN_FAMILY_INTERACTIONS	0.000999001	2	0.00756989	TRUE
BMI	REACTOME_NERVOUS_SYSTEM_DEVELOPMENT	0.000999001	2	0.00756989	TRUE
BMI	REACTOME_NETRIN_1_SIGNALING	0.001998	1	0.0124991	TRUE
BMI	REACTOME_NETRIN_MEDIATED_REPULSION_SIGNALS	0.010989	1	0.0483277	TRUE
BMI	REACTOME_NEUREXINS_AND_NEUROLIGINS	0.000999001	2	0.00756989	TRUE
BMI	REACTOME_NEUROFASCIN_INTERACTIONS	0.035964	2	0.1154	FALSE
BMI	REACTOME_NEURONAL_SYSTEM	0.000999001	2	0.00756989	TRUE
BMI	REACTOME_NEUROTRANSMITTER_RECEPTORS_AND_POSTSYNAPTIC_SIGNAL_TRANSMISSION	0.000999001	2	0.00756989	TRUE
BMI	REACTOME_NEUROTRANSMITTER_RELEASE_CYCLE	0.022977	3	0.0842839	FALSE
BMI	REACTOME_NEUTROPHIL_DEGRANULATION	0.000999001	3	0.00756989	TRUE
BMI	REACTOME_NITRIC_OXIDE_STIMULATES_GUANYLATE_CYCLASE	0.000999001	2	0.00756989	TRUE
BMI	REACTOME_NON_INTEGRIN_MEMBRANE_ECM_INTERACTIONS	0.000999001	1	0.00756989	TRUE
BMI	REACTOME_NOREPINEPHRINE_NEUROTRANSMITTER_RELEASE_CYCLE	0.00999001	2	0.0456767	TRUE
BMI	REACTOME_NOTCH1_INTRACELLULAR_DOMAIN_REGULATES_TRANSCRIPTION	0.000999001	2	0.00756989	TRUE
BMI	REACTOME_NOTCH2_INTRACELLULAR_DOMAIN_REGULATES_TRANSCRIPTION	0.000999001	2	0.00756989	TRUE
BMI	REACTOME_NOTCH3_INTRACELLULAR_DOMAIN_REGULATES_TRANSCRIPTION	0.03996	2	0.123792	FALSE
BMI	REACTOME_NOTCH4_INTRACELLULAR_DOMAIN_REGULATES_TRANSCRIPTION	0.014985	2	0.0610753	FALSE
BMI	REACTOME_NOTCH_HLH_TRANSCRIPTION_PATHWAY	0.000999001	2	0.00756989	TRUE
BMI	REACTOME_NR1H3_NR1H2_REGULATE_GENE_EXPRESSION_LINKED_TO_CHOLESTEROL_TRANSPORT_AND_EFFLUX	0.02997	1	0.102482	FALSE
BMI	REACTOME_NRAGE_SIGNALS_DEATH_THROUGH_JNK	0.000999001	2	0.00756989	TRUE
BMI	REACTOME_NUCLEAR_EVENTS_KINASE_AND_TRANSCRIPTION_FACTOR_ACTIVATION	0.025974	3	0.092748	FALSE
BMI	REACTOME_NUCLEAR_EVENTS_STIMULATED_BY_ALK_SIGNALING_IN_CANCER	0.003996	2	0.021789	TRUE
BMI	REACTOME_NUCLEAR_RECEPTOR_TRANSCRIPTION_PATHWAY	0.000999001	3	0.00756989	TRUE
BMI	REACTOME_NUCLEAR_SIGNALING_BY_ERBB4	0.000999001	2	0.00756989	TRUE
BMI	REACTOME_N_GLYCAN_ANTENNAE_ELONGATION	0.038961	2	0.122103	FALSE
BMI	REACTOME_OPIOID_SIGNALLING	0.000999001	3	0.00756989	TRUE
BMI	REACTOME_ORGANELLE_BIOGENESIS_AND_MAINTENANCE	0.001998	2	0.0124991	TRUE
BMI	REACTOME_ORGANIC_CATION_ANION_ZWITTERION_TRANSPORT	0.013986	2	0.0578806	FALSE
BMI	REACTOME_ORGANIC_CATION_TRANSPORT	0.010989	2	0.0483277	TRUE
BMI	REACTOME_OTHER_SEMAPHORIN_INTERACTIONS	0.000999001	2	0.00756989	TRUE
BMI	REACTOME_OXIDATIVE_STRESS_INDUCED_SENESCENCE	0.000999001	1	0.00756989	TRUE
BMI	REACTOME_O_GLYCOSYLATION_OF_TSR_DOMAIN_CONTAINING_PROTEINS	0.000999001	2	0.00756989	TRUE
BMI	REACTOME_O_LINKED_GLYCOSYLATION	0.000999001	3	0.00756989	TRUE
BMI	REACTOME_O_LINKED_GLYCOSYLATION_OF_MUCINS	0.003996	3	0.021789	TRUE
BMI	REACTOME_P75NTR_RECRUITS_SIGNALLING_COMPLEXES	0.026973	1	0.0948463	FALSE
BMI	REACTOME_P75_NTR_RECEPTOR_MEDIATED_SIGNALLING	0.000999001	1	0.00756989	TRUE
BMI	REACTOME_PARASITE_INFECTION	0.002997	1	0.0171531	TRUE
BMI	REACTOME_PCP_CE_PATHWAY	0.002997	2	0.0171531	TRUE
BMI	REACTOME_PEPTIDE_HORMONE_METABOLISM	0.000999001	1	0.00756989	TRUE
BMI	REACTOME_PERK_REGULATES_GENE_EXPRESSION	0.028971	2	0.100127	FALSE
BMI	REACTOME_PHASE_0_RAPID_DEPOLARISATION	0.000999001	1	0.00756989	TRUE
BMI	REACTOME_PHASE_1_INACTIVATION_OF_FAST_NA_CHANNELS	0.000999001	1	0.00756989	TRUE
BMI	REACTOME_PHASE_2_PLATEAU_PHASE	0.001998	2	0.0124991	TRUE
BMI	REACTOME_PHASE_3_RAPID_REPOLARISATION	0.025974	1	0.092748	FALSE
BMI	REACTOME_PHASE_4_RESTING_MEMBRANE_POTENTIAL	0.043956	2	0.133859	FALSE
BMI	REACTOME_PHOSPHOLIPID_METABOLISM	0.020979	3	0.0785618	FALSE
BMI	REACTOME_PHOSPHORYLATION_OF_EMI1	0.010989	1	0.0483277	TRUE
BMI	REACTOME_PHYSIOLOGICAL_FACTORS	0.038961	1	0.122103	FALSE
BMI	REACTOME_PI3K_EVENTS_IN_ERBB2_SIGNALING	0.001998	1	0.0124991	TRUE
BMI	REACTOME_PI3K_EVENTS_IN_ERBB4_SIGNALING	0.001998	1	0.0124991	TRUE
BMI	REACTOME_PI_METABOLISM	0.01998	3	0.0756989	FALSE
BMI	REACTOME_PKMTS_METHYLATE_HISTONE_LYSINES	0.000999001	2	0.00756989	TRUE
BMI	REACTOME_PLASMA_LIPOPROTEIN_ASSEMBLY_REMODELING_AND_CLEARANCE	0.021978	2	0.081546	FALSE
BMI	REACTOME_PLASMA_LIPOPROTEIN_REMODELING	0.036963	1	0.117438	FALSE
BMI	REACTOME_PLATELET_ACTIVATION_SIGNALING_AND_AGGREGATION	0.000999001	3	0.00756989	TRUE
BMI	REACTOME_PLATELET_CALCIUM_HOMEOSTASIS	0.000999001	2	0.00756989	TRUE
BMI	REACTOME_PLATELET_HOMEOSTASIS	0.000999001	3	0.00756989	TRUE
BMI	REACTOME_POST_TRANSLATIONAL_MODIFICATION_SYNTHESIS_OF_GPI_ANCHORED_PROTEINS	0.000999001	3	0.00756989	TRUE
BMI	REACTOME_POST_TRANSLATIONAL_PROTEIN_MODIFICATION	0.000999001	2	0.00756989	TRUE
BMI	REACTOME_POTASSIUM_CHANNELS	0.000999001	3	0.00756989	TRUE
BMI	REACTOME_PRC2_METHYLATES_HISTONES_AND_DNA	0.00699301	1	0.0343061	TRUE
BMI	REACTOME_PRESYNAPTIC_DEPOLARIZATION_AND_CALCIUM_CHANNEL_OPENING	0.000999001	2	0.00756989	TRUE
BMI	REACTOME_PRESYNAPTIC_FUNCTION_OF_KAINATE_RECEPTORS	0.010989	2	0.0483277	TRUE
BMI	REACTOME_PRE_NOTCH_EXPRESSION_AND_PROCESSING	0.004995	1	0.0260904	TRUE
BMI	REACTOME_PROCESSING_AND_ACTIVATION_OF_SUMO	0.00599401	1	0.0300445	TRUE
BMI	REACTOME_PROGRAMMED_CELL_DEATH	0.012987	2	0.0548718	FALSE
BMI	REACTOME_PROTEIN_FOLDING	0.012987	2	0.0548718	FALSE
BMI	REACTOME_PROTEIN_PROTEIN_INTERACTIONS_AT_SYNAPSES	0.000999001	2	0.00756989	TRUE
BMI	REACTOME_PROTEIN_REPAIR	0.00799201	2	0.0377167	TRUE
BMI	REACTOME_PTEN_REGULATION	0.00699301	3	0.0343061	TRUE
BMI	REACTOME_PTK6_PROMOTES_HIF1A_STABILIZATION	0.00799201	1	0.0377167	TRUE
BMI	REACTOME_PURINE_SALVAGE	0.04995	2	0.148744	FALSE
BMI	REACTOME_RAB_GEFS_EXCHANGE_GTP_FOR_GDP_ON_RABS	0.033966	1	0.111425	FALSE
BMI	REACTOME_RAC1_GTPASE_CYCLE	0.000999001	2	0.00756989	TRUE
BMI	REACTOME_RAC2_GTPASE_CYCLE	0.000999001	1	0.00756989	TRUE
BMI	REACTOME_RAC3_GTPASE_CYCLE	0.000999001	1	0.00756989	TRUE
BMI	REACTOME_RAP1_SIGNALLING	0.000999001	1	0.00756989	TRUE
BMI	REACTOME_RAS_ACTIVATION_UPON_CA2_INFLUX_THROUGH_NMDA_RECEPTOR	0.000999001	1	0.00756989	TRUE
BMI	REACTOME_RECEPTOR_TYPE_TYROSINE_PROTEIN_PHOSPHATASES	0.000999001	2	0.00756989	TRUE
BMI	REACTOME_RECRUITMENT_OF_MITOTIC_CENTROSOME_PROTEINS_AND_COMPLEXES	0.043956	2	0.133859	FALSE
BMI	REACTOME_RECYCLING_OF_BILE_ACIDS_AND_SALTS	0.043956	1	0.133859	FALSE
BMI	REACTOME_RECYCLING_PATHWAY_OF_L1	0.00799201	1	0.0377167	TRUE
BMI	REACTOME_REDUCTION_OF_CYTOSOLIC_CA_LEVELS	0.003996	2	0.021789	TRUE
BMI	REACTOME_REELIN_SIGNALLING_PATHWAY	0.000999001	1	0.00756989	TRUE
BMI	REACTOME_REGULATION_OF_BETA_CELL_DEVELOPMENT	0.036963	1	0.117438	FALSE
BMI	REACTOME_REGULATION_OF_COMMISSURAL_AXON_PATHFINDING_BY_SLIT_AND_ROBO	0.000999001	1	0.00756989	TRUE
BMI	REACTOME_REGULATION_OF_EXPRESSION_OF_SLITS_AND_ROBOS	0.003996	3	0.021789	TRUE
BMI	REACTOME_REGULATION_OF_GENE_EXPRESSION_IN_EARLY_PANCREATIC_PRECURSOR_CELLS	0.026973	1	0.0948463	FALSE
BMI	REACTOME_REGULATION_OF_GENE_EXPRESSION_IN_LATE_STAGE_BRANCHING_MORPHOGENESIS_PANCREATIC_BUD_PRECURSOR_CELLS	0.004995	2	0.0260904	TRUE
BMI	REACTOME_REGULATION_OF_HSF1_MEDIATED_HEAT_SHOCK_RESPONSE	0.010989	2	0.0483277	TRUE
BMI	REACTOME_REGULATION_OF_IFNA_SIGNALING	0.001998	3	0.0124991	TRUE
BMI	REACTOME_REGULATION_OF_INSULIN_LIKE_GROWTH_FACTOR_IGF_TRANSPORT_AND_UPTAKE_BY_INSULIN_LIKE_GROWTH_FACTOR_BINDING_PROTEINS_IGFBPS	0.000999001	1	0.00756989	TRUE
BMI	REACTOME_REGULATION_OF_INSULIN_SECRETION	0.000999001	2	0.00756989	TRUE
BMI	REACTOME_REGULATION_OF_KIT_SIGNALING	0.018981	1	0.0731154	FALSE
BMI	REACTOME_REGULATION_OF_LIPID_METABOLISM_BY_PPARALPHA	0.000999001	2	0.00756989	TRUE
BMI	REACTOME_REGULATION_OF_MRNA_STABILITY_BY_PROTEINS_THAT_BIND_AU_RICH_ELEMENTS	0.018981	3	0.0731154	FALSE
BMI	REACTOME_REGULATION_OF_PTEN_GENE_TRANSCRIPTION	0.004995	1	0.0260904	TRUE
BMI	REACTOME_REGULATION_OF_PTEN_STABILITY_AND_ACTIVITY	0.02997	3	0.102482	FALSE
BMI	REACTOME_REGULATION_OF_RUNX2_EXPRESSION_AND_ACTIVITY	0.002997	2	0.0171531	TRUE
BMI	REACTOME_REGULATION_OF_TP53_ACTIVITY	0.022977	2	0.0842839	FALSE
BMI	REACTOME_REGULATION_OF_TP53_ACTIVITY_THROUGH_ASSOCIATION_WITH_CO_FACTORS	0.041958	1	0.128501	FALSE
BMI	REACTOME_REGULATION_OF_TP53_ACTIVITY_THROUGH_METHYLATION	0.015984	2	0.0638569	FALSE
BMI	REACTOME_RELEASE_OF_HH_NP_FROM_THE_SECRETING_CELL	0.003996	1	0.021789	TRUE
BMI	REACTOME_REPRODUCTION	0.001998	2	0.0124991	TRUE
BMI	REACTOME_RETROGRADE_TRANSPORT_AT_THE_TRANS_GOLGI_NETWORK	0.011988	2	0.0514592	FALSE
BMI	REACTOME_RET_SIGNALING	0.017982	2	0.0699349	FALSE
BMI	REACTOME_RHOA_GTPASE_CYCLE	0.000999001	3	0.00756989	TRUE
BMI	REACTOME_RHOB_GTPASE_CYCLE	0.000999001	3	0.00756989	TRUE
BMI	REACTOME_RHOC_GTPASE_CYCLE	0.000999001	2	0.00756989	TRUE
BMI	REACTOME_RHOG_GTPASE_CYCLE	0.001998	1	0.0124991	TRUE
BMI	REACTOME_RHOJ_GTPASE_CYCLE	0.028971	2	0.100127	FALSE
BMI	REACTOME_RHOQ_GTPASE_CYCLE	0.020979	2	0.0785618	FALSE
BMI	REACTOME_RHO_GTPASES_ACTIVATE_NADPH_OXIDASES	0.001998	2	0.0124991	TRUE
BMI	REACTOME_RHO_GTPASE_CYCLE	0.000999001	2	0.00756989	TRUE
BMI	REACTOME_RHO_GTPASE_EFFECTORS	0.011988	2	0.0514592	FALSE
BMI	REACTOME_RNA_POLYMERASE_II_TRANSCRIPTION	0.000999001	2	0.00756989	TRUE
BMI	REACTOME_ROBO_RECEPTORS_BIND_AKAP5	0.000999001	1	0.00756989	TRUE
BMI	REACTOME_ROLE_OF_ABL_IN_ROBO_SLIT_SIGNALING	0.01998	1	0.0756989	FALSE
BMI	REACTOME_ROLE_OF_PHOSPHOLIPIDS_IN_PHAGOCYTOSIS	0.002997	2	0.0171531	TRUE
BMI	REACTOME_ROLE_OF_SECOND_MESSENGERS_IN_NETRIN_1_SIGNALING	0.002997	1	0.0171531	TRUE
BMI	REACTOME_ROS_AND_RNS_PRODUCTION_IN_PHAGOCYTES	0.001998	2	0.0124991	TRUE
BMI	REACTOME_RSK_ACTIVATION	0.000999001	1	0.00756989	TRUE
BMI	REACTOME_RUNX1_AND_FOXP3_CONTROL_THE_DEVELOPMENT_OF_REGULATORY_T_LYMPHOCYTES_TREGS	0.001998	1	0.0124991	TRUE
BMI	REACTOME_RUNX1_INTERACTS_WITH_CO_FACTORS_WHOSE_PRECISE_EFFECT_ON_RUNX1_TARGETS_IS_NOT_KNOWN	0.001998	1	0.0124991	TRUE
BMI	REACTOME_RUNX1_REGULATES_ESTROGEN_RECEPTOR_MEDIATED_TRANSCRIPTION	0.000999001	3	0.00756989	TRUE
BMI	REACTOME_RUNX1_REGULATES_EXPRESSION_OF_COMPONENTS_OF_TIGHT_JUNCTIONS	0.000999001	3	0.00756989	TRUE
BMI	REACTOME_RUNX1_REGULATES_TRANSCRIPTION_OF_GENES_INVOLVED_IN_BCR_SIGNALING	0.000999001	1	0.00756989	TRUE
BMI	REACTOME_RUNX1_REGULATES_TRANSCRIPTION_OF_GENES_INVOLVED_IN_DIFFERENTIATION_OF_HSCS	0.001998	2	0.0124991	TRUE
BMI	REACTOME_RUNX1_REGULATES_TRANSCRIPTION_OF_GENES_INVOLVED_IN_DIFFERENTIATION_OF_KERATINOCYTES	0.000999001	1	0.00756989	TRUE
BMI	REACTOME_RUNX1_REGULATES_TRANSCRIPTION_OF_GENES_INVOLVED_IN_DIFFERENTIATION_OF_MYELOID_CELLS	0.000999001	1	0.00756989	TRUE
BMI	REACTOME_RUNX1_REGULATES_TRANSCRIPTION_OF_GENES_INVOLVED_IN_INTERLEUKIN_SIGNALING	0.000999001	1	0.00756989	TRUE
BMI	REACTOME_RUNX1_REGULATES_TRANSCRIPTION_OF_GENES_INVOLVED_IN_WNT_SIGNALING	0.000999001	4	0.00756989	TRUE
BMI	REACTOME_RUNX2_REGULATES_BONE_DEVELOPMENT	0.000999001	2	0.00756989	TRUE
BMI	REACTOME_RUNX2_REGULATES_CHONDROCYTE_MATURATION	0.003996	1	0.021789	TRUE
BMI	REACTOME_RUNX2_REGULATES_OSTEOBLAST_DIFFERENTIATION	0.001998	2	0.0124991	TRUE
BMI	REACTOME_RUNX3_REGULATES_NOTCH_SIGNALING	0.00599401	2	0.0300445	TRUE
BMI	REACTOME_RUNX3_REGULATES_P14_ARF	0.000999001	1	0.00756989	TRUE
BMI	REACTOME_RUNX3_REGULATES_YAP1_MEDIATED_TRANSCRIPTION	0.035964	1	0.1154	FALSE
BMI	REACTOME_SCAVENGING_BY_CLASS_A_RECEPTORS	0.000999001	2	0.00756989	TRUE
BMI	REACTOME_SEMA3A_PAK_DEPENDENT_AXON_REPULSION	0.022977	1	0.0842839	FALSE
BMI	REACTOME_SEMA3A_PLEXIN_REPULSION_SIGNALING_BY_INHIBITING_INTEGRIN_ADHESION	0.016983	1	0.0668551	FALSE
BMI	REACTOME_SEMAPHORIN_INTERACTIONS	0.002997	1	0.0171531	TRUE
BMI	REACTOME_SENESCENCE_ASSOCIATED_SECRETORY_PHENOTYPE_SASP	0.000999001	2	0.00756989	TRUE
BMI	REACTOME_SENSORY_PERCEPTION	0.000999001	3	0.00756989	TRUE
BMI	REACTOME_SENSORY_PERCEPTION_OF_TASTE	0.000999001	1	0.00756989	TRUE
BMI	REACTOME_SENSORY_PROCESSING_OF_SOUND	0.000999001	1	0.00756989	TRUE
BMI	REACTOME_SENSORY_PROCESSING_OF_SOUND_BY_OUTER_HAIR_CELLS_OF_THE_COCHLEA	0.000999001	1	0.00756989	TRUE
BMI	REACTOME_SERINE_BIOSYNTHESIS	0.017982	1	0.0699349	FALSE
BMI	REACTOME_SEROTONIN_NEUROTRANSMITTER_RELEASE_CYCLE	0.002997	1	0.0171531	TRUE
BMI	REACTOME_SHC1_EVENTS_IN_ERBB2_SIGNALING	0.000999001	1	0.00756989	TRUE
BMI	REACTOME_SHC1_EVENTS_IN_ERBB4_SIGNALING	0.000999001	1	0.00756989	TRUE
BMI	REACTOME_SIGNALING_BY_ACTIVIN	0.014985	1	0.0610753	FALSE
BMI	REACTOME_SIGNALING_BY_ALK	0.00799201	1	0.0377167	TRUE
BMI	REACTOME_SIGNALING_BY_ALK_IN_CANCER	0.004995	2	0.0260904	TRUE
BMI	REACTOME_SIGNALING_BY_ERBB2	0.000999001	2	0.00756989	TRUE
BMI	REACTOME_SIGNALING_BY_ERBB2_IN_CANCER	0.021978	1	0.081546	FALSE
BMI	REACTOME_SIGNALING_BY_ERBB4	0.000999001	2	0.00756989	TRUE
BMI	REACTOME_SIGNALING_BY_GPCR	0.000999001	3	0.00756989	TRUE
BMI	REACTOME_SIGNALING_BY_HEDGEHOG	0.003996	2	0.021789	TRUE
BMI	REACTOME_SIGNALING_BY_HIPPO	0.015984	1	0.0638569	FALSE
BMI	REACTOME_SIGNALING_BY_INSULIN_RECEPTOR	0.002997	1	0.0171531	TRUE
BMI	REACTOME_SIGNALING_BY_LEPTIN	0.014985	1	0.0610753	FALSE
BMI	REACTOME_SIGNALING_BY_MAPK_MUTANTS	0.00799201	1	0.0377167	TRUE
BMI	REACTOME_SIGNALING_BY_MET	0.032967	2	0.109258	FALSE
BMI	REACTOME_SIGNALING_BY_MST1	0.01998	2	0.0756989	FALSE
BMI	REACTOME_SIGNALING_BY_NODAL	0.00599401	1	0.0300445	TRUE
BMI	REACTOME_SIGNALING_BY_NOTCH	0.000999001	2	0.00756989	TRUE
BMI	REACTOME_SIGNALING_BY_NOTCH1	0.000999001	2	0.00756989	TRUE
BMI	REACTOME_SIGNALING_BY_NOTCH1_PEST_DOMAIN_MUTANTS_IN_CANCER	0.001998	2	0.0124991	TRUE
BMI	REACTOME_SIGNALING_BY_NOTCH2	0.002997	1	0.0171531	TRUE
BMI	REACTOME_SIGNALING_BY_NTRKS	0.000999001	2	0.00756989	TRUE
BMI	REACTOME_SIGNALING_BY_NUCLEAR_RECEPTORS	0.001998	2	0.0124991	TRUE
BMI	REACTOME_SIGNALING_BY_PDGF	0.001998	2	0.0124991	TRUE
BMI	REACTOME_SIGNALING_BY_PTK6	0.004995	1	0.0260904	TRUE
BMI	REACTOME_SIGNALING_BY_RECEPTOR_TYROSINE_KINASES	0.000999001	3	0.00756989	TRUE
BMI	REACTOME_SIGNALING_BY_RETINOIC_ACID	0.013986	1	0.0578806	FALSE
BMI	REACTOME_SIGNALING_BY_RHO_GTPASES_MIRO_GTPASES_AND_RHOBTB3	0.000999001	3	0.00756989	TRUE
BMI	REACTOME_SIGNALING_BY_ROBO_RECEPTORS	0.000999001	3	0.00756989	TRUE
BMI	REACTOME_SIGNALING_BY_TGFB_FAMILY_MEMBERS	0.000999001	2	0.00756989	TRUE
BMI	REACTOME_SIGNALING_BY_TGF_BETA_RECEPTOR_COMPLEX	0.000999001	2	0.00756989	TRUE
BMI	REACTOME_SIGNALING_BY_THE_B_CELL_RECEPTOR_BCR	0.002997	3	0.0171531	TRUE
BMI	REACTOME_SIGNALING_BY_VEGF	0.00999001	1	0.0456767	TRUE
BMI	REACTOME_SIGNALING_BY_WNT	0.000999001	3	0.00756989	TRUE
BMI	REACTOME_SIGNAL_ATTENUATION	0.002997	1	0.0171531	TRUE
BMI	REACTOME_SIGNAL_TRANSDUCTION_BY_L1	0.000999001	1	0.00756989	TRUE
BMI	REACTOME_SLC_MEDIATED_TRANSMEMBRANE_TRANSPORT	0.000999001	2	0.00756989	TRUE
BMI	REACTOME_SLC_TRANSPORTER_DISORDERS	0.004995	2	0.0260904	TRUE
BMI	REACTOME_SMAD2_SMAD3_SMAD4_HETEROTRIMER_REGULATES_TRANSCRIPTION	0.000999001	1	0.00756989	TRUE
BMI	REACTOME_SODIUM_CALCIUM_EXCHANGERS	0.011988	1	0.0514592	FALSE
BMI	REACTOME_SODIUM_PROTON_EXCHANGERS	0.000999001	1	0.00756989	TRUE
BMI	REACTOME_SPERM_MOTILITY_AND_TAXES	0.004995	2	0.0260904	TRUE
BMI	REACTOME_SPHINGOLIPID_DE_NOVO_BIOSYNTHESIS	0.001998	1	0.0124991	TRUE
BMI	REACTOME_SPHINGOLIPID_METABOLISM	0.001998	1	0.0124991	TRUE
BMI	REACTOME_STIMULI_SENSING_CHANNELS	0.000999001	2	0.00756989	TRUE
BMI	REACTOME_SUMOYLATION	0.000999001	2	0.00756989	TRUE
BMI	REACTOME_SUMOYLATION_OF_CHROMATIN_ORGANIZATION_PROTEINS	0.024975	2	0.0905836	FALSE
BMI	REACTOME_SUMOYLATION_OF_INTRACELLULAR_RECEPTORS	0.000999001	2	0.00756989	TRUE
BMI	REACTOME_SUMOYLATION_OF_RNA_BINDING_PROTEINS	0.044955	2	0.135875	FALSE
BMI	REACTOME_SUMO_IS_PROTEOLYTICALLY_PROCESSED	0.015984	1	0.0638569	FALSE
BMI	REACTOME_SUPPRESSION_OF_APOPTOSIS	0.001998	1	0.0124991	TRUE
BMI	REACTOME_SYNAPTIC_ADHESION_LIKE_MOLECULES	0.000999001	1	0.00756989	TRUE
BMI	REACTOME_SYNDECAN_INTERACTIONS	0.011988	1	0.0514592	FALSE
BMI	REACTOME_SYNTHESIS_OF_IP3_AND_IP4_IN_THE_CYTOSOL	0.003996	1	0.021789	TRUE
BMI	REACTOME_SYNTHESIS_OF_PIPS_AT_THE_PLASMA_MEMBRANE	0.000999001	3	0.00756989	TRUE
BMI	REACTOME_SYNTHESIS_OF_SUBSTRATES_IN_N_GLYCAN_BIOSYTHESIS	0.016983	2	0.0668551	FALSE
BMI	REACTOME_SYNTHESIS_OF_VERY_LONG_CHAIN_FATTY_ACYL_COAS	0.027972	1	0.0975094	FALSE
BMI	REACTOME_TANDEM_PORE_DOMAIN_POTASSIUM_CHANNELS	0.033966	2	0.111425	FALSE
BMI	REACTOME_TFAP2_AP_2_FAMILY_REGULATES_TRANSCRIPTION_OF_GROWTH_FACTORS_AND_THEIR_RECEPTORS	0.00699301	1	0.0343061	TRUE
BMI	REACTOME_TGF_BETA_RECEPTOR_SIGNALING_IN_EMT_EPITHELIAL_TO_MESENCHYMAL_TRANSITION	0.034965	1	0.11332	FALSE
BMI	REACTOME_THE_ACTIVATION_OF_ARYLSULFATASES	0.00999001	1	0.0456767	TRUE
BMI	REACTOME_THE_PHOTOTRANSDUCTION_CASCADE	0.00599401	1	0.0300445	TRUE
BMI	REACTOME_THROMBIN_SIGNALLING_THROUGH_PROTEINASE_ACTIVATED_RECEPTORS_PARS	0.030969	2	0.104569	FALSE
BMI	REACTOME_TIGHT_JUNCTION_INTERACTIONS	0.00599401	1	0.0300445	TRUE
BMI	REACTOME_TNFR2_NON_CANONICAL_NF_KB_PATHWAY	0.047952	3	0.144124	FALSE
BMI	REACTOME_TNFS_BIND_THEIR_PHYSIOLOGICAL_RECEPTORS	0.015984	2	0.0638569	FALSE
BMI	REACTOME_TP53_REGULATES_TRANSCRIPTION_OF_CELL_CYCLE_GENES	0.018981	3	0.0731154	FALSE
BMI	REACTOME_TP53_REGULATES_TRANSCRIPTION_OF_DEATH_RECEPTORS_AND_LIGANDS	0.032967	1	0.109258	FALSE
BMI	REACTOME_TP53_REGULATES_TRANSCRIPTION_OF_GENES_INVOLVED_IN_G2_CELL_CYCLE_ARREST	0.010989	2	0.0483277	TRUE
BMI	REACTOME_TP53_REGULATES_TRANSCRIPTION_OF_SEVERAL_ADDITIONAL_CELL_DEATH_GENES_WHOSE_SPECIFIC_ROLES_IN_P53_DEPENDENT_APOPTOSIS_REMAIN_UNCERTAIN	0.040959	3	0.12592	FALSE
BMI	REACTOME_TRAF6_MEDIATED_IRF7_ACTIVATION	0.000999001	2	0.00756989	TRUE
BMI	REACTOME_TRAFFICKING_OF_AMPA_RECEPTORS	0.000999001	1	0.00756989	TRUE
BMI	REACTOME_TRAFFICKING_OF_GLUR2_CONTAINING_AMPA_RECEPTORS	0.000999001	1	0.00756989	TRUE
BMI	REACTOME_TRANSCRIPTIONAL_ACTIVITY_OF_SMAD2_SMAD3_SMAD4_HETEROTRIMER	0.000999001	2	0.00756989	TRUE
BMI	REACTOME_TRANSCRIPTIONAL_REGULATION_BY_E2F6	0.004995	1	0.0260904	TRUE
BMI	REACTOME_TRANSCRIPTIONAL_REGULATION_BY_MECP2	0.000999001	1	0.00756989	TRUE
BMI	REACTOME_TRANSCRIPTIONAL_REGULATION_BY_RUNX1	0.000999001	2	0.00756989	TRUE
BMI	REACTOME_TRANSCRIPTIONAL_REGULATION_BY_RUNX2	0.000999001	2	0.00756989	TRUE
BMI	REACTOME_TRANSCRIPTIONAL_REGULATION_BY_RUNX3	0.000999001	3	0.00756989	TRUE
BMI	REACTOME_TRANSCRIPTIONAL_REGULATION_BY_THE_AP_2_TFAP2_FAMILY_OF_TRANSCRIPTION_FACTORS	0.000999001	1	0.00756989	TRUE
BMI	REACTOME_TRANSCRIPTIONAL_REGULATION_BY_TP53	0.012987	3	0.0548718	FALSE
BMI	REACTOME_TRANSCRIPTIONAL_REGULATION_OF_GRANULOPOIESIS	0.000999001	1	0.00756989	TRUE
BMI	REACTOME_TRANSCRIPTIONAL_REGULATION_OF_TESTIS_DIFFERENTIATION	0.025974	1	0.092748	FALSE
BMI	REACTOME_TRANSCRIPTION_OF_E2F_TARGETS_UNDER_NEGATIVE_CONTROL_BY_P107_RBL1_AND_P130_RBL2_IN_COMPLEX_WITH_HDAC1	0.02997	1	0.102482	FALSE
BMI	REACTOME_TRANSFERRIN_ENDOCYTOSIS_AND_RECYCLING	0.00899101	1	0.0418199	TRUE
BMI	REACTOME_TRANSLATION	0.03996	3	0.123792	FALSE
BMI	REACTOME_TRANSLATION_OF_SARS_COV_2_STRUCTURAL_PROTEINS	0.017982	1	0.0699349	FALSE
BMI	REACTOME_TRANSLOCATION_OF_SLC2A4_GLUT4_TO_THE_PLASMA_MEMBRANE	0.015984	2	0.0638569	FALSE
BMI	REACTOME_TRANSMISSION_ACROSS_CHEMICAL_SYNAPSES	0.000999001	2	0.00756989	TRUE
BMI	REACTOME_TRANSPORT_OF_BILE_SALTS_AND_ORGANIC_ACIDS_METAL_IONS_AND_AMINE_COMPOUNDS	0.025974	2	0.092748	FALSE
BMI	REACTOME_TRANSPORT_OF_FATTY_ACIDS	0.011988	1	0.0514592	FALSE
BMI	REACTOME_TRANSPORT_OF_INORGANIC_CATIONS_ANIONS_AND_AMINO_ACIDS_OLIGOPEPTIDES	0.004995	1	0.0260904	TRUE
BMI	REACTOME_TRANSPORT_OF_MATURE_MRNAS_DERIVED_FROM_INTRONLESS_TRANSCRIPTS	0.034965	2	0.11332	FALSE
BMI	REACTOME_TRANSPORT_OF_NUCLEOSIDES_AND_FREE_PURINE_AND_PYRIMIDINE_BASES_ACROSS_THE_PLASMA_MEMBRANE	0.023976	1	0.0875505	FALSE
BMI	REACTOME_TRANSPORT_OF_ORGANIC_ANIONS	0.012987	1	0.0548718	FALSE
BMI	REACTOME_TRANSPORT_OF_SMALL_MOLECULES	0.000999001	2	0.00756989	TRUE
BMI	REACTOME_TRANSPORT_OF_VITAMINS_NUCLEOSIDES_AND_RELATED_MOLECULES	0.001998	1	0.0124991	TRUE
BMI	REACTOME_TRANSPORT_TO_THE_GOLGI_AND_SUBSEQUENT_MODIFICATION	0.004995	2	0.0260904	TRUE
BMI	REACTOME_TRIGLYCERIDE_BIOSYNTHESIS	0.025974	1	0.092748	FALSE
BMI	REACTOME_TRNA_MODIFICATION_IN_THE_NUCLEUS_AND_CYTOSOL	0.001998	2	0.0124991	TRUE
BMI	REACTOME_TRNA_PROCESSING	0.002997	3	0.0171531	TRUE
BMI	REACTOME_TRNA_PROCESSING_IN_THE_NUCLEUS	0.020979	3	0.0785618	FALSE
BMI	REACTOME_TRP_CHANNELS	0.000999001	2	0.00756989	TRUE
BMI	REACTOME_TRYPTOPHAN_CATABOLISM	0.031968	2	0.107046	FALSE
BMI	REACTOME_UNBLOCKING_OF_NMDA_RECEPTORS_GLUTAMATE_BINDING_AND_ACTIVATION	0.000999001	1	0.00756989	TRUE
BMI	REACTOME_UNFOLDED_PROTEIN_RESPONSE_UPR	0.000999001	2	0.00756989	TRUE
BMI	REACTOME_VEGFR2_MEDIATED_CELL_PROLIFERATION	0.000999001	2	0.00756989	TRUE
BMI	REACTOME_VESICLE_MEDIATED_TRANSPORT	0.000999001	2	0.00756989	TRUE
BMI	REACTOME_VISUAL_PHOTOTRANSDUCTION	0.000999001	3	0.00756989	TRUE
BMI	REACTOME_VITAMINS	0.002997	2	0.0171531	TRUE
BMI	REACTOME_VITAMIN_D_CALCIFEROL_METABOLISM	0.000999001	2	0.00756989	TRUE
BMI	REACTOME_VOLTAGE_GATED_POTASSIUM_CHANNELS	0.000999001	2	0.00756989	TRUE
BMI	REACTOME_VXPX_CARGO_TARGETING_TO_CILIUM	0.000999001	1	0.00756989	TRUE
BMI	REACTOME_WNT5A_DEPENDENT_INTERNALIZATION_OF_FZD2_FZD5_AND_ROR2	0.010989	2	0.0483277	TRUE
BMI	REACTOME_WNT5A_DEPENDENT_INTERNALIZATION_OF_FZD4	0.022977	1	0.0842839	FALSE
BMI	WP_16P112_DISTAL_DELETION_SYNDROME	0.000999001	2	0.0084787	TRUE
BMI	WP_1Q211_COPY_NUMBER_VARIATION_SYNDROME	0.040959	2	0.118406	FALSE
BMI	WP_7Q1123_COPY_NUMBER_VARIATION_SYNDROME	0.015984	3	0.0637435	FALSE
BMI	WP_ACQUIRED_PARTIAL_LIPODYSTROPHY_BARRAQUERSIMONS_SYNDROME	0.044955	1	0.123486	FALSE
BMI	WP_ACUTE_VIRAL_MYOCARDITIS	0.014985	2	0.0612351	FALSE
BMI	WP_AEROBIC_GLYCOLYSIS	0.004995	1	0.027104	TRUE
BMI	WP_AGERAGE_PATHWAY	0.000999001	2	0.0084787	TRUE
BMI	WP_AIRWAY_SMOOTH_MUSCLE_CELL_CONTRACTION	0.04995	2	0.132799	FALSE
BMI	WP_ALZHEIMERS_DISEASE	0.000999001	2	0.0084787	TRUE
BMI	WP_ALZHEIMERS_DISEASE_AND_MIRNA_EFFECTS	0.000999001	2	0.0084787	TRUE
BMI	WP_AMPACTIVATED_PROTEIN_KINASE_AMPK_SIGNALING	0.000999001	2	0.0084787	TRUE
BMI	WP_AMYOTROPHIC_LATERAL_SCLEROSIS_ALS	0.017982	2	0.0684143	FALSE
BMI	WP_ANGIOGENESIS	0.036963	1	0.110223	FALSE
BMI	WP_ANGIOTENSIN_II_RECEPTOR_TYPE_1_PATHWAY	0.017982	1	0.0684143	FALSE
BMI	WP_APOE_AND_MIR146_IN_INFLAMMATION_AND_ATHEROSCLEROSIS	0.033966	1	0.10362	FALSE
BMI	WP_APOPTOSIS	0.024975	1	0.0839262	FALSE
BMI	WP_APOPTOSISRELATED_NETWORK_DUE_TO_ALTERED_NOTCH3_IN_OVARIAN_CANCER	0.023976	1	0.082239	FALSE
BMI	WP_ARRHYTHMOGENIC_RIGHT_VENTRICULAR_CARDIOMYOPATHY	0.000999001	2	0.0084787	TRUE
BMI	WP_ASPIRIN_AND_MIRNAS	0.045954	1	0.125192	FALSE
BMI	WP_BILE_ACIDS_SYNTHESIS_AND_ENTEROHEPATIC_CIRCULATION	0.002997	1	0.0185422	TRUE
BMI	WP_BIOTIN_METABOLISM_INCLUDING_IEMS	0.030969	2	0.0980933	FALSE
BMI	WP_BLADDER_CANCER	0.03996	1	0.116535	FALSE
BMI	WP_BONE_MORPHOGENIC_PROTEIN_BMP_SIGNALING_AND_REGULATION	0.025974	1	0.0855463	FALSE
BMI	WP_BRAINDERIVED_NEUROTROPHIC_FACTOR_BDNF_SIGNALING_PATHWAY	0.000999001	1	0.0084787	TRUE
BMI	WP_CALCIUM_REGULATION_IN_CARDIAC_CELLS	0.000999001	2	0.0084787	TRUE
BMI	WP_CAMKK2_PATHWAY	0.001998	1	0.0143769	TRUE
BMI	WP_CANNABINOID_RECEPTOR_SIGNALING	0.012987	2	0.0558273	FALSE
BMI	WP_CANONICAL_AND_NONCANONICAL_NOTCH_SIGNALING	0.001998	2	0.0143769	TRUE
BMI	WP_CARDIAC_HYPERTROPHIC_RESPONSE	0.000999001	2	0.0084787	TRUE
BMI	WP_CARDIAC_PROGENITOR_DIFFERENTIATION	0.00899101	1	0.0428205	TRUE
BMI	WP_CELLTYPE_DEPENDENT_SELECTIVITY_OF_CCK2R_SIGNALING	0.000999001	1	0.0084787	TRUE
BMI	WP_CELLULAR_PROTEOSTASIS	0.043956	2	0.122264	FALSE
BMI	WP_CELL_CYCLE	0.011988	2	0.0532622	FALSE
BMI	WP_CELL_MIGRATION_AND_INVASION_THROUGH_P75NTR	0.002997	2	0.0185422	TRUE
BMI	WP_CHEMOKINE_SIGNALING_PATHWAY	0.000999001	2	0.0084787	TRUE
BMI	WP_CHROMOSOMAL_AND_MICROSATELLITE_INSTABILITY_IN_COLORECTAL_CANCER	0.000999001	1	0.0084787	TRUE
BMI	WP_CILIARY_LANDSCAPE	0.000999001	2	0.0084787	TRUE
BMI	WP_CILIOPATHIES	0.00699301	1	0.035071	TRUE
BMI	WP_CIRCADIAN_RHYTHM_GENES	0.001998	3	0.0143769	TRUE
BMI	WP_CLEAR_CELL_RENAL_CELL_CARCINOMA_PATHWAYS	0.000999001	2	0.0084787	TRUE
BMI	WP_COMMON_PATHWAYS_UNDERLYING_DRUG_ADDICTION	0.000999001	2	0.0084787	TRUE
BMI	WP_COMPLEMENT_AND_COAGULATION_CASCADES	0.032967	2	0.102944	FALSE
BMI	WP_COMPLEMENT_SYSTEM	0.003996	2	0.0232049	TRUE
BMI	WP_COMPLEMENT_SYSTEM_IN_NEURONAL_DEVELOPMENT_AND_PLASTICITY	0.00599401	2	0.0310002	TRUE
BMI	WP_CYTOSOLIC_DNASENSING_PATHWAY	0.014985	3	0.0612351	FALSE
BMI	WP_DEREGULATION_OF_RAB_AND_RAB_EFFECTOR_GENES_IN_BLADDER_CANCER	0.024975	1	0.0839262	FALSE
BMI	WP_DEVELOPMENT_AND_HETEROGENEITY_OF_THE_ILC_FAMILY	0.044955	1	0.123486	FALSE
BMI	WP_DEVELOPMENT_OF_URETERIC_COLLECTION_SYSTEM	0.000999001	1	0.0084787	TRUE
BMI	WP_DISRUPTION_OF_POSTSYNAPTIC_SIGNALING_BY_CNV	0.000999001	2	0.0084787	TRUE
BMI	WP_DNA_DAMAGE_RESPONSE_ONLY_ATM_DEPENDENT	0.047952	1	0.129042	FALSE
BMI	WP_DNA_REPAIR_PATHWAYS_FULL_NETWORK	0.030969	1	0.0980933	FALSE
BMI	WP_DUAL_HIJACK_MODEL_OF_VIF_IN_HIV_INFECTION	0.001998	1	0.0143769	TRUE
BMI	WP_EBOLA_VIRUS_INFECTION_IN_HOST	0.01998	3	0.0730761	FALSE
BMI	WP_ECTODERM_DIFFERENTIATION	0.000999001	1	0.0084787	TRUE
BMI	WP_EGFEGFR_SIGNALING_PATHWAY	0.00599401	2	0.0310002	TRUE
BMI	WP_EGFR_TYROSINE_KINASE_INHIBITOR_RESISTANCE	0.038961	1	0.114125	FALSE
BMI	WP_EICOSANOID_METABOLISM_VIA_CYCLOOXYGENASES_COX	0.023976	2	0.082239	FALSE
BMI	WP_ENDOCHONDRAL_OSSIFICATION	0.000999001	2	0.0084787	TRUE
BMI	WP_ENDOCHONDRAL_OSSIFICATION_WITH_SKELETAL_DYSPLASIAS	0.000999001	2	0.0084787	TRUE
BMI	WP_ENDODERM_DIFFERENTIATION	0.002997	2	0.0185422	TRUE
BMI	WP_ENDOMETRIAL_CANCER	0.015984	1	0.0637435	FALSE
BMI	WP_ENDOTHELIN_PATHWAYS	0.000999001	2	0.0084787	TRUE
BMI	WP_ENERGY_METABOLISM	0.00599401	2	0.0310002	TRUE
BMI	WP_ENVELOPE_PROTEINS_AND_THEIR_POTENTIAL_ROLES_IN_EDMD_PHYSIOPATHOLOGY	0.041958	2	0.120243	FALSE
BMI	WP_EPITHELIAL_TO_MESENCHYMAL_TRANSITION_IN_COLORECTAL_CANCER	0.002997	1	0.0185422	TRUE
BMI	WP_ERBB_SIGNALING_PATHWAY	0.001998	1	0.0143769	TRUE
BMI	WP_ERK_PATHWAY_IN_HUNTINGTONS_DISEASE	0.043956	1	0.122264	FALSE
BMI	WP_ESTROGEN_SIGNALING_PATHWAY	0.033966	1	0.10362	FALSE
BMI	WP_ETHANOL_EFFECTS_ON_HISTONE_MODIFICATIONS	0.00999001	2	0.0469035	TRUE
BMI	WP_EV_RELEASE_FROM_CARDIAC_CELLS_AND_THEIR_FUNCTIONAL_EFFECTS	0.033966	2	0.10362	FALSE
BMI	WP_EXERCISEINDUCED_CIRCADIAN_REGULATION	0.042957	1	0.122264	FALSE
BMI	WP_FAS_LIGAND_PATHWAY_AND_STRESS_INDUCTION_OF_HEAT_SHOCK_PROTEINS	0.043956	1	0.122264	FALSE
BMI	WP_FATTY_ACID_BIOSYNTHESIS	0.032967	1	0.102944	FALSE
BMI	WP_FBXL10_ENHANCEMENT_OF_MAPERK_SIGNALING_IN_DIFFUSE_LARGE_BCELL_LYMPHOMA	0.010989	2	0.0501705	FALSE
BMI	WP_FGF23_SIGNALING_IN_HYPOPHOSPHATEMIC_RICKETS_AND_RELATED_DISORDERS	0.043956	1	0.122264	FALSE
BMI	WP_FLUOROPYRIMIDINE_ACTIVITY	0.032967	1	0.102944	FALSE
BMI	WP_FOCAL_ADHESION	0.000999001	2	0.0084787	TRUE
BMI	WP_FOCAL_ADHESION_PI3KAKTMTORSIGNALING_PATHWAY	0.000999001	3	0.0084787	TRUE
BMI	WP_FOLATE_METABOLISM	0.034965	1	0.105693	FALSE
BMI	WP_FOLLICLE_STIMULATING_HORMONE_FSH_SIGNALING_PATHWAY	0.002997	1	0.0185422	TRUE
BMI	WP_FRAGILE_X_SYNDROME	0.000999001	2	0.0084787	TRUE
BMI	WP_FTO_OBESITY_VARIANT_MECHANISM	0.015984	1	0.0637435	FALSE
BMI	WP_G1_TO_S_CELL_CYCLE_CONTROL	0.034965	2	0.105693	FALSE
BMI	WP_GABA_RECEPTOR_SIGNALING	0.002997	3	0.0185422	TRUE
BMI	WP_GANGLIO_SPHINGOLIPID_METABOLISM	0.043956	2	0.122264	FALSE
BMI	WP_GASTRIN_SIGNALING_PATHWAY	0.021978	1	0.0778045	FALSE
BMI	WP_GDNFRET_SIGNALING_AXIS	0.000999001	1	0.0084787	TRUE
BMI	WP_GENES_CONTROLLING_NEPHROGENESIS	0.000999001	1	0.0084787	TRUE
BMI	WP_GENES_RELATED_TO_PRIMARY_CILIUM_DEVELOPMENT_BASED_ON_CRISPR	0.04995	2	0.132799	FALSE
BMI	WP_GENES_TARGETED_BY_MIRNAS_IN_ADIPOCYTES	0.001998	1	0.0143769	TRUE
BMI	WP_GLIOBLASTOMA_SIGNALING_PATHWAYS	0.028971	1	0.0940138	FALSE
BMI	WP_GLUCOCORTICOID_RECEPTOR_PATHWAY	0.000999001	2	0.0084787	TRUE
BMI	WP_GLYCOLYSIS_AND_GLUCONEOGENESIS	0.048951	1	0.131197	FALSE
BMI	WP_GLYCOSYLATION_AND_RELATED_CONGENITAL_DEFECTS	0.040959	2	0.118406	FALSE
BMI	WP_GPCRS_CLASS_C_METABOTROPIC_GLUTAMATE_PHEROMONE	0.000999001	1	0.0084787	TRUE
BMI	WP_GPR143_IN_MELANOCYTES_AND_RETINAL_PIGMENT_EPITHELIUM_CELLS	0.00599401	1	0.0310002	TRUE
BMI	WP_GPR40_PATHWAY	0.002997	2	0.0185422	TRUE
BMI	WP_G_PROTEIN_SIGNALING_PATHWAYS	0.000999001	1	0.0084787	TRUE
BMI	WP_HAIR_FOLLICLE_DEVELOPMENT_CYTODIFFERENTIATION_PART_3_OF_3	0.030969	2	0.0980933	FALSE
BMI	WP_HAIR_FOLLICLE_DEVELOPMENT_ORGANOGENESIS_PART_2_OF_3	0.014985	1	0.0612351	FALSE
BMI	WP_HEAD_AND_NECK_SQUAMOUS_CELL_CARCINOMA	0.014985	1	0.0612351	FALSE
BMI	WP_HEMATOPOIETIC_STEM_CELL_DIFFERENTIATION	0.002997	1	0.0185422	TRUE
BMI	WP_HEPATITIS_B_INFECTION	0.001998	2	0.0143769	TRUE
BMI	WP_HEPATITIS_C_AND_HEPATOCELLULAR_CARCINOMA	0.003996	1	0.0232049	TRUE
BMI	WP_HIPPOMERLIN_SIGNALING_DYSREGULATION	0.000999001	1	0.0084787	TRUE
BMI	WP_HIPPO_SIGNALING_REGULATION_PATHWAYS	0.000999001	1	0.0084787	TRUE
BMI	WP_HISTONE_MODIFICATIONS	0.001998	2	0.0143769	TRUE
BMI	WP_HOSTPATHOGEN_INTERACTION_OF_HUMAN_CORONAVIRUSES_MAPK_SIGNALING	0.000999001	1	0.0084787	TRUE
BMI	WP_HYPOTHESIZED_PATHWAYS_IN_PATHOGENESIS_OF_CARDIOVASCULAR_DISEASE	0.000999001	1	0.0084787	TRUE
BMI	WP_HYPOTHETICAL_CRANIOFACIAL_DEVELOPMENT_PATHWAY	0.000999001	2	0.0084787	TRUE
BMI	WP_IL18_SIGNALING_PATHWAY	0.000999001	3	0.0084787	TRUE
BMI	WP_IL3_SIGNALING_PATHWAY	0.045954	2	0.125192	FALSE
BMI	WP_IL7_SIGNALING_PATHWAY	0.043956	2	0.122264	FALSE
BMI	WP_IL9_SIGNALING_PATHWAY	0.035964	2	0.107729	FALSE
BMI	WP_IMATINIB_AND_CHRONIC_MYELOID_LEUKEMIA	0.014985	3	0.0612351	FALSE
BMI	WP_INITIATION_OF_TRANSCRIPTION_AND_TRANSLATION_ELONGATION_AT_THE_HIV1_LTR	0.004995	2	0.027104	TRUE
BMI	WP_INTEGRINMEDIATED_CELL_ADHESION	0.003996	2	0.0232049	TRUE
BMI	WP_INTERACTOME_OF_POLYCOMB_REPRESSIVE_COMPLEX_2_PRC2	0.003996	1	0.0232049	TRUE
BMI	WP_INTERLEUKIN1_IL1_STRUCTURAL_PATHWAY	0.023976	2	0.082239	FALSE
BMI	WP_JOUBERT_SYNDROME	0.046953	2	0.126869	FALSE
BMI	WP_KISSPEPTINKISSPEPTIN_RECEPTOR_SYSTEM_IN_THE_OVARY	0.000999001	1	0.0084787	TRUE
BMI	WP_KIT_RECEPTOR_SIGNALING_PATHWAY	0.018981	1	0.0709912	FALSE
BMI	WP_LDLRAD4_AND_WHAT_WE_KNOW_ABOUT_IT	0.012987	2	0.0558273	FALSE
BMI	WP_LEPTININSULIN_SIGNALING_OVERLAP	0.00699301	2	0.035071	TRUE
BMI	WP_LEPTIN_AND_ADIPONECTIN	0.003996	1	0.0232049	TRUE
BMI	WP_LIVER_X_RECEPTOR_PATHWAY	0.016983	2	0.0665252	FALSE
BMI	WP_LTF_DANGER_SIGNAL_RESPONSE_PATHWAY	0.021978	1	0.0778045	FALSE
BMI	WP_MALE_INFERTILITY	0.00999001	2	0.0469035	TRUE
BMI	WP_MALIGNANT_PLEURAL_MESOTHELIOMA	0.000999001	2	0.0084787	TRUE
BMI	WP_MAMMARY_GLAND_DEVELOPMENT_PATHWAY_EMBRYONIC_DEVELOPMENT_STAGE_1_OF_4	0.000999001	1	0.0084787	TRUE
BMI	WP_MAMMARY_GLAND_DEVELOPMENT_PATHWAY_PREGNANCY_AND_LACTATION_STAGE_3_OF_4	0.015984	2	0.0637435	FALSE
BMI	WP_MAMMARY_GLAND_DEVELOPMENT_PATHWAY_PUBERTY_STAGE_2_OF_4	0.037962	3	0.111693	FALSE
BMI	WP_MAPK_CASCADE	0.021978	1	0.0778045	FALSE
BMI	WP_MAPK_SIGNALING_PATHWAY	0.000999001	1	0.0084787	TRUE
BMI	WP_MBDNF_AND_PROBDNF_REGULATION_OF_GABA_NEUROTRANSMISSION	0.002997	2	0.0185422	TRUE
BMI	WP_MEASLES_VIRUS_INFECTION	0.00599401	2	0.0310002	TRUE
BMI	WP_MECP2_AND_ASSOCIATED_RETT_SYNDROME	0.001998	2	0.0143769	TRUE
BMI	WP_MELANOMA	0.025974	2	0.0855463	FALSE
BMI	WP_MELATONIN_METABOLISM_AND_EFFECTS	0.00799201	1	0.0391904	TRUE
BMI	WP_MESODERMAL_COMMITMENT_PATHWAY	0.000999001	3	0.0084787	TRUE
BMI	WP_METHIONINE_DE_NOVO_AND_SALVAGE_PATHWAY	0.024975	1	0.0839262	FALSE
BMI	WP_MFAP5MEDIATED_OVARIAN_CANCER_CELL_MOTILITY_AND_INVASIVENESS	0.033966	1	0.10362	FALSE
BMI	WP_MFAP5_EFFECT_ON_PERMEABILITY_AND_MOTILITY_OF_ENDOTHELIAL_CELLS_VIA_CYTOSKELETON_REARRANGEMENT	0.00699301	1	0.035071	TRUE
BMI	WP_MICROGLIA_PATHOGEN_PHAGOCYTOSIS_PATHWAY	0.000999001	1	0.0084787	TRUE
BMI	WP_MICRORNAS_IN_CARDIOMYOCYTE_HYPERTROPHY	0.000999001	2	0.0084787	TRUE
BMI	WP_MICROTUBULE_CYTOSKELETON_REGULATION	0.017982	2	0.0684143	FALSE
BMI	WP_MIR5093P_ALTERATION_OF_YAP1ECM_AXIS	0.026973	2	0.0879613	FALSE
BMI	WP_MIRNA_TARGETS_IN_ECM_AND_MEMBRANE_RECEPTORS	0.030969	1	0.0980933	FALSE
BMI	WP_MITOCHONDRIAL_GENE_EXPRESSION	0.017982	2	0.0684143	FALSE
BMI	WP_MONOAMINE_TRANSPORT	0.010989	3	0.0501705	FALSE
BMI	WP_MTHFR_DEFICIENCY	0.000999001	2	0.0084787	TRUE
BMI	WP_MYOMETRIAL_RELAXATION_AND_CONTRACTION_PATHWAYS	0.000999001	2	0.0084787	TRUE
BMI	WP_NEPHROGENESIS	0.016983	1	0.0665252	FALSE
BMI	WP_NEPHROTIC_SYNDROME	0.000999001	1	0.0084787	TRUE
BMI	WP_NETRINUNC5B_SIGNALING_PATHWAY	0.016983	1	0.0665252	FALSE
BMI	WP_NEURAL_CREST_CELL_MIGRATION_DURING_DEVELOPMENT	0.021978	2	0.0778045	FALSE
BMI	WP_NEURAL_CREST_CELL_MIGRATION_IN_CANCER	0.010989	2	0.0501705	FALSE
BMI	WP_NEURAL_CREST_DIFFERENTIATION	0.011988	1	0.0532622	FALSE
BMI	WP_NEUROINFLAMMATION_AND_GLUTAMATERGIC_SIGNALING	0.000999001	2	0.0084787	TRUE
BMI	WP_NOCGMPPKG_MEDIATED_NEUROPROTECTION	0.001998	2	0.0143769	TRUE
BMI	WP_NONGENOMIC_ACTIONS_OF_125_DIHYDROXYVITAMIN_D3	0.000999001	1	0.0084787	TRUE
BMI	WP_NONSMALL_CELL_LUNG_CANCER	0.000999001	2	0.0084787	TRUE
BMI	WP_NOTCH_SIGNALING	0.01998	2	0.0730761	FALSE
BMI	WP_NOTCH_SIGNALING_PATHWAY	0.022977	2	0.0804804	FALSE
BMI	WP_NRP1TRIGGERED_SIGNALING_PATHWAYS_IN_PANCREATIC_CANCER	0.00599401	1	0.0310002	TRUE
BMI	WP_NSP1_FROM_SARSCOV2_INHIBITS_TRANSLATION_INITIATION_IN_THE_HOST_CELL	0.004995	1	0.027104	TRUE
BMI	WP_NUCLEAR_RECEPTORS	0.000999001	3	0.0084787	TRUE
BMI	WP_NUCLEAR_RECEPTORS_IN_LIPID_METABOLISM_AND_TOXICITY	0.000999001	1	0.0084787	TRUE
BMI	WP_NUCLEAR_RECEPTORS_METAPATHWAY	0.004995	2	0.027104	TRUE
BMI	WP_OMEGA9_FATTY_ACID_SYNTHESIS	0.033966	1	0.10362	FALSE
BMI	WP_ONCOSTATIN_M_SIGNALING_PATHWAY	0.023976	1	0.082239	FALSE
BMI	WP_OREXIN_RECEPTOR_PATHWAY	0.000999001	2	0.0084787	TRUE
BMI	WP_OSTEOBLAST_DIFFERENTIATION_AND_RELATED_DISEASES	0.000999001	1	0.0084787	TRUE
BMI	WP_OSTEOPONTIN_SIGNALING	0.037962	1	0.111693	FALSE
BMI	WP_OSX_AND_MIRNAS_IN_TOOTH_DEVELOPMENT	0.037962	2	0.111693	FALSE
BMI	WP_OVARIAN_INFERTILITY	0.001998	2	0.0143769	TRUE
BMI	WP_OVERVIEW_OF_INTERFERONSMEDIATED_SIGNALING_PATHWAY	0.000999001	2	0.0084787	TRUE
BMI	WP_OXIDATIVE_DAMAGE_RESPONSE	0.021978	2	0.0778045	FALSE
BMI	WP_PATHWAYS_AFFECTED_IN_ADENOID_CYSTIC_CARCINOMA	0.004995	1	0.027104	TRUE
BMI	WP_PDGF_PATHWAY	0.00699301	1	0.035071	TRUE
BMI	WP_PEPTIDE_GPCRS	0.000999001	1	0.0084787	TRUE
BMI	WP_PEROXIREDOXIN_2_INDUCED_OVARIAN_FAILURE	0.012987	1	0.0558273	FALSE
BMI	WP_PHOSPHODIESTERASES_IN_NEURONAL_FUNCTION	0.000999001	1	0.0084787	TRUE
BMI	WP_PHOSPHOINOSITIDES_METABOLISM	0.001998	2	0.0143769	TRUE
BMI	WP_PHOTODYNAMIC_THERAPYINDUCED_UNFOLDED_PROTEIN_RESPONSE	0.000999001	1	0.0084787	TRUE
BMI	WP_PHYSICOCHEMICAL_FEATURES_AND_TOXICITYASSOCIATED_PATHWAYS	0.00799201	2	0.0391904	TRUE
BMI	WP_PHYSIOLOGICAL_AND_PATHOLOGICAL_HYPERTROPHY_OF_THE_HEART	0.000999001	1	0.0084787	TRUE
BMI	WP_PI3KAKT_SIGNALING_PATHWAY	0.000999001	3	0.0084787	TRUE
BMI	WP_PKCGAMMA_CALCIUM_SIGNALING_PATHWAY_IN_ATAXIA	0.000999001	1	0.0084787	TRUE
BMI	WP_PLURIPOTENT_STEM_CELL_DIFFERENTIATION_PATHWAY	0.013986	1	0.0593509	FALSE
BMI	WP_PRIMARY_FOCAL_SEGMENTAL_GLOMERULOSCLEROSIS_FSGS	0.002997	1	0.0185422	TRUE
BMI	WP_PRION_DISEASE_PATHWAY	0.012987	1	0.0558273	FALSE
BMI	WP_PROSTAGLANDIN_AND_LEUKOTRIENE_METABOLISM_IN_SENESCENCE	0.026973	1	0.0879613	FALSE
BMI	WP_PROSTAGLANDIN_SYNTHESIS_AND_REGULATION	0.035964	3	0.107729	FALSE
BMI	WP_PROTEOGLYCAN_BIOSYNTHESIS	0.024975	1	0.0839262	FALSE
BMI	WP_RALA_DOWNSTREAM_REGULATED_GENES	0.046953	1	0.126869	FALSE
BMI	WP_RAS_AND_BRADYKININ_PATHWAYS_IN_COVID19	0.000999001	2	0.0084787	TRUE
BMI	WP_RAS_SIGNALING	0.000999001	1	0.0084787	TRUE
BMI	WP_REGULATION_OF_SISTER_CHROMATID_SEPARATION_AT_THE_METAPHASEANAPHASE_TRANSITION	0.022977	1	0.0804804	FALSE
BMI	WP_REGULATORY_CIRCUITS_OF_THE_STAT3_SIGNALING_PATHWAY	0.000999001	2	0.0084787	TRUE
BMI	WP_RENINANGIOTENSINALDOSTERONE_SYSTEM_RAAS	0.000999001	2	0.0084787	TRUE
BMI	WP_RESISTIN_AS_A_REGULATOR_OF_INFLAMMATION	0.000999001	1	0.0084787	TRUE
BMI	WP_RETINOBLASTOMA_GENE_IN_CANCER	0.041958	2	0.120243	FALSE
BMI	WP_RETT_SYNDROME_CAUSING_GENES	0.002997	1	0.0185422	TRUE
BMI	WP_S1P_RECEPTOR_SIGNAL_TRANSDUCTION	0.003996	1	0.0232049	TRUE
BMI	WP_SARS_CORONAVIRUS_AND_INNATE_IMMUNITY	0.000999001	3	0.0084787	TRUE
BMI	WP_SERINE_METABOLISM	0.030969	1	0.0980933	FALSE
BMI	WP_SEROTONIN_AND_ANXIETYRELATED_EVENTS	0.01998	2	0.0730761	FALSE
BMI	WP_SLEEP_REGULATION	0.000999001	1	0.0084787	TRUE
BMI	WP_SMALL_CELL_LUNG_CANCER	0.003996	2	0.0232049	TRUE
BMI	WP_SPHINGOLIPID_METABOLISM_INTEGRATED_PATHWAY	0.010989	1	0.0501705	FALSE
BMI	WP_SPHINGOLIPID_METABOLISM_IN_SENESCENCE	0.000999001	1	0.0084787	TRUE
BMI	WP_SPHINGOLIPID_METABOLISM_OVERVIEW	0.00899101	1	0.0428205	TRUE
BMI	WP_SPHINGOLIPID_PATHWAY	0.00899101	2	0.0428205	TRUE
BMI	WP_SPINAL_CORD_INJURY	0.000999001	3	0.0084787	TRUE
BMI	WP_SPLICING_FACTOR_NOVA_REGULATED_SYNAPTIC_PROTEINS	0.000999001	2	0.0084787	TRUE
BMI	WP_STATIN_INHIBITION_OF_CHOLESTEROL_PRODUCTION	0.004995	2	0.027104	TRUE
BMI	WP_SUDDEN_INFANT_DEATH_SYNDROME_SIDS_SUSCEPTIBILITY_PATHWAYS	0.000999001	3	0.0084787	TRUE
BMI	WP_SULINDAC_METABOLIC_PATHWAY	0.004995	2	0.027104	TRUE
BMI	WP_SYNAPTIC_SIGNALING_PATHWAYS_ASSOCIATED_WITH_AUTISM_SPECTRUM_DISORDER	0.001998	1	0.0143769	TRUE
BMI	WP_SYNAPTIC_VESICLE_PATHWAY	0.002997	2	0.0185422	TRUE
BMI	WP_TARGET_OF_RAPAMYCIN_TOR_SIGNALING	0.017982	1	0.0684143	FALSE
BMI	WP_TCA_CYCLE_NUTRIENT_USE_AND_INVASIVENESS_OF_OVARIAN_CANCER	0.004995	4	0.027104	TRUE
BMI	WP_TCELL_RECEPTOR_TCR_SIGNALING_PATHWAY	0.002997	1	0.0185422	TRUE
BMI	WP_TGFBETA_RECEPTOR_SIGNALING	0.018981	2	0.0709912	FALSE
BMI	WP_TGFBETA_RECEPTOR_SIGNALING_IN_SKELETAL_DYSPLASIAS	0.044955	2	0.123486	FALSE
BMI	WP_TGFBETA_SIGNALING_PATHWAY	0.002997	3	0.0185422	TRUE
BMI	WP_TGIF_DISRUPTION_OF_SHH_SIGNALING	0.00899101	1	0.0428205	TRUE
BMI	WP_THERMOGENESIS	0.00799201	1	0.0391904	TRUE
BMI	WP_THYROID_HORMONES_PRODUCTION_AND_PERIPHERAL_DOWNSTREAM_SIGNALING_EFFECTS	0.000999001	1	0.0084787	TRUE
BMI	WP_THYROID_STIMULATING_HORMONE_TSH_SIGNALING_PATHWAY	0.025974	2	0.0855463	FALSE
BMI	WP_THYROXINE_THYROID_HORMONE_PRODUCTION	0.021978	2	0.0778045	FALSE
BMI	WP_TOLLLIKE_RECEPTOR_SIGNALING_PATHWAY	0.012987	3	0.0558273	FALSE
BMI	WP_TP53_NETWORK	0.013986	1	0.0593509	FALSE
BMI	WP_TRANSLATION_FACTORS	0.025974	2	0.0855463	FALSE
BMI	WP_TRANSLATION_INHIBITORS_IN_CHRONICALLY_ACTIVATED_PDGFRA_CELLS	0.000999001	1	0.0084787	TRUE
BMI	WP_TYPE_2_PAPILLARY_RENAL_CELL_CARCINOMA	0.011988	1	0.0532622	FALSE
BMI	WP_TYPE_II_DIABETES_MELLITUS	0.001998	1	0.0143769	TRUE
BMI	WP_T_CELL_RECEPTOR_AND_COSTIMULATORY_SIGNALING	0.002997	1	0.0185422	TRUE
BMI	WP_VEGFAVEGFR2_SIGNALING_PATHWAY	0.000999001	2	0.0084787	TRUE
BMI	WP_VITAMIN_A_AND_CAROTENOID_METABOLISM	0.000999001	2	0.0084787	TRUE
BMI	WP_VITAMIN_B12_METABOLISM	0.01998	1	0.0730761	FALSE
BMI	WP_VITAMIN_DSENSITIVE_CALCIUM_SIGNALING_IN_DEPRESSION	0.000999001	2	0.0084787	TRUE
BMI	WP_VITAMIN_D_METABOLISM	0.014985	1	0.0612351	FALSE
BMI	WP_VITAMIN_D_RECEPTOR_PATHWAY	0.011988	3	0.0532622	FALSE
BMI	WP_WHITE_FAT_CELL_DIFFERENTIATION	0.018981	2	0.0709912	FALSE
BMI	WP_WNT_SIGNALING	0.000999001	1	0.0084787	TRUE
BMI	WP_WNT_SIGNALING_PATHWAY	0.000999001	1	0.0084787	TRUE
BMI	WP_WNT_SIGNALING_PATHWAY_AND_PLURIPOTENCY	0.000999001	1	0.0084787	TRUE
Calcium	BIOCARTA_IFNG_PATHWAY	0.040959	3	0.637524	FALSE
Calcium	REACTOME_CLASS_C_3_METABOTROPIC_GLUTAMATE_PHEROMONE_RECEPTORS	0.021978	3	0.61468	FALSE
Calcium	REACTOME_HYDROLYSIS_OF_LPC	0.033966	1	0.61468	FALSE
Calcium	REACTOME_INTERLEUKIN_21_SIGNALING	0.044955	2	0.61468	FALSE
Calcium	REACTOME_INTERLEUKIN_9_SIGNALING	0.012987	2	0.61468	FALSE
Calcium	WP_BENZENE_METABOLISM	0.023976	1	0.592226	FALSE
Calcium	WP_CONTROL_OF_IMMUNE_TOLERANCE_BY_VASOACTIVE_INTESTINAL_PEPTIDE	0.04995	1	0.592226	FALSE
Calcium	WP_HIJACK_OF_UBIQUITINATION_BY_SARSCOV2	0.04995	1	0.592226	FALSE
Calcium	WP_TCA_CYCLE_NUTRIENT_USE_AND_INVASIVENESS_OF_OVARIAN_CANCER	0.011988	4	0.592226	FALSE
Calcium	WP_ULTRACONSERVED_REGION_339_MODULATION_OF_TUMOR_SUPPRESSOR_MICRORNAS_IN_CANCER	0.028971	1	0.592226	FALSE
Fiber	BIOCARTA_ERBB3_PATHWAY	0.036963	3	0.583417	FALSE
Fiber	BIOCARTA_IFNG_PATHWAY	0.037962	3	0.583417	FALSE
Fiber	REACTOME_BETA_OXIDATION_OF_BUTANOYL_COA_TO_ACETYL_COA	0.013986	4	0.538646	FALSE
Fiber	REACTOME_FLT3_SIGNALING_BY_CBL_MUTANTS	0.047952	1	0.538646	FALSE
Fiber	REACTOME_GALACTOSE_CATABOLISM	0.042957	1	0.538646	FALSE
Fiber	REACTOME_GDP_FUCOSE_BIOSYNTHESIS	0.03996	4	0.538646	FALSE
Fiber	REACTOME_INLA_MEDIATED_ENTRY_OF_LISTERIA_MONOCYTOGENES_INTO_HOST_CELLS	0.033966	2	0.538646	FALSE
Fiber	REACTOME_IRS_ACTIVATION	0.047952	2	0.538646	FALSE
Fiber	REACTOME_METHIONINE_SALVAGE_PATHWAY	0.041958	2	0.538646	FALSE
Fiber	REACTOME_SEROTONIN_AND_MELATONIN_BIOSYNTHESIS	0.044955	1	0.538646	FALSE
Fiber	REACTOME_SODIUM_COUPLED_PHOSPHATE_COTRANSPORTERS	0.041958	1	0.538646	FALSE
Fiber	WP_MIR517_RELATIONSHIP_WITH_ARCN1_AND_USP1	0.018981	2	0.542637	FALSE
Fiber	WP_TCA_CYCLE_NUTRIENT_USE_AND_INVASIVENESS_OF_OVARIAN_CANCER	0.010989	4	0.542637	FALSE
Folate	BIOCARTA_EEA1_PATHWAY	0.026973	1	0.618847	FALSE
Folate	REACTOME_DEFECTIVE_F9_ACTIVATION	0.033966	2	0.646103	FALSE
Folate	REACTOME_IRF3_MEDIATED_ACTIVATION_OF_TYPE_1_IFN	0.030969	3	0.626015	FALSE
Folate	REACTOME_METHIONINE_SALVAGE_PATHWAY	0.024975	2	0.626015	FALSE
Folate	REACTOME_NECTIN_NECL_TRANS_HETERODIMERIZATION	0.046953	2	0.626015	FALSE
Folate	WP_KREBS_CYCLE_DISORDERS	0.012987	1	0.587857	FALSE
Fruit	BIOCARTA_ASBCELL_PATHWAY	0.044955	3	0.545217	FALSE
Fruit	BIOCARTA_BBCELL_PATHWAY	0.026973	2	0.545217	FALSE
Fruit	BIOCARTA_CTBP1_PATHWAY	0.032967	2	0.545217	FALSE
Fruit	BIOCARTA_DICER_PATHWAY	0.028971	2	0.545217	FALSE
Fruit	BIOCARTA_ERBB3_PATHWAY	0.041958	3	0.545217	FALSE
Fruit	BIOCARTA_MELANOCYTE_PATHWAY	0.026973	1	0.545217	FALSE
Fruit	BIOCARTA_MHC_PATHWAY	0.037962	2	0.545217	FALSE
Fruit	REACTOME_ACTIVATION_OF_C3_AND_C5	0.021978	2	0.506599	FALSE
Fruit	REACTOME_ARMS_MEDIATED_ACTIVATION	0.00599401	2	0.506599	FALSE
Fruit	REACTOME_BETA_OXIDATION_OF_BUTANOYL_COA_TO_ACETYL_COA	0.035964	4	0.506599	FALSE
Fruit	REACTOME_BETA_OXIDATION_OF_HEXANOYL_COA_TO_BUTANOYL_COA	0.035964	1	0.506599	FALSE
Fruit	REACTOME_BETA_OXIDATION_OF_LAUROYL_COA_TO_DECANOYL_COA_COA	0.04995	1	0.506599	FALSE
Fruit	REACTOME_DEFECTIVE_LFNG_CAUSES_SCDO3	0.00599401	3	0.506599	FALSE
Fruit	REACTOME_INLA_MEDIATED_ENTRY_OF_LISTERIA_MONOCYTOGENES_INTO_HOST_CELLS	0.028971	2	0.506599	FALSE
Fruit	REACTOME_INTERLEUKIN_2_SIGNALING	0.03996	3	0.506599	FALSE
Fruit	REACTOME_METABOLISM_OF_INGESTED_SEMET_SEC_MESEC_INTO_H2SE	0.032967	1	0.506599	FALSE
Fruit	REACTOME_MET_RECEPTOR_ACTIVATION	0.015984	1	0.506599	FALSE
Fruit	REACTOME_MITOCHONDRIAL_FATTY_ACID_BETA_OXIDATION_OF_SATURATED_FATTY_ACIDS	0.036963	2	0.506599	FALSE
Fruit	REACTOME_NEGATIVE_FEEDBACK_REGULATION_OF_MAPK_PATHWAY	0.024975	1	0.506599	FALSE
Fruit	REACTOME_NEUROFASCIN_INTERACTIONS	0.041958	2	0.506599	FALSE
Fruit	REACTOME_NRCAM_INTERACTIONS	0.046953	1	0.506599	FALSE
Fruit	REACTOME_OAS_ANTIVIRAL_RESPONSE	0.003996	3	0.506599	FALSE
Fruit	REACTOME_POU5F1_OCT4_SOX2_NANOG_ACTIVATE_GENES_RELATED_TO_PROLIFERATION	0.046953	3	0.506599	FALSE
Fruit	REACTOME_PRE_NOTCH_PROCESSING_IN_THE_ENDOPLASMIC_RETICULUM	0.033966	2	0.506599	FALSE
Fruit	REACTOME_PROLONGED_ERK_ACTIVATION_EVENTS	0.037962	2	0.506599	FALSE
Fruit	REACTOME_RUNX1_REGULATES_ESTROGEN_RECEPTOR_MEDIATED_TRANSCRIPTION	0.026973	3	0.506599	FALSE
Fruit	REACTOME_RUNX1_REGULATES_EXPRESSION_OF_COMPONENTS_OF_TIGHT_JUNCTIONS	0.026973	3	0.506599	FALSE
Fruit	REACTOME_RUNX1_REGULATES_TRANSCRIPTION_OF_GENES_INVOLVED_IN_WNT_SIGNALING	0.041958	4	0.506599	FALSE
Fruit	REACTOME_SIGNALING_BY_MRAS_COMPLEX_MUTANTS	0.021978	2	0.506599	FALSE
Fruit	REACTOME_SIGNALING_BY_MST1	0.047952	2	0.506599	FALSE
Fruit	REACTOME_SIGNALLING_TO_P38_VIA_RIT_AND_RIN	0.014985	1	0.506599	FALSE
Fruit	REACTOME_SYNTHESIS_OF_PI	0.025974	1	0.506599	FALSE
Fruit	WP_LET7_INHIBITION_OF_ES_CELL_REPROGRAMMING	0.03996	3	0.467221	FALSE
Fruit	WP_PATHWAYS_OF_NUCLEIC_ACID_METABOLISM_AND_INNATE_IMMUNE_SENSING	0.041958	1	0.467221	FALSE
Fruit	WP_TCA_CYCLE_IN_SENESCENCE	0.015984	2	0.467221	FALSE
Fruit	WP_TCA_CYCLE_NUTRIENT_USE_AND_INVASIVENESS_OF_OVARIAN_CANCER	0.022977	4	0.467221	FALSE
Height	REACTOME_VITAMINS	0.033966	2	0.622063	FALSE
Height	WP_MIR124_PREDICTED_INTERACTIONS_WITH_CELL_CYCLE_AND_DIFFERENTIATION	0.00799201	2	0.602351	FALSE
MHT	REACTOME_CHYLOMICRON_CLEARANCE	0.042957	2	0.632647	FALSE
MHT	REACTOME_FREE_FATTY_ACID_RECEPTORS	0.025974	1	0.632647	FALSE
MHT	REACTOME_NEF_MEDIATED_CD8_DOWN_REGULATION	0.047952	2	0.632647	FALSE
NSAID	BIOCARTA_AKAP95_PATHWAY	0.020979	2	0.520908	FALSE
NSAID	BIOCARTA_ASBCELL_PATHWAY	0.04995	3	0.617075	FALSE
NSAID	BIOCARTA_BLYMPHOCYTE_PATHWAY	0.034965	2	0.587904	FALSE
NSAID	BIOCARTA_CARM_ER_PATHWAY	0.031968	3	0.549098	FALSE
NSAID	BIOCARTA_CASPASE_PATHWAY	0.032967	1	0.587904	FALSE
NSAID	BIOCARTA_CK1_PATHWAY	0.023976	3	0.520908	FALSE
NSAID	BIOCARTA_CYTOKINE_PATHWAY	0.033966	1	0.551005	FALSE
NSAID	BIOCARTA_DC_PATHWAY	0.003996	1	0.48618	FALSE
NSAID	BIOCARTA_EFP_PATHWAY	0.03996	3	0.587904	FALSE
NSAID	BIOCARTA_EICOSANOID_PATHWAY	0.00799201	2	0.520908	FALSE
NSAID	BIOCARTA_FAS_PATHWAY	0.037962	1	0.591996	FALSE
NSAID	BIOCARTA_FCER1_PATHWAY	0.028971	2	0.546953	FALSE
NSAID	BIOCARTA_FLUMAZENIL_PATHWAY	0.016983	2	0.520908	FALSE
NSAID	BIOCARTA_HDAC_PATHWAY	0.001998	1	0.48618	FALSE
NSAID	BIOCARTA_HES_PATHWAY	0.026973	1	0.598933	FALSE
NSAID	BIOCARTA_HSWI_SNF_PATHWAY	0.021978	2	0.520908	FALSE
NSAID	BIOCARTA_LDL_PATHWAY	0.020979	1	0.520908	FALSE
NSAID	BIOCARTA_MEF2D_PATHWAY	0.024975	2	0.520908	FALSE
NSAID	BIOCARTA_NKT_PATHWAY	0.044955	1	0.587904	FALSE
NSAID	BIOCARTA_NOS1_PATHWAY	0.038961	2	0.568831	FALSE
NSAID	BIOCARTA_PARKIN_PATHWAY	0.003996	1	0.583417	FALSE
NSAID	BIOCARTA_PGC1A_PATHWAY	0.035964	2	0.587904	FALSE
NSAID	BIOCARTA_PITX2_PATHWAY	0.047952	1	0.617075	FALSE
NSAID	BIOCARTA_PPARG_PATHWAY	0.037962	1	0.568831	FALSE
NSAID	BIOCARTA_PS1_PATHWAY	0.00799201	1	0.520908	FALSE
NSAID	BIOCARTA_RACC_PATHWAY	0.004995	2	0.48618	FALSE
NSAID	BIOCARTA_RHODOPSIN_PATHWAY	0.020979	1	0.617075	FALSE
NSAID	BIOCARTA_SET_PATHWAY	0.017982	2	0.520908	FALSE
NSAID	BIOCARTA_SLRP_PATHWAY	0.00699301	1	0.583417	FALSE
NSAID	BIOCARTA_SUMO_PATHWAY	0.020979	1	0.587904	FALSE
NSAID	BIOCARTA_TH1TH2_PATHWAY	0.013986	1	0.546953	FALSE
NSAID	BIOCARTA_VOBESITY_PATHWAY	0.010989	1	0.520908	FALSE
NSAID	BIOCARTA_WNT_PATHWAY	0.017982	2	0.520908	FALSE
NSAID	KEGG_ALLOGRAFT_REJECTION	0.000999001	2	0.0168922	TRUE
NSAID	KEGG_ALZHEIMERS_DISEASE	0.031968	3	0.210589	FALSE
NSAID	KEGG_AMINOACYL_TRNA_BIOSYNTHESIS	0.024975	2	0.201972	FALSE
NSAID	KEGG_AMYOTROPHIC_LATERAL_SCLEROSIS_ALS	0.023976	2	0.178382	FALSE
NSAID	KEGG_ANTIGEN_PROCESSING_AND_PRESENTATION	0.000999001	3	0.0168922	TRUE
NSAID	KEGG_ASTHMA	0.002997	2	0.0464535	TRUE
NSAID	KEGG_AUTOIMMUNE_THYROID_DISEASE	0.000999001	3	0.0168922	TRUE
NSAID	KEGG_BUTANOATE_METABOLISM	0.033966	1	0.225632	FALSE
NSAID	KEGG_CALCIUM_SIGNALING_PATHWAY	0.003996	2	0.0464535	TRUE
NSAID	KEGG_CELL_ADHESION_MOLECULES_CAMS	0.000999001	3	0.0168922	TRUE
NSAID	KEGG_CIRCADIAN_RHYTHM_MAMMAL	0.01998	2	0.176966	FALSE
NSAID	KEGG_CYTOKINE_CYTOKINE_RECEPTOR_INTERACTION	0.000999001	3	0.0168922	TRUE
NSAID	KEGG_CYTOSOLIC_DNA_SENSING_PATHWAY	0.013986	3	0.153023	FALSE
NSAID	KEGG_ENDOCYTOSIS	0.00699301	3	0.0765117	FALSE
NSAID	KEGG_GAP_JUNCTION	0.00899101	2	0.101353	FALSE
NSAID	KEGG_GLYCEROLIPID_METABOLISM	0.003996	1	0.0464535	TRUE
NSAID	KEGG_GLYCEROPHOSPHOLIPID_METABOLISM	0.030969	2	0.210589	FALSE
NSAID	KEGG_GLYCOSPHINGOLIPID_BIOSYNTHESIS_LACTO_AND_NEOLACTO_SERIES	0.033966	1	0.210589	FALSE
NSAID	KEGG_GRAFT_VERSUS_HOST_DISEASE	0.000999001	2	0.0185814	TRUE
NSAID	KEGG_HEDGEHOG_SIGNALING_PATHWAY	0.048951	1	0.270758	FALSE
NSAID	KEGG_INTESTINAL_IMMUNE_NETWORK_FOR_IGA_PRODUCTION	0.000999001	2	0.0185814	TRUE
NSAID	KEGG_JAK_STAT_SIGNALING_PATHWAY	0.000999001	3	0.0168922	TRUE
NSAID	KEGG_LEISHMANIA_INFECTION	0.016983	2	0.175491	FALSE
NSAID	KEGG_LONG_TERM_DEPRESSION	0.030969	3	0.213342	FALSE
NSAID	KEGG_NATURAL_KILLER_CELL_MEDIATED_CYTOTOXICITY	0.000999001	2	0.0168922	TRUE
NSAID	KEGG_NEUROACTIVE_LIGAND_RECEPTOR_INTERACTION	0.015984	2	0.123876	FALSE
NSAID	KEGG_NITROGEN_METABOLISM	0.033966	1	0.210589	FALSE
NSAID	KEGG_OLFACTORY_TRANSDUCTION	0.000999001	2	0.0185814	TRUE
NSAID	KEGG_OOCYTE_MEIOSIS	0.000999001	3	0.0168922	TRUE
NSAID	KEGG_OXIDATIVE_PHOSPHORYLATION	0.04995	2	0.270758	FALSE
NSAID	KEGG_PHOSPHATIDYLINOSITOL_SIGNALING_SYSTEM	0.003996	3	0.0464535	TRUE
NSAID	KEGG_PRIMARY_IMMUNODEFICIENCY	0.000999001	2	0.0185814	TRUE
NSAID	KEGG_PROTEASOME	0.000999001	1	0.0168922	TRUE
NSAID	KEGG_RNA_DEGRADATION	0.00999001	2	0.0973312	FALSE
NSAID	KEGG_SNARE_INTERACTIONS_IN_VESICULAR_TRANSPORT	0.015984	1	0.123876	FALSE
NSAID	KEGG_STEROID_BIOSYNTHESIS	0.030969	2	0.213342	FALSE
NSAID	KEGG_SYSTEMIC_LUPUS_ERYTHEMATOSUS	0.022977	2	0.19426	FALSE
NSAID	KEGG_TOLL_LIKE_RECEPTOR_SIGNALING_PATHWAY	0.010989	3	0.127747	FALSE
NSAID	KEGG_TYPE_I_DIABETES_MELLITUS	0.000999001	3	0.0185814	TRUE
NSAID	KEGG_UBIQUITIN_MEDIATED_PROTEOLYSIS	0.000999001	2	0.0168922	TRUE
NSAID	KEGG_VALINE_LEUCINE_AND_ISOLEUCINE_BIOSYNTHESIS	0.010989	2	0.0973312	FALSE
NSAID	KEGG_VIRAL_MYOCARDITIS	0.000999001	2	0.0168922	TRUE
NSAID	KEGG_WNT_SIGNALING_PATHWAY	0.010989	3	0.0973312	FALSE
NSAID	PID_ALK1_PATHWAY	0.023976	2	0.436794	FALSE
NSAID	PID_AP1_PATHWAY	0.038961	1	0.545455	FALSE
NSAID	PID_CDC42_REG_PATHWAY	0.016983	3	0.436794	FALSE
NSAID	PID_CONE_PATHWAY	0.027972	2	0.609169	FALSE
NSAID	PID_DELTA_NP63_PATHWAY	0.017982	3	0.436794	FALSE
NSAID	PID_ERA_GENOMIC_PATHWAY	0.015984	3	0.436794	FALSE
NSAID	PID_ERB_GENOMIC_PATHWAY	0.00599401	2	0.436794	FALSE
NSAID	PID_ER_NONGENOMIC_PATHWAY	0.011988	2	0.503497	FALSE
NSAID	PID_HNF3A_PATHWAY	0.00899101	2	0.436794	FALSE
NSAID	PID_IL27_PATHWAY	0.048951	1	0.575895	FALSE
NSAID	PID_ILK_PATHWAY	0.027972	1	0.436794	FALSE
NSAID	PID_INTEGRIN5_PATHWAY	0.037962	1	0.624126	FALSE
NSAID	PID_P38_ALPHA_BETA_DOWNSTREAM_PATHWAY	0.000999001	3	0.195804	FALSE
NSAID	PID_RB_1PATHWAY	0.018981	1	0.436794	FALSE
NSAID	PID_RHOA_REG_PATHWAY	0.020979	2	0.436794	FALSE
NSAID	PID_S1P_META_PATHWAY	0.021978	1	0.538462	FALSE
NSAID	PID_SYNDECAN_1_PATHWAY	0.020979	2	0.436794	FALSE
NSAID	PID_TCR_CALCIUM_PATHWAY	0.028971	2	0.436794	FALSE
NSAID	PID_TGFBR_PATHWAY	0.015984	3	0.436794	FALSE
NSAID	PID_UPA_UPAR_PATHWAY	0.043956	1	0.624126	FALSE
NSAID	PID_WNT_NONCANONICAL_PATHWAY	0.042957	2	0.561305	FALSE
NSAID	REACTOME_ABC_FAMILY_PROTEINS_MEDIATED_TRANSPORT	0.001998	3	0.0503871	FALSE
NSAID	REACTOME_ABC_TRANSPORTER_DISORDERS	0.00799201	2	0.100774	FALSE
NSAID	REACTOME_ACETYLCHOLINE_REGULATES_INSULIN_SECRETION	0.03996	2	0.329059	FALSE
NSAID	REACTOME_ACTIVATED_NTRK2_SIGNALS_THROUGH_CDK5	0.030969	2	0.202364	FALSE
NSAID	REACTOME_ACTIVATION_OF_ANTERIOR_HOX_GENES_IN_HINDBRAIN_DEVELOPMENT_DURING_EARLY_EMBRYOGENESIS	0.027972	1	0.190493	FALSE
NSAID	REACTOME_ACTIVATION_OF_GENE_EXPRESSION_BY_SREBF_SREBP	0.00999001	1	0.206236	FALSE
NSAID	REACTOME_ACTIVATION_OF_MATRIX_METALLOPROTEINASES	0.011988	1	0.217401	FALSE
NSAID	REACTOME_ACYL_CHAIN_REMODELLING_OF_PG	0.026973	1	0.187649	FALSE
NSAID	REACTOME_ADAPTIVE_IMMUNE_SYSTEM	0.000999001	3	0.0335914	TRUE
NSAID	REACTOME_ADENYLATE_CYCLASE_INHIBITORY_PATHWAY	0.047952	1	0.350202	FALSE
NSAID	REACTOME_ADORA2B_MEDIATED_ANTI_INFLAMMATORY_CYTOKINES_PRODUCTION	0.00799201	1	0.100774	FALSE
NSAID	REACTOME_ADRENOCEPTORS	0.00699301	2	0.176355	FALSE
NSAID	REACTOME_AFLATOXIN_ACTIVATION_AND_DETOXIFICATION	0.044955	2	0.320893	FALSE
NSAID	REACTOME_ALPHA_OXIDATION_OF_PHYTANATE	0.026973	3	0.294152	FALSE
NSAID	REACTOME_ALTERNATIVE_COMPLEMENT_ACTIVATION	0.048951	3	0.282287	FALSE
NSAID	REACTOME_AMINO_ACIDS_REGULATE_MTORC1	0.044955	2	0.251936	FALSE
NSAID	REACTOME_AMINO_ACID_TRANSPORT_ACROSS_THE_PLASMA_MEMBRANE	0.027972	2	0.295945	FALSE
NSAID	REACTOME_ANCHORING_OF_THE_BASAL_BODY_TO_THE_PLASMA_MEMBRANE	0.018981	2	0.154724	FALSE
NSAID	REACTOME_ANTIGEN_PRESENTATION_FOLDING_ASSEMBLY_AND_PEPTIDE_LOADING_OF_CLASS_I_MHC	0.000999001	2	0.0503871	FALSE
NSAID	REACTOME_ANTIGEN_PROCESSING_CROSS_PRESENTATION	0.000999001	2	0.0335914	TRUE
NSAID	REACTOME_ANTIGEN_PROCESSING_UBIQUITINATION_PROTEASOME_DEGRADATION	0.000999001	2	0.0335914	TRUE
NSAID	REACTOME_ANTI_INFLAMMATORY_RESPONSE_FAVOURING_LEISHMANIA_PARASITE_INFECTION	0.00899101	2	0.109109	FALSE
NSAID	REACTOME_APC_C_CDH1_MEDIATED_DEGRADATION_OF_CDC20_AND_OTHER_APC_C_CDH1_TARGETED_PROTEINS_IN_LATE_MITOSIS_EARLY_G1	0.00699301	2	0.0998824	FALSE
NSAID	REACTOME_APC_C_MEDIATED_DEGRADATION_OF_CELL_CYCLE_PROTEINS	0.000999001	1	0.0335914	TRUE
NSAID	REACTOME_APOPTOSIS_INDUCED_DNA_FRAGMENTATION	0.021978	2	0.266711	FALSE
NSAID	REACTOME_ARACHIDONIC_ACID_METABOLISM	0.021978	1	0.168116	FALSE
NSAID	REACTOME_ASSEMBLY_AND_CELL_SURFACE_PRESENTATION_OF_NMDA_RECEPTORS	0.016983	2	0.145801	FALSE
NSAID	REACTOME_ASSEMBLY_OF_ACTIVE_LPL_AND_LIPC_LIPASE_COMPLEXES	0.014985	3	0.135116	FALSE
NSAID	REACTOME_ASSEMBLY_OF_COLLAGEN_FIBRILS_AND_OTHER_MULTIMERIC_STRUCTURES	0.026973	2	0.187649	FALSE
NSAID	REACTOME_ASYMMETRIC_LOCALIZATION_OF_PCP_PROTEINS	0.021978	2	0.168116	FALSE
NSAID	REACTOME_AUF1_HNRNP_D0_BINDS_AND_DESTABILIZES_MRNA	0.002997	2	0.0636469	FALSE
NSAID	REACTOME_AURKA_ACTIVATION_BY_TPX2	0.017982	1	0.149603	FALSE
NSAID	REACTOME_A_TETRASACCHARIDE_LINKER_SEQUENCE_IS_REQUIRED_FOR_GAG_SYNTHESIS	0.000999001	2	0.0335914	TRUE
NSAID	REACTOME_BASE_EXCISION_REPAIR	0.046953	2	0.256889	FALSE
NSAID	REACTOME_BETA_CATENIN_INDEPENDENT_WNT_SIGNALING	0.00999001	3	0.115171	FALSE
NSAID	REACTOME_BETA_DEFENSINS	0.000999001	1	0.0620149	FALSE
NSAID	REACTOME_BETA_OXIDATION_OF_BUTANOYL_COA_TO_ACETYL_COA	0.017982	4	0.259134	FALSE
NSAID	REACTOME_BH3_ONLY_PROTEINS_ASSOCIATE_WITH_AND_INACTIVATE_ANTI_APOPTOTIC_BCL_2_MEMBERS	0.028971	1	0.194022	FALSE
NSAID	REACTOME_BINDING_AND_UPTAKE_OF_LIGANDS_BY_SCAVENGER_RECEPTORS	0.002997	2	0.0636469	FALSE
NSAID	REACTOME_BLOOD_GROUP_SYSTEMS_BIOSYNTHESIS	0.012987	1	0.132785	FALSE
NSAID	REACTOME_BMAL1_CLOCK_NPAS2_ACTIVATES_CIRCADIAN_GENE_EXPRESSION	0.00599401	1	0.132785	FALSE
NSAID	REACTOME_BUDDING_AND_MATURATION_OF_HIV_VIRION	0.046953	2	0.256889	FALSE
NSAID	REACTOME_CALCINEURIN_ACTIVATES_NFAT	0.017982	2	0.149603	FALSE
NSAID	REACTOME_CALCITONIN_LIKE_LIGAND_RECEPTORS	0.020979	1	0.16437	FALSE
NSAID	REACTOME_CDC42_GTPASE_CYCLE	0.000999001	3	0.0335914	TRUE
NSAID	REACTOME_CDT1_ASSOCIATION_WITH_THE_CDC6_ORC_ORIGIN_COMPLEX	0.016983	2	0.145801	FALSE
NSAID	REACTOME_CELLULAR_RESPONSES_TO_STIMULI	0.000999001	3	0.0335914	TRUE
NSAID	REACTOME_CELLULAR_RESPONSE_TO_CHEMICAL_STRESS	0.000999001	1	0.0335914	TRUE
NSAID	REACTOME_CELLULAR_RESPONSE_TO_HYPOXIA	0.027972	3	0.190493	FALSE
NSAID	REACTOME_CELLULAR_RESPONSE_TO_STARVATION	0.027972	2	0.190493	FALSE
NSAID	REACTOME_CELL_CYCLE	0.000999001	3	0.0335914	TRUE
NSAID	REACTOME_CELL_CYCLE_MITOTIC	0.003996	3	0.0749948	FALSE
NSAID	REACTOME_CHEMOKINE_RECEPTORS_BIND_CHEMOKINES	0.022977	2	0.174108	FALSE
NSAID	REACTOME_CHONDROITIN_SULFATE_DERMATAN_SULFATE_METABOLISM	0.000999001	2	0.0335914	TRUE
NSAID	REACTOME_CHROMATIN_MODIFYING_ENZYMES	0.014985	3	0.135116	FALSE
NSAID	REACTOME_CHYLOMICRON_REMODELING	0.015984	2	0.140208	FALSE
NSAID	REACTOME_CILIUM_ASSEMBLY	0.047952	2	0.259713	FALSE
NSAID	REACTOME_CIRCADIAN_CLOCK	0.001998	3	0.0503871	FALSE
NSAID	REACTOME_CLASS_A_1_RHODOPSIN_LIKE_RECEPTORS	0.000999001	2	0.0335914	TRUE
NSAID	REACTOME_CLASS_I_MHC_MEDIATED_ANTIGEN_PROCESSING_PRESENTATION	0.000999001	3	0.0335914	TRUE
NSAID	REACTOME_CLASS_I_PEROXISOMAL_MEMBRANE_PROTEIN_IMPORT	0.04995	1	0.260904	FALSE
NSAID	REACTOME_CLEC7A_DECTIN_1_INDUCES_NFAT_ACTIVATION	0.003996	2	0.0749948	FALSE
NSAID	REACTOME_CLEC7A_DECTIN_1_SIGNALING	0.000999001	2	0.0335914	TRUE
NSAID	REACTOME_CONDENSATION_OF_PROMETAPHASE_CHROMOSOMES	0.004995	1	0.0848625	FALSE
NSAID	REACTOME_COOPERATION_OF_PDCL_PHLP1_AND_TRIC_CCT_IN_G_PROTEIN_BETA_FOLDING	0.031968	2	0.297256	FALSE
NSAID	REACTOME_COPI_MEDIATED_ANTEROGRADE_TRANSPORT	0.000999001	1	0.0620149	FALSE
NSAID	REACTOME_CREB_PHOSPHORYLATION	0.013986	1	0.132785	FALSE
NSAID	REACTOME_CROSS_PRESENTATION_OF_SOLUBLE_EXOGENOUS_ANTIGENS_ENDOSOMES	0.002997	2	0.0636469	FALSE
NSAID	REACTOME_CYCLIN_A_B1_B2_ASSOCIATED_EVENTS_DURING_G2_M_TRANSITION	0.030969	1	0.206386	FALSE
NSAID	REACTOME_CYCLIN_A_CDK2_ASSOCIATED_EVENTS_AT_S_PHASE_ENTRY	0.035964	2	0.220707	FALSE
NSAID	REACTOME_CYTOCHROME_P450_ARRANGED_BY_SUBSTRATE_TYPE	0.00799201	1	0.100774	FALSE
NSAID	REACTOME_CYTOKINE_SIGNALING_IN_IMMUNE_SYSTEM	0.000999001	3	0.0335914	TRUE
NSAID	REACTOME_CYTOPROTECTION_BY_HMOX1	0.000999001	2	0.0335914	TRUE
NSAID	REACTOME_CYTOSOLIC_SENSORS_OF_PATHOGEN_ASSOCIATED_DNA	0.000999001	1	0.0620149	FALSE
NSAID	REACTOME_C_TYPE_LECTIN_RECEPTORS_CLRS	0.000999001	2	0.0335914	TRUE
NSAID	REACTOME_DAG_AND_IP3_SIGNALING	0.026973	2	0.187649	FALSE
NSAID	REACTOME_DAP12_INTERACTIONS	0.00599401	2	0.0912672	FALSE
NSAID	REACTOME_DEACTIVATION_OF_THE_BETA_CATENIN_TRANSACTIVATING_COMPLEX	0.027972	1	0.190493	FALSE
NSAID	REACTOME_DEADENYLATION_DEPENDENT_MRNA_DECAY	0.000999001	2	0.0335914	TRUE
NSAID	REACTOME_DEADENYLATION_OF_MRNA	0.00599401	1	0.0998824	FALSE
NSAID	REACTOME_DECTIN_1_MEDIATED_NONCANONICAL_NF_KB_SIGNALING	0.000999001	1	0.0335914	TRUE
NSAID	REACTOME_DECTIN_2_FAMILY	0.00899101	2	0.109109	FALSE
NSAID	REACTOME_DEFECTIVE_B4GALT1_CAUSES_B4GALT1_CDG_CDG_2D	0.010989	1	0.206236	FALSE
NSAID	REACTOME_DEFECTIVE_B4GALT7_CAUSES_EDS_PROGEROID_TYPE	0.000999001	2	0.0335914	TRUE
NSAID	REACTOME_DEFECTIVE_C1GALT1C1_CAUSES_TNPS	0.002997	2	0.112492	FALSE
NSAID	REACTOME_DEFECTIVE_CFTR_CAUSES_CYSTIC_FIBROSIS	0.000999001	2	0.0335914	TRUE
NSAID	REACTOME_DEFECTIVE_CHST6_CAUSES_MCDC1	0.003996	1	0.134366	FALSE
NSAID	REACTOME_DEFECTIVE_EXT2_CAUSES_EXOSTOSES_2	0.001998	2	0.0503871	FALSE
NSAID	REACTOME_DEFECTIVE_GALNT3_CAUSES_HFTC	0.001998	2	0.0948463	FALSE
NSAID	REACTOME_DEFECTIVE_ST3GAL3_CAUSES_MCT12_AND_EIEE15	0.00699301	1	0.176355	FALSE
NSAID	REACTOME_DEFENSINS	0.001998	1	0.0948463	FALSE
NSAID	REACTOME_DEGRADATION_OF_AXIN	0.004995	2	0.0848625	FALSE
NSAID	REACTOME_DEGRADATION_OF_BETA_CATENIN_BY_THE_DESTRUCTION_COMPLEX	0.002997	2	0.0636469	FALSE
NSAID	REACTOME_DEGRADATION_OF_DVL	0.00699301	3	0.0998824	FALSE
NSAID	REACTOME_DEGRADATION_OF_GLI1_BY_THE_PROTEASOME	0.000999001	3	0.0335914	TRUE
NSAID	REACTOME_DEGRADATION_OF_THE_EXTRACELLULAR_MATRIX	0.00699301	2	0.16437	FALSE
NSAID	REACTOME_DEUBIQUITINATION	0.001998	1	0.0503871	FALSE
NSAID	REACTOME_DEVELOPMENTAL_BIOLOGY	0.000999001	3	0.0335914	TRUE
NSAID	REACTOME_DISEASES_ASSOCIATED_WITH_GLYCOSAMINOGLYCAN_METABOLISM	0.00799201	2	0.100774	FALSE
NSAID	REACTOME_DISEASES_ASSOCIATED_WITH_O_GLYCOSYLATION_OF_PROTEINS	0.000999001	3	0.0503871	FALSE
NSAID	REACTOME_DISEASES_OF_GLYCOSYLATION	0.000999001	3	0.0335914	TRUE
NSAID	REACTOME_DISEASES_OF_IMMUNE_SYSTEM	0.034965	2	0.305046	FALSE
NSAID	REACTOME_DISEASES_OF_METABOLISM	0.000999001	2	0.0335914	TRUE
NSAID	REACTOME_DISORDERS_OF_TRANSMEMBRANE_TRANSPORTERS	0.017982	3	0.149603	FALSE
NSAID	REACTOME_DISPLACEMENT_OF_DNA_GLYCOSYLASE_BY_APEX1	0.018981	1	0.154724	FALSE
NSAID	REACTOME_DNA_REPLICATION_PRE_INITIATION	0.032967	1	0.208662	FALSE
NSAID	REACTOME_DOPAMINE_NEUROTRANSMITTER_RELEASE_CYCLE	0.040959	2	0.239521	FALSE
NSAID	REACTOME_DOWNREGULATION_OF_SMAD2_3_SMAD4_TRANSCRIPTIONAL_ACTIVITY	0.041958	2	0.241858	FALSE
NSAID	REACTOME_DOWNSTREAM_SIGNALING_EVENTS_OF_B_CELL_RECEPTOR_BCR	0.000999001	2	0.0335914	TRUE
NSAID	REACTOME_DUAL_INCISION_IN_GG_NER	0.042957	2	0.244129	FALSE
NSAID	REACTOME_E3_UBIQUITIN_LIGASES_UBIQUITINATE_TARGET_PROTEINS	0.020979	1	0.202364	FALSE
NSAID	REACTOME_EFFECTS_OF_PIP2_HYDROLYSIS	0.014985	2	0.135116	FALSE
NSAID	REACTOME_ENDOSOMAL_SORTING_COMPLEX_REQUIRED_FOR_TRANSPORT_ESCRT	0.035964	2	0.220707	FALSE
NSAID	REACTOME_ENDOSOMAL_VACUOLAR_PATHWAY	0.000999001	2	0.0335914	TRUE
NSAID	REACTOME_ENOS_ACTIVATION	0.047952	1	0.259713	FALSE
NSAID	REACTOME_ERBB2_REGULATES_CELL_MOTILITY	0.023976	2	0.178329	FALSE
NSAID	REACTOME_ER_TO_GOLGI_ANTEROGRADE_TRANSPORT	0.00899101	2	0.196101	FALSE
NSAID	REACTOME_ESR_MEDIATED_SIGNALING	0.014985	2	0.135116	FALSE
NSAID	REACTOME_ESTROGEN_DEPENDENT_GENE_EXPRESSION	0.02997	2	0.19906	FALSE
NSAID	REACTOME_EXTRACELLULAR_MATRIX_ORGANIZATION	0.004995	3	0.100774	FALSE
NSAID	REACTOME_EXTRINSIC_PATHWAY_OF_FIBRIN_CLOT_FORMATION	0.013986	4	0.132785	FALSE
NSAID	REACTOME_FATTY_ACIDS_BOUND_TO_GPR40_FFAR1_REGULATE_INSULIN_SECRETION	0.026973	2	0.294152	FALSE
NSAID	REACTOME_FCERI_MEDIATED_CA_2_MOBILIZATION	0.031968	2	0.206386	FALSE
NSAID	REACTOME_FCERI_MEDIATED_NF_KB_ACTIVATION	0.000999001	1	0.0335914	TRUE
NSAID	REACTOME_FC_EPSILON_RECEPTOR_FCERI_SIGNALING	0.003996	2	0.0749948	FALSE
NSAID	REACTOME_FGFR1_MUTANT_RECEPTOR_ACTIVATION	0.00799201	2	0.100774	FALSE
NSAID	REACTOME_FGFR2C_LIGAND_BINDING_AND_ACTIVATION	0.042957	1	0.336566	FALSE
NSAID	REACTOME_FGFRL1_MODULATION_OF_FGFR1_SIGNALING	0.013986	1	0.132785	FALSE
NSAID	REACTOME_FICOLINS_BIND_TO_REPETITIVE_CARBOHYDRATE_STRUCTURES_ON_THE_TARGET_CELL_SURFACE	0.03996	1	0.234529	FALSE
NSAID	REACTOME_FORMATION_OF_INCISION_COMPLEX_IN_GG_NER	0.03996	1	0.234529	FALSE
NSAID	REACTOME_FORMATION_OF_THE_CORNIFIED_ENVELOPE	0.000999001	2	0.0335914	TRUE
NSAID	REACTOME_FORMYL_PEPTIDE_RECEPTORS_BIND_FORMYL_PEPTIDES_AND_MANY_OTHER_LIGANDS	0.00799201	3	0.100774	FALSE
NSAID	REACTOME_FREE_FATTY_ACIDS_REGULATE_INSULIN_SECRETION	0.015984	2	0.250468	FALSE
NSAID	REACTOME_G2_M_CHECKPOINTS	0.024975	2	0.183226	FALSE
NSAID	REACTOME_GABA_B_RECEPTOR_ACTIVATION	0.01998	2	0.26651	FALSE
NSAID	REACTOME_GABA_RECEPTOR_ACTIVATION	0.00599401	2	0.159642	FALSE
NSAID	REACTOME_GAMMA_CARBOXYLATION_HYPUSINE_FORMATION_AND_ARYLSULFATASE_ACTIVATION	0.002997	2	0.0636469	FALSE
NSAID	REACTOME_GDP_FUCOSE_BIOSYNTHESIS	0.027972	4	0.295945	FALSE
NSAID	REACTOME_GENERATION_OF_SECOND_MESSENGER_MOLECULES	0.040959	2	0.330539	FALSE
NSAID	REACTOME_GLUCOCORTICOID_BIOSYNTHESIS	0.03996	3	0.234529	FALSE
NSAID	REACTOME_GLUCONEOGENESIS	0.00799201	2	0.100774	FALSE
NSAID	REACTOME_GLUCOSE_METABOLISM	0.013986	2	0.132785	FALSE
NSAID	REACTOME_GLYCOGEN_STORAGE_DISEASES	0.048951	1	0.259891	FALSE
NSAID	REACTOME_GLYCOGEN_SYNTHESIS	0.021978	1	0.168116	FALSE
NSAID	REACTOME_GLYCOLYSIS	0.048951	2	0.259891	FALSE
NSAID	REACTOME_GLYCOSAMINOGLYCAN_METABOLISM	0.00999001	2	0.115171	FALSE
NSAID	REACTOME_GOLGI_CISTERNAE_PERICENTRIOLAR_STACK_REORGANIZATION	0.040959	2	0.330539	FALSE
NSAID	REACTOME_GOLGI_TO_ER_RETROGRADE_TRANSPORT	0.031968	2	0.297256	FALSE
NSAID	REACTOME_GPCR_LIGAND_BINDING	0.000999001	2	0.0335914	TRUE
NSAID	REACTOME_G_ALPHA_12_13_SIGNALLING_EVENTS	0.034965	2	0.21789	FALSE
NSAID	REACTOME_G_ALPHA_I_SIGNALLING_EVENTS	0.003996	3	0.0749948	FALSE
NSAID	REACTOME_G_ALPHA_Q_SIGNALLING_EVENTS	0.014985	3	0.135116	FALSE
NSAID	REACTOME_G_ALPHA_S_SIGNALLING_EVENTS	0.028971	2	0.194022	FALSE
NSAID	REACTOME_G_PROTEIN_MEDIATED_EVENTS	0.00799201	2	0.132785	FALSE
NSAID	REACTOME_HCMV_LATE_EVENTS	0.018981	3	0.154724	FALSE
NSAID	REACTOME_HDL_CLEARANCE	0.004995	1	0.0848625	FALSE
NSAID	REACTOME_HDMS_DEMETHYLATE_HISTONES	0.042957	2	0.244129	FALSE
NSAID	REACTOME_HEDGEHOG_LIGAND_BIOGENESIS	0.013986	3	0.132785	FALSE
NSAID	REACTOME_HEDGEHOG_OFF_STATE	0.001998	2	0.0503871	FALSE
NSAID	REACTOME_HEME_SIGNALING	0.026973	2	0.187649	FALSE
NSAID	REACTOME_HEMOSTASIS	0.002997	2	0.0848625	FALSE
NSAID	REACTOME_HEPARAN_SULFATE_HEPARIN_HS_GAG_METABOLISM	0.023976	2	0.178329	FALSE
NSAID	REACTOME_HIV_INFECTION	0.00599401	1	0.0912672	FALSE
NSAID	REACTOME_HOMOLOGY_DIRECTED_REPAIR	0.023976	1	0.178329	FALSE
NSAID	REACTOME_HOST_INTERACTIONS_OF_HIV_FACTORS	0.003996	1	0.0749948	FALSE
NSAID	REACTOME_HS_GAG_BIOSYNTHESIS	0.041958	2	0.241858	FALSE
NSAID	REACTOME_HS_GAG_DEGRADATION	0.010989	3	0.121481	FALSE
NSAID	REACTOME_IMMUNOREGULATORY_INTERACTIONS_BETWEEN_A_LYMPHOID_AND_A_NON_LYMPHOID_CELL	0.000999001	3	0.0335914	TRUE
NSAID	REACTOME_INCRETIN_SYNTHESIS_SECRETION_AND_INACTIVATION	0.024975	1	0.279928	FALSE
NSAID	REACTOME_INFECTIOUS_DISEASE	0.001998	2	0.0503871	FALSE
NSAID	REACTOME_INNATE_IMMUNE_SYSTEM	0.000999001	3	0.0335914	TRUE
NSAID	REACTOME_INSERTION_OF_TAIL_ANCHORED_PROTEINS_INTO_THE_ENDOPLASMIC_RETICULUM_MEMBRANE	0.00899101	1	0.109109	FALSE
NSAID	REACTOME_INTERFERON_ALPHA_BETA_SIGNALING	0.000999001	3	0.0335914	TRUE
NSAID	REACTOME_INTERFERON_GAMMA_SIGNALING	0.000999001	2	0.0620149	FALSE
NSAID	REACTOME_INTERFERON_SIGNALING	0.000999001	3	0.0620149	FALSE
NSAID	REACTOME_INTERLEUKIN_17_SIGNALING	0.00699301	3	0.0998824	FALSE
NSAID	REACTOME_INTERLEUKIN_18_SIGNALING	0.046953	1	0.347625	FALSE
NSAID	REACTOME_INTERLEUKIN_1_FAMILY_SIGNALING	0.022977	1	0.241858	FALSE
NSAID	REACTOME_INTERLEUKIN_1_SIGNALING	0.003996	1	0.0749948	FALSE
NSAID	REACTOME_INTERLEUKIN_37_SIGNALING	0.023976	2	0.274449	FALSE
NSAID	REACTOME_INTRACELLULAR_SIGNALING_BY_SECOND_MESSENGERS	0.023976	3	0.178329	FALSE
NSAID	REACTOME_INTRA_GOLGI_AND_RETROGRADE_GOLGI_TO_ER_TRAFFIC	0.016983	2	0.213312	FALSE
NSAID	REACTOME_IRF3_MEDIATED_ACTIVATION_OF_TYPE_1_IFN	0.017982	3	0.259134	FALSE
NSAID	REACTOME_IRF3_MEDIATED_INDUCTION_OF_TYPE_I_IFN	0.000999001	1	0.0335914	TRUE
NSAID	REACTOME_KERATAN_SULFATE_BIOSYNTHESIS	0.028971	2	0.26622	FALSE
NSAID	REACTOME_KERATINIZATION	0.000999001	3	0.0335914	TRUE
NSAID	REACTOME_LEISHMANIA_INFECTION	0.032967	2	0.208662	FALSE
NSAID	REACTOME_LRR_FLII_INTERACTING_PROTEIN_1_LRRFIP1_ACTIVATES_TYPE_I_IFN_PRODUCTION	0.00599401	2	0.0912672	FALSE
NSAID	REACTOME_MAP3K8_TPL2_DEPENDENT_MAPK1_3_ACTIVATION	0.010989	2	0.121481	FALSE
NSAID	REACTOME_MATURATION_OF_SARS_COV_1_SPIKE_PROTEIN	0.023976	1	0.263563	FALSE
NSAID	REACTOME_MECP2_REGULATES_TRANSCRIPTION_OF_NEURONAL_LIGANDS	0.045954	1	0.283705	FALSE
NSAID	REACTOME_MEIOSIS	0.021978	3	0.168116	FALSE
NSAID	REACTOME_MEIOTIC_SYNAPSIS	0.015984	2	0.140208	FALSE
NSAID	REACTOME_MEMBRANE_TRAFFICKING	0.015984	2	0.18632	FALSE
NSAID	REACTOME_METABOLIC_DISORDERS_OF_BIOLOGICAL_OXIDATION_ENZYMES	0.032967	2	0.267083	FALSE
NSAID	REACTOME_METABOLISM_OF_AMINO_ACIDS_AND_DERIVATIVES	0.00799201	1	0.100774	FALSE
NSAID	REACTOME_METABOLISM_OF_CARBOHYDRATES	0.000999001	2	0.0335914	TRUE
NSAID	REACTOME_METABOLISM_OF_FAT_SOLUBLE_VITAMINS	0.000999001	3	0.0335914	TRUE
NSAID	REACTOME_METABOLISM_OF_LIPIDS	0.014985	2	0.135116	FALSE
NSAID	REACTOME_METABOLISM_OF_POLYAMINES	0.00999001	2	0.115171	FALSE
NSAID	REACTOME_METABOLISM_OF_RNA	0.000999001	3	0.0335914	TRUE
NSAID	REACTOME_METABOLISM_OF_STEROIDS	0.010989	3	0.206236	FALSE
NSAID	REACTOME_METABOLISM_OF_VITAMINS_AND_COFACTORS	0.002997	2	0.0749948	FALSE
NSAID	REACTOME_METABOLISM_OF_WATER_SOLUBLE_VITAMINS_AND_COFACTORS	0.001998	2	0.0948463	FALSE
NSAID	REACTOME_METALLOPROTEASE_DUBS	0.00599401	1	0.0912672	FALSE
NSAID	REACTOME_MHC_CLASS_II_ANTIGEN_PRESENTATION	0.002997	1	0.112492	FALSE
NSAID	REACTOME_MITOCHONDRIAL_BIOGENESIS	0.032967	2	0.267083	FALSE
NSAID	REACTOME_MITOCHONDRIAL_FATTY_ACID_BETA_OXIDATION_OF_SATURATED_FATTY_ACIDS	0.022977	2	0.268731	FALSE
NSAID	REACTOME_MITOCHONDRIAL_PROTEIN_IMPORT	0.028971	2	0.234529	FALSE
NSAID	REACTOME_MITOCHONDRIAL_TRANSLATION	0.045954	1	0.343379	FALSE
NSAID	REACTOME_MITOCHONDRIAL_TRNA_AMINOACYLATION	0.044955	2	0.342252	FALSE
NSAID	REACTOME_MITOTIC_G2_G2_M_PHASES	0.000999001	2	0.0335914	TRUE
NSAID	REACTOME_MITOTIC_METAPHASE_AND_ANAPHASE	0.00599401	2	0.0912672	FALSE
NSAID	REACTOME_MRNA_DECAY_BY_3_TO_5_EXORIBONUCLEASE	0.035964	2	0.220707	FALSE
NSAID	REACTOME_MRNA_DECAY_BY_5_TO_3_EXORIBONUCLEASE	0.047952	1	0.350202	FALSE
NSAID	REACTOME_MYD88_INDEPENDENT_TLR4_CASCADE	0.011988	2	0.128991	FALSE
NSAID	REACTOME_M_PHASE	0.00899101	3	0.109109	FALSE
NSAID	REACTOME_NA_CL_DEPENDENT_NEUROTRANSMITTER_TRANSPORTERS	0.038961	1	0.233766	FALSE
NSAID	REACTOME_NEDDYLATION	0.000999001	2	0.0335914	TRUE
NSAID	REACTOME_NEGATIVE_REGULATION_OF_NOTCH4_SIGNALING	0.00599401	2	0.0912672	FALSE
NSAID	REACTOME_NEUREXINS_AND_NEUROLIGINS	0.015984	2	0.140208	FALSE
NSAID	REACTOME_NEURONAL_SYSTEM	0.001998	2	0.0503871	FALSE
NSAID	REACTOME_NEUROTRANSMITTER_CLEARANCE	0.00999001	1	0.115171	FALSE
NSAID	REACTOME_NEUROTRANSMITTER_RECEPTORS_AND_POSTSYNAPTIC_SIGNAL_TRANSMISSION	0.032967	2	0.260904	FALSE
NSAID	REACTOME_NEUROTRANSMITTER_RELEASE_CYCLE	0.013986	3	0.132785	FALSE
NSAID	REACTOME_NEUTROPHIL_DEGRANULATION	0.00599401	3	0.0912672	FALSE
NSAID	REACTOME_NICOTINATE_METABOLISM	0.021978	2	0.266711	FALSE
NSAID	REACTOME_NITRIC_OXIDE_STIMULATES_GUANYLATE_CYCLASE	0.00799201	2	0.189693	FALSE
NSAID	REACTOME_NOREPINEPHRINE_NEUROTRANSMITTER_RELEASE_CYCLE	0.010989	2	0.121481	FALSE
NSAID	REACTOME_NRAGE_SIGNALS_DEATH_THROUGH_JNK	0.031968	2	0.206386	FALSE
NSAID	REACTOME_NUCLEAR_ENVELOPE_NE_REASSEMBLY	0.016983	1	0.145801	FALSE
NSAID	REACTOME_NUCLEAR_EVENTS_KINASE_AND_TRANSCRIPTION_FACTOR_ACTIVATION	0.032967	3	0.208662	FALSE
NSAID	REACTOME_NUCLEAR_RECEPTOR_TRANSCRIPTION_PATHWAY	0.012987	3	0.132785	FALSE
NSAID	REACTOME_NUCLEAR_SIGNALING_BY_ERBB4	0.011988	2	0.128991	FALSE
NSAID	REACTOME_OAS_ANTIVIRAL_RESPONSE	0.014985	3	0.246794	FALSE
NSAID	REACTOME_OLFACTORY_SIGNALING_PATHWAY	0.002997	1	0.112492	FALSE
NSAID	REACTOME_OPIOID_SIGNALLING	0.00599401	3	0.0912672	FALSE
NSAID	REACTOME_OPSINS	0.001998	1	0.0948463	FALSE
NSAID	REACTOME_ORC1_REMOVAL_FROM_CHROMATIN	0.020979	2	0.16437	FALSE
NSAID	REACTOME_ORGANELLE_BIOGENESIS_AND_MAINTENANCE	0.010989	2	0.132785	FALSE
NSAID	REACTOME_ORGANIC_CATION_ANION_ZWITTERION_TRANSPORT	0.02997	2	0.230341	FALSE
NSAID	REACTOME_ORGANIC_CATION_TRANSPORT	0.01998	2	0.190493	FALSE
NSAID	REACTOME_O_GLYCOSYLATION_OF_TSR_DOMAIN_CONTAINING_PROTEINS	0.00799201	2	0.189693	FALSE
NSAID	REACTOME_O_LINKED_GLYCOSYLATION	0.002997	3	0.0636469	FALSE
NSAID	REACTOME_O_LINKED_GLYCOSYLATION_OF_MUCINS	0.011988	3	0.128991	FALSE
NSAID	REACTOME_PD_1_SIGNALING	0.01998	1	0.26651	FALSE
NSAID	REACTOME_PEPTIDE_LIGAND_BINDING_RECEPTORS	0.002997	2	0.0636469	FALSE
NSAID	REACTOME_PHASE_I_FUNCTIONALIZATION_OF_COMPOUNDS	0.00699301	1	0.0998824	FALSE
NSAID	REACTOME_PHOSPHOLIPID_METABOLISM	0.015984	3	0.140208	FALSE
NSAID	REACTOME_PI_METABOLISM	0.04995	3	0.260904	FALSE
NSAID	REACTOME_PLASMA_LIPOPROTEIN_ASSEMBLY_REMODELING_AND_CLEARANCE	0.046953	2	0.256889	FALSE
NSAID	REACTOME_PLASMA_LIPOPROTEIN_CLEARANCE	0.022977	1	0.268731	FALSE
NSAID	REACTOME_PLATELET_ACTIVATION_SIGNALING_AND_AGGREGATION	0.048951	3	0.259891	FALSE
NSAID	REACTOME_PLATELET_HOMEOSTASIS	0.022977	3	0.259713	FALSE
NSAID	REACTOME_POLB_DEPENDENT_LONG_PATCH_BASE_EXCISION_REPAIR	0.013986	2	0.132785	FALSE
NSAID	REACTOME_POST_TRANSLATIONAL_MODIFICATION_SYNTHESIS_OF_GPI_ANCHORED_PROTEINS	0.000999001	3	0.0335914	TRUE
NSAID	REACTOME_POST_TRANSLATIONAL_PROTEIN_MODIFICATION	0.000999001	2	0.0335914	TRUE
NSAID	REACTOME_POTASSIUM_CHANNELS	0.048951	3	0.259891	FALSE
NSAID	REACTOME_POU5F1_OCT4_SOX2_NANOG_ACTIVATE_GENES_RELATED_TO_PROLIFERATION	0.026973	3	0.187649	FALSE
NSAID	REACTOME_POU5F1_OCT4_SOX2_NANOG_REPRESS_GENES_RELATED_TO_DIFFERENTIATION	0.013986	2	0.240143	FALSE
NSAID	REACTOME_PROCESSING_OF_CAPPED_INTRON_CONTAINING_PRE_MRNA	0.042957	2	0.244129	FALSE
NSAID	REACTOME_PROLACTIN_RECEPTOR_SIGNALING	0.00599401	1	0.0912672	FALSE
NSAID	REACTOME_PROTEIN_FOLDING	0.014985	2	0.135116	FALSE
NSAID	REACTOME_PROTEIN_LOCALIZATION	0.00599401	1	0.0912672	FALSE
NSAID	REACTOME_PROTEIN_PROTEIN_INTERACTIONS_AT_SYNAPSES	0.038961	2	0.233766	FALSE
NSAID	REACTOME_PROTEIN_UBIQUITINATION	0.003996	1	0.0749948	FALSE
NSAID	REACTOME_PROTON_COUPLED_MONOCARBOXYLATE_TRANSPORT	0.046953	1	0.256889	FALSE
NSAID	REACTOME_PTEN_REGULATION	0.025974	3	0.18632	FALSE
NSAID	REACTOME_PYRIMIDINE_SALVAGE	0.017982	1	0.149603	FALSE
NSAID	REACTOME_RAB_GERANYLGERANYLATION	0.00799201	1	0.100774	FALSE
NSAID	REACTOME_RAC1_GTPASE_CYCLE	0.011988	2	0.128991	FALSE
NSAID	REACTOME_RECRUITMENT_OF_MITOTIC_CENTROSOME_PROTEINS_AND_COMPLEXES	0.035964	2	0.220707	FALSE
NSAID	REACTOME_RECRUITMENT_OF_NUMA_TO_MITOTIC_CENTROSOMES	0.04995	1	0.260904	FALSE
NSAID	REACTOME_REGULATION_OF_CHOLESTEROL_BIOSYNTHESIS_BY_SREBP_SREBF	0.00899101	1	0.196101	FALSE
NSAID	REACTOME_REGULATION_OF_EXPRESSION_OF_SLITS_AND_ROBOS	0.037962	3	0.230341	FALSE
NSAID	REACTOME_REGULATION_OF_FOXO_TRANSCRIPTIONAL_ACTIVITY_BY_ACETYLATION	0.044955	1	0.251936	FALSE
NSAID	REACTOME_REGULATION_OF_FZD_BY_UBIQUITINATION	0.044955	1	0.297473	FALSE
NSAID	REACTOME_REGULATION_OF_HMOX1_EXPRESSION_AND_ACTIVITY	0.002997	2	0.0636469	FALSE
NSAID	REACTOME_REGULATION_OF_IFNA_SIGNALING	0.045954	3	0.343379	FALSE
NSAID	REACTOME_REGULATION_OF_LIPID_METABOLISM_BY_PPARALPHA	0.048951	2	0.259891	FALSE
NSAID	REACTOME_REGULATION_OF_MRNA_STABILITY_BY_PROTEINS_THAT_BIND_AU_RICH_ELEMENTS	0.033966	3	0.213312	FALSE
NSAID	REACTOME_REGULATION_OF_PLK1_ACTIVITY_AT_G2_M_TRANSITION	0.001998	1	0.0503871	FALSE
NSAID	REACTOME_REGULATION_OF_PTEN_STABILITY_AND_ACTIVITY	0.00699301	3	0.0998824	FALSE
NSAID	REACTOME_REGULATION_OF_RAS_BY_GAPS	0.010989	1	0.121481	FALSE
NSAID	REACTOME_REGULATION_OF_RUNX2_EXPRESSION_AND_ACTIVITY	0.004995	2	0.0848625	FALSE
NSAID	REACTOME_REGULATION_OF_RUNX3_EXPRESSION_AND_ACTIVITY	0.004995	2	0.0848625	FALSE
NSAID	REACTOME_REPRODUCTION	0.018981	2	0.154724	FALSE
NSAID	REACTOME_RETROGRADE_TRANSPORT_AT_THE_TRANS_GOLGI_NETWORK	0.00599401	2	0.109109	FALSE
NSAID	REACTOME_RHOA_GTPASE_CYCLE	0.002997	3	0.0636469	FALSE
NSAID	REACTOME_RHOBTB2_GTPASE_CYCLE	0.038961	1	0.233766	FALSE
NSAID	REACTOME_RHOB_GTPASE_CYCLE	0.001998	3	0.0503871	FALSE
NSAID	REACTOME_RHOC_GTPASE_CYCLE	0.004995	2	0.0848625	FALSE
NSAID	REACTOME_RHOD_GTPASE_CYCLE	0.01998	2	0.159642	FALSE
NSAID	REACTOME_RHOF_GTPASE_CYCLE	0.028971	2	0.194022	FALSE
NSAID	REACTOME_RHOJ_GTPASE_CYCLE	0.01998	2	0.208662	FALSE
NSAID	REACTOME_RHOQ_GTPASE_CYCLE	0.043956	2	0.24893	FALSE
NSAID	REACTOME_RHO_GTPASE_CYCLE	0.000999001	2	0.0335914	TRUE
NSAID	REACTOME_RMTS_METHYLATE_HISTONE_ARGININES	0.030969	1	0.202364	FALSE
NSAID	REACTOME_RNA_POLYMERASE_II_TRANSCRIPTION	0.001998	2	0.0503871	FALSE
NSAID	REACTOME_RND2_GTPASE_CYCLE	0.014985	1	0.241858	FALSE
NSAID	REACTOME_RND3_GTPASE_CYCLE	0.017982	1	0.244129	FALSE
NSAID	REACTOME_RORA_ACTIVATES_GENE_EXPRESSION	0.042957	1	0.287264	FALSE
NSAID	REACTOME_ROS_AND_RNS_PRODUCTION_IN_PHAGOCYTES	0.046953	2	0.256889	FALSE
NSAID	REACTOME_RUNX1_REGULATES_ESTROGEN_RECEPTOR_MEDIATED_TRANSCRIPTION	0.020979	3	0.266615	FALSE
NSAID	REACTOME_RUNX1_REGULATES_GENES_INVOLVED_IN_MEGAKARYOCYTE_DIFFERENTIATION_AND_PLATELET_FUNCTION	0.012987	1	0.132785	FALSE
NSAID	REACTOME_RUNX1_REGULATES_TRANSCRIPTION_OF_GENES_INVOLVED_IN_DIFFERENTIATION_OF_HSCS	0.014985	2	0.135116	FALSE
NSAID	REACTOME_RUNX1_REGULATES_TRANSCRIPTION_OF_GENES_INVOLVED_IN_WNT_SIGNALING	0.027972	4	0.295945	FALSE
NSAID	REACTOME_RUNX3_REGULATES_BCL2L11_BIM_TRANSCRIPTION	0.001998	1	0.0503871	FALSE
NSAID	REACTOME_RUNX3_REGULATES_IMMUNE_RESPONSE_AND_CELL_MIGRATION	0.030969	1	0.202364	FALSE
NSAID	REACTOME_SCAVENGING_BY_CLASS_A_RECEPTORS	0.002997	2	0.0636469	FALSE
NSAID	REACTOME_SCF_SKP2_MEDIATED_DEGRADATION_OF_P27_P21	0.010989	2	0.121481	FALSE
NSAID	REACTOME_SENSORY_PERCEPTION	0.001998	3	0.0948463	FALSE
NSAID	REACTOME_SIGNALING_BY_CYTOSOLIC_FGFR1_FUSION_MUTANTS	0.00799201	2	0.100774	FALSE
NSAID	REACTOME_SIGNALING_BY_ERBB4	0.00999001	2	0.115171	FALSE
NSAID	REACTOME_SIGNALING_BY_FGFR1_IN_DISEASE	0.016983	2	0.145801	FALSE
NSAID	REACTOME_SIGNALING_BY_GPCR	0.000999001	3	0.0335914	TRUE
NSAID	REACTOME_SIGNALING_BY_HEDGEHOG	0.00999001	2	0.115171	FALSE
NSAID	REACTOME_SIGNALING_BY_NOTCH	0.020979	2	0.16437	FALSE
NSAID	REACTOME_SIGNALING_BY_NOTCH4	0.022977	1	0.174108	FALSE
NSAID	REACTOME_SIGNALING_BY_NUCLEAR_RECEPTORS	0.025974	2	0.18632	FALSE
NSAID	REACTOME_SIGNALING_BY_RECEPTOR_TYROSINE_KINASES	0.002997	3	0.0636469	FALSE
NSAID	REACTOME_SIGNALING_BY_RHO_GTPASES_MIRO_GTPASES_AND_RHOBTB3	0.003996	3	0.0749948	FALSE
NSAID	REACTOME_SIGNALING_BY_ROBO_RECEPTORS	0.00599401	3	0.0912672	FALSE
NSAID	REACTOME_SIGNALING_BY_THE_B_CELL_RECEPTOR_BCR	0.000999001	3	0.0335914	TRUE
NSAID	REACTOME_SIGNALING_BY_WNT	0.000999001	3	0.0335914	TRUE
NSAID	REACTOME_SLC_MEDIATED_TRANSMEMBRANE_TRANSPORT	0.047952	2	0.29859	FALSE
NSAID	REACTOME_SNRNP_ASSEMBLY	0.004995	2	0.0848625	FALSE
NSAID	REACTOME_STABILIZATION_OF_P53	0.02997	1	0.19906	FALSE
NSAID	REACTOME_STING_MEDIATED_INDUCTION_OF_HOST_IMMUNE_RESPONSES	0.000999001	1	0.0503871	FALSE
NSAID	REACTOME_SUMOYLATION_OF_INTRACELLULAR_RECEPTORS	0.023976	2	0.274449	FALSE
NSAID	REACTOME_SUMO_IS_CONJUGATED_TO_E1_UBA2_SAE1	0.00999001	1	0.206236	FALSE
NSAID	REACTOME_SUMO_IS_TRANSFERRED_FROM_E1_TO_E2_UBE2I_UBC9	0.035964	1	0.310406	FALSE
NSAID	REACTOME_SURFACTANT_METABOLISM	0.034965	1	0.305046	FALSE
NSAID	REACTOME_SWITCHING_OF_ORIGINS_TO_A_POST_REPLICATIVE_STATE	0.017982	2	0.149603	FALSE
NSAID	REACTOME_SYNTHESIS_OF_5_EICOSATETRAENOIC_ACIDS	0.000999001	1	0.0335914	TRUE
NSAID	REACTOME_SYNTHESIS_OF_ACTIVE_UBIQUITIN_ROLES_OF_E1_AND_E2_ENZYMES	0.026973	1	0.187649	FALSE
NSAID	REACTOME_SYNTHESIS_OF_DOLICHYL_PHOSPHATE	0.010989	1	0.206236	FALSE
NSAID	REACTOME_SYNTHESIS_OF_PG	0.020979	1	0.266615	FALSE
NSAID	REACTOME_SYNTHESIS_OF_PIPS_AT_THE_PLASMA_MEMBRANE	0.014985	3	0.135116	FALSE
NSAID	REACTOME_SYNTHESIS_OF_PYROPHOSPHATES_IN_THE_CYTOSOL	0.030969	1	0.297256	FALSE
NSAID	REACTOME_SYNTHESIS_SECRETION_AND_DEACYLATION_OF_GHRELIN	0.00599401	1	0.161239	FALSE
NSAID	REACTOME_SYNTHESIS_SECRETION_AND_INACTIVATION_OF_GLUCAGON_LIKE_PEPTIDE_1_GLP_1	0.028971	1	0.295945	FALSE
NSAID	REACTOME_SYNTHESIS_SECRETION_AND_INACTIVATION_OF_GLUCOSE_DEPENDENT_INSULINOTROPIC_POLYPEPTIDE_GIP	0.018981	1	0.266394	FALSE
NSAID	REACTOME_TBC_RABGAPS	0.013986	2	0.132785	FALSE
NSAID	REACTOME_TCF_DEPENDENT_SIGNALING_IN_RESPONSE_TO_WNT	0.001998	2	0.0636469	FALSE
NSAID	REACTOME_TCR_SIGNALING	0.00799201	1	0.100774	FALSE
NSAID	REACTOME_TERMINATION_OF_O_GLYCAN_BIOSYNTHESIS	0.001998	2	0.0503871	FALSE
NSAID	REACTOME_THE_ROLE_OF_GTSE1_IN_G2_M_PROGRESSION_AFTER_G2_CHECKPOINT	0.028971	1	0.194022	FALSE
NSAID	REACTOME_TNFR2_NON_CANONICAL_NF_KB_PATHWAY	0.000999001	3	0.0335914	TRUE
NSAID	REACTOME_TNFS_BIND_THEIR_PHYSIOLOGICAL_RECEPTORS	0.032967	2	0.208662	FALSE
NSAID	REACTOME_TNF_RECEPTOR_SUPERFAMILY_TNFSF_MEMBERS_MEDIATING_NON_CANONICAL_NF_KB_PATHWAY	0.044955	1	0.342252	FALSE
NSAID	REACTOME_TOLL_LIKE_RECEPTOR_9_TLR9_CASCADE	0.01998	2	0.159642	FALSE
NSAID	REACTOME_TOLL_LIKE_RECEPTOR_CASCADES	0.037962	2	0.230341	FALSE
NSAID	REACTOME_TOLL_LIKE_RECEPTOR_TLR1_TLR2_CASCADE	0.017982	2	0.149603	FALSE
NSAID	REACTOME_TP53_REGULATES_TRANSCRIPTION_OF_ADDITIONAL_CELL_CYCLE_GENES_WHOSE_EXACT_ROLE_IN_THE_P53_PATHWAY_REMAIN_UNCERTAIN	0.00899101	1	0.183226	FALSE
NSAID	REACTOME_TP53_REGULATES_TRANSCRIPTION_OF_CELL_CYCLE_GENES	0.044955	3	0.287264	FALSE
NSAID	REACTOME_TRANSCRIPTIONAL_ACTIVATION_OF_MITOCHONDRIAL_BIOGENESIS	0.021978	1	0.168116	FALSE
NSAID	REACTOME_TRANSCRIPTIONAL_REGULATION_BY_RUNX1	0.000999001	2	0.0335914	TRUE
NSAID	REACTOME_TRANSCRIPTIONAL_REGULATION_BY_RUNX2	0.026973	2	0.187649	FALSE
NSAID	REACTOME_TRANSCRIPTIONAL_REGULATION_BY_RUNX3	0.012987	3	0.132785	FALSE
NSAID	REACTOME_TRANSCRIPTIONAL_REGULATION_BY_TP53	0.045954	3	0.256643	FALSE
NSAID	REACTOME_TRANSCRIPTIONAL_REGULATION_OF_PLURIPOTENT_STEM_CELLS	0.021978	2	0.266711	FALSE
NSAID	REACTOME_TRANSCRIPTIONAL_REGULATION_OF_WHITE_ADIPOCYTE_DIFFERENTIATION	0.00799201	1	0.100774	FALSE
NSAID	REACTOME_TRANSLATION	0.00899101	3	0.196101	FALSE
NSAID	REACTOME_TRANSLATION_OF_SARS_COV_1_STRUCTURAL_PROTEINS	0.040959	1	0.330539	FALSE
NSAID	REACTOME_TRANSMISSION_ACROSS_CHEMICAL_SYNAPSES	0.012987	2	0.159642	FALSE
NSAID	REACTOME_TRANSPORT_OF_BILE_SALTS_AND_ORGANIC_ACIDS_METAL_IONS_AND_AMINE_COMPOUNDS	0.025974	2	0.18632	FALSE
NSAID	REACTOME_TRANSPORT_OF_SMALL_MOLECULES	0.001998	2	0.0503871	FALSE
NSAID	REACTOME_TRANSPORT_TO_THE_GOLGI_AND_SUBSEQUENT_MODIFICATION	0.040959	2	0.330539	FALSE
NSAID	REACTOME_TRNA_AMINOACYLATION	0.042957	2	0.336566	FALSE
NSAID	REACTOME_TRNA_PROCESSING	0.046953	3	0.256889	FALSE
NSAID	REACTOME_TRNA_PROCESSING_IN_THE_MITOCHONDRION	0.012987	1	0.132785	FALSE
NSAID	REACTOME_TRNA_PROCESSING_IN_THE_NUCLEUS	0.013986	3	0.132785	FALSE
NSAID	REACTOME_TRYPTOPHAN_CATABOLISM	0.048951	2	0.259891	FALSE
NSAID	REACTOME_UB_SPECIFIC_PROCESSING_PROTEASES	0.013986	1	0.132785	FALSE
NSAID	REACTOME_UCH_PROTEINASES	0.015984	2	0.140208	FALSE
NSAID	REACTOME_VEGFR2_MEDIATED_CELL_PROLIFERATION	0.028971	2	0.295945	FALSE
NSAID	REACTOME_VESICLE_MEDIATED_TRANSPORT	0.00599401	2	0.100774	FALSE
NSAID	REACTOME_VISUAL_PHOTOTRANSDUCTION	0.017982	3	0.18632	FALSE
NSAID	REACTOME_VITAMIN_D_CALCIFEROL_METABOLISM	0.024975	2	0.267112	FALSE
NSAID	REACTOME_VLDL_CLEARANCE	0.03996	1	0.234529	FALSE
NSAID	REACTOME_XENOBIOTICS	0.013986	1	0.132785	FALSE
NSAID	WP_16P112_DISTAL_DELETION_SYNDROME	0.03996	2	0.377908	FALSE
NSAID	WP_22Q112_COPY_NUMBER_VARIATION_SYNDROME	0.033966	1	0.37075	FALSE
NSAID	WP_7Q1123_COPY_NUMBER_VARIATION_SYNDROME	0.000999001	3	0.094477	FALSE
NSAID	WP_ACUTE_VIRAL_MYOCARDITIS	0.000999001	2	0.110223	FALSE
NSAID	WP_ADIPOGENESIS	0.012987	1	0.356105	FALSE
NSAID	WP_AFLATOXIN_B1_METABOLISM	0.040959	1	0.459574	FALSE
NSAID	WP_ALLOGRAFT_REJECTION	0.000999001	2	0.094477	FALSE
NSAID	WP_ALZHEIMERS_DISEASE	0.028971	2	0.37075	FALSE
NSAID	WP_ALZHEIMERS_DISEASE_AND_MIRNA_EFFECTS	0.034965	2	0.37075	FALSE
NSAID	WP_AMPACTIVATED_PROTEIN_KINASE_AMPK_SIGNALING	0.014985	2	0.35012	FALSE
NSAID	WP_AMYOTROPHIC_LATERAL_SCLEROSIS_ALS	0.04995	2	0.463796	FALSE
NSAID	WP_ANTIVIRAL_AND_ANTIINFLAMMATORY_EFFECTS_OF_NRF2_ON_SARSCOV2_PATHWAY	0.002997	1	0.152617	FALSE
NSAID	WP_APOPTOSIS_MODULATION_AND_SIGNALING	0.014985	1	0.36741	FALSE
NSAID	WP_BASE_EXCISION_REPAIR	0.036963	2	0.37075	FALSE
NSAID	WP_CARDIAC_HYPERTROPHIC_RESPONSE	0.020979	2	0.363736	FALSE
NSAID	WP_CHOLESTEROL_BIOSYNTHESIS_WITH_SKELETAL_DYSPLASIAS	0.036963	1	0.37075	FALSE
NSAID	WP_CHOLESTEROL_METABOLISM_WITH_BLOCH_AND_KANDUTSCHRUSSELL_PATHWAYS	0.024975	1	0.391904	FALSE
NSAID	WP_CIRCADIAN_RHYTHM_GENES	0.001998	3	0.120243	FALSE
NSAID	WP_CLASSICAL_PATHWAY_OF_STEROIDOGENESIS_WITH_GLUCOCORTICOID_AND_MINERALOCORTICOID_METABOLISM	0.017982	2	0.35012	FALSE
NSAID	WP_CLEAR_CELL_RENAL_CELL_CARCINOMA_PATHWAYS	0.014985	2	0.35012	FALSE
NSAID	WP_CYTOSOLIC_DNASENSING_PATHWAY	0.030969	3	0.391904	FALSE
NSAID	WP_DISRUPTION_OF_POSTSYNAPTIC_SIGNALING_BY_CNV	0.023976	2	0.37075	FALSE
NSAID	WP_DOPAMINERGIC_NEUROGENESIS	0.034965	2	0.37075	FALSE
NSAID	WP_EBOLA_VIRUS_INFECTION_IN_HOST	0.003996	3	0.188954	FALSE
NSAID	WP_EFFECTS_OF_NITRIC_OXIDE	0.033966	1	0.37075	FALSE
NSAID	WP_ENDOCHONDRAL_OSSIFICATION	0.028971	2	0.391904	FALSE
NSAID	WP_ENDOCHONDRAL_OSSIFICATION_WITH_SKELETAL_DYSPLASIAS	0.028971	2	0.391904	FALSE
NSAID	WP_ENDOTHELIN_PATHWAYS	0.048951	2	0.463796	FALSE
NSAID	WP_ENERGY_METABOLISM	0.002997	2	0.188954	FALSE
NSAID	WP_FAMILIAL_HYPERLIPIDEMIA_TYPE_1	0.016983	1	0.35012	FALSE
NSAID	WP_FAMILIAL_HYPERLIPIDEMIA_TYPE_3	0.038961	2	0.377908	FALSE
NSAID	WP_FAMILIAL_HYPERLIPIDEMIA_TYPE_4	0.030969	1	0.37075	FALSE
NSAID	WP_FAMILIAL_HYPERLIPIDEMIA_TYPE_5	0.023976	2	0.37075	FALSE
NSAID	WP_FOCAL_ADHESION_PI3KAKTMTORSIGNALING_PATHWAY	0.034965	3	0.37075	FALSE
NSAID	WP_FOLATEALCOHOL_AND_CANCER_PATHWAY_HYPOTHESES	0.046953	1	0.406978	FALSE
NSAID	WP_GABA_RECEPTOR_SIGNALING	0.013986	3	0.356105	FALSE
NSAID	WP_GALANIN_RECEPTOR_PATHWAY	0.013986	1	0.356105	FALSE
NSAID	WP_GANGLIO_SPHINGOLIPID_METABOLISM	0.035964	2	0.37075	FALSE
NSAID	WP_GENES_RELATED_TO_PRIMARY_CILIUM_DEVELOPMENT_BASED_ON_CRISPR	0.031968	2	0.391904	FALSE
NSAID	WP_GLIAL_CELL_DIFFERENTIATION	0.00899101	1	0.313266	FALSE
NSAID	WP_GLUCOCORTICOID_RECEPTOR_PATHWAY	0.003996	2	0.188954	FALSE
NSAID	WP_GLYCEROPHOSPHOLIPID_BIOSYNTHETIC_PATHWAY	0.012987	1	0.356105	FALSE
NSAID	WP_GPR40_PATHWAY	0.003996	2	0.188954	FALSE
NSAID	WP_HAIR_FOLLICLE_DEVELOPMENT_CYTODIFFERENTIATION_PART_3_OF_3	0.000999001	2	0.094477	FALSE
NSAID	WP_HYPERTROPHY_MODEL	0.023976	1	0.391904	FALSE
NSAID	WP_IL18_SIGNALING_PATHWAY	0.024975	3	0.377908	FALSE
NSAID	WP_IMATINIB_AND_CHRONIC_MYELOID_LEUKEMIA	0.024975	3	0.391904	FALSE
NSAID	WP_INITIATION_OF_TRANSCRIPTION_AND_TRANSLATION_ELONGATION_AT_THE_HIV1_LTR	0.036963	2	0.37075	FALSE
NSAID	WP_INTERACTIONS_BETWEEN_LOXL4_AND_OXIDATIVE_STRESS_PATHWAY	0.022977	1	0.391904	FALSE
NSAID	WP_LEPTININSULIN_SIGNALING_OVERLAP	0.038961	2	0.377908	FALSE
NSAID	WP_LET7_INHIBITION_OF_ES_CELL_REPROGRAMMING	0.036963	3	0.444901	FALSE
NSAID	WP_LIPID_PARTICLES_COMPOSITION	0.021978	2	0.363736	FALSE
NSAID	WP_LIVER_X_RECEPTOR_PATHWAY	0.024975	2	0.391904	FALSE
NSAID	WP_MALE_INFERTILITY	0.000999001	2	0.094477	FALSE
NSAID	WP_MALIGNANT_PLEURAL_MESOTHELIOMA	0.017982	2	0.35012	FALSE
NSAID	WP_MAMMARY_GLAND_DEVELOPMENT_PATHWAY_PREGNANCY_AND_LACTATION_STAGE_3_OF_4	0.031968	2	0.391904	FALSE
NSAID	WP_MAMMARY_GLAND_DEVELOPMENT_PATHWAY_PUBERTY_STAGE_2_OF_4	0.017982	3	0.391904	FALSE
NSAID	WP_MESODERMAL_COMMITMENT_PATHWAY	0.003996	3	0.188954	FALSE
NSAID	WP_METABOLIC_PATHWAY_OF_LDL_HDL_AND_TG_INCLUDING_DISEASES	0.040959	1	0.3819	FALSE
NSAID	WP_METABOLIC_REPROGRAMMING_IN_COLON_CANCER	0.015984	1	0.35012	FALSE
NSAID	WP_MICROTUBULE_CYTOSKELETON_REGULATION	0.00899101	2	0.313266	FALSE
NSAID	WP_MIR124_PREDICTED_INTERACTIONS_WITH_CELL_CYCLE_AND_DIFFERENTIATION	0.044955	2	0.396803	FALSE
NSAID	WP_MITOCHONDRIAL_GENE_EXPRESSION	0.024975	2	0.391904	FALSE
NSAID	WP_MODULATORS_OF_TCR_SIGNALING_AND_T_CELL_ACTIVATION	0.030969	1	0.391904	FALSE
NSAID	WP_MONOAMINE_TRANSPORT	0.048951	3	0.463796	FALSE
NSAID	WP_MRNA_PROTEIN_AND_METABOLITE_INDUCATION_PATHWAY_BY_CYCLOSPORIN_A	0.027972	2	0.391904	FALSE
NSAID	WP_NAD_BIOSYNTHETIC_PATHWAYS	0.003996	1	0.188954	FALSE
NSAID	WP_NAD_METABOLISM	0.00999001	1	0.330669	FALSE
NSAID	WP_NAD_METABOLISM_IN_ONCOGENEINDUCED_SENESCENCE_AND_MITOCHONDRIAL_DYSFUNCTIONASSOCIATED_SENESCENCE	0.00699301	1	0.257187	FALSE
NSAID	WP_NAD_METABOLISM_SIRTUINS_AND_AGING	0.028971	1	0.385781	FALSE
NSAID	WP_NANOPARTICLE_TRIGGERED_REGULATED_NECROSIS	0.042957	1	0.389556	FALSE
NSAID	WP_NETWORK_MAP_OF_SARSCOV2_SIGNALING_PATHWAY	0.01998	2	0.363736	FALSE
NSAID	WP_NEUROINFLAMMATION_AND_GLUTAMATERGIC_SIGNALING	0.021978	2	0.363736	FALSE
NSAID	WP_NOCGMPPKG_MEDIATED_NEUROPROTECTION	0.031968	2	0.37075	FALSE
NSAID	WP_NODLIKE_RECEPTOR_NLR_SIGNALING_PATHWAY	0.047952	1	0.406978	FALSE
NSAID	WP_NONALCOHOLIC_FATTY_LIVER_DISEASE	0.01998	2	0.363736	FALSE
NSAID	WP_NUCLEAR_RECEPTORS	0.017982	3	0.37075	FALSE
NSAID	WP_NUCLEOTIDEBINDING_OLIGOMERIZATION_DOMAIN_NOD_PATHWAY	0.00799201	1	0.293928	FALSE
NSAID	WP_NUCLEOTIDE_EXCISION_REPAIR_IN_XERODERMA_PIGMENTOSUM	0.001998	2	0.120243	FALSE
NSAID	WP_OLIGODENDROCYTE_SPECIFICATION_AND_DIFFERENTIATION_LEADING_TO_MYELIN_COMPONENTS_FOR_CNS	0.04995	2	0.4094	FALSE
NSAID	WP_OVARIAN_INFERTILITY	0.030969	2	0.37075	FALSE
NSAID	WP_OXIDATION_BY_CYTOCHROME_P450	0.00699301	1	0.257187	FALSE
NSAID	WP_PARKINUBIQUITIN_PROTEASOMAL_SYSTEM_PATHWAY	0.04995	1	0.4094	FALSE
NSAID	WP_PHASE_I_BIOTRANSFORMATIONS_NON_P450	0.001998	1	0.120243	FALSE
NSAID	WP_PI3KAKT_SIGNALING_PATHWAY	0.032967	3	0.37075	FALSE
NSAID	WP_PLATELETMEDIATED_INTERACTIONS_WITH_VASCULAR_AND_CIRCULATING_CELLS	0.045954	1	0.450913	FALSE
NSAID	WP_PROGERIAASSOCIATED_LIPODYSTROPHY	0.00799201	2	0.293928	FALSE
NSAID	WP_PROSTAGLANDIN_SIGNALING	0.027972	1	0.37075	FALSE
NSAID	WP_PROSTAGLANDIN_SYNTHESIS_AND_REGULATION	0.036963	3	0.37075	FALSE
NSAID	WP_PROTEASOME_DEGRADATION	0.000999001	2	0.094477	FALSE
NSAID	WP_SARSCOV2_INNATE_IMMUNITY_EVASION_AND_CELLSPECIFIC_IMMUNE_RESPONSE	0.013986	1	0.35012	FALSE
NSAID	WP_SARS_CORONAVIRUS_AND_INNATE_IMMUNITY	0.027972	3	0.391904	FALSE
NSAID	WP_SELECTIVE_EXPRESSION_OF_CHEMOKINE_RECEPTORS_DURING_TCELL_POLARIZATION	0.046953	1	0.463796	FALSE
NSAID	WP_SEROTONIN_AND_ANXIETY	0.000999001	2	0.094477	FALSE
NSAID	WP_SMC1SMC3_ROLE_IN_DNA_DAMAGE_CORNELIA_DE_LANGE_SYNDROME	0.00699301	1	0.257187	FALSE
NSAID	WP_SPINAL_CORD_INJURY	0.000999001	3	0.094477	FALSE
NSAID	WP_SPLICING_FACTOR_NOVA_REGULATED_SYNAPTIC_PROTEINS	0.002997	2	0.152617	FALSE
NSAID	WP_SUDDEN_INFANT_DEATH_SYNDROME_SIDS_SUSCEPTIBILITY_PATHWAYS	0.017982	3	0.35012	FALSE
NSAID	WP_TGFBETA_SIGNALING_PATHWAY	0.016983	3	0.35012	FALSE
NSAID	WP_TNFALPHA_SIGNALING_PATHWAY	0.013986	2	0.35012	FALSE
NSAID	WP_TOLLLIKE_RECEPTOR_SIGNALING_PATHWAY	0.012987	3	0.356105	FALSE
NSAID	WP_TOLLLIKE_RECEPTOR_SIGNALING_RELATED_TO_MYD88	0.03996	1	0.456096	FALSE
NSAID	WP_TRANSCRIPTIONAL_ACTIVATION_BY_NRF2_IN_RESPONSE_TO_PHYTOCHEMICALS	0.047952	1	0.463796	FALSE
NSAID	WP_TRYPTOPHAN_METABOLISM	0.010989	2	0.346415	FALSE
NSAID	WP_TUMOR_SUPPRESSOR_ACTIVITY_OF_SMARCB1	0.00999001	1	0.314923	FALSE
NSAID	WP_TYPE_II_INTERFERON_SIGNALING_IFNG	0.020979	2	0.37075	FALSE
NSAID	WP_UNFOLDED_PROTEIN_RESPONSE	0.035964	1	0.37075	FALSE
NSAID	WP_UREA_CYCLE_AND_ASSOCIATED_PATHWAYS	0.000999001	1	0.110223	FALSE
NSAID	WP_VITAMIN_DSENSITIVE_CALCIUM_SIGNALING_IN_DEPRESSION	0.001998	2	0.120243	FALSE
NSAID	WP_VITAMIN_D_IN_INFLAMMATORY_DISEASES	0.025974	1	0.37075	FALSE
NSAID	WP_VITAMIN_D_RECEPTOR_PATHWAY	0.02997	3	0.391904	FALSE
Physical activity	BIOCARTA_CIRCADIAN_PATHWAY	0.01998	2	0.60078	FALSE
Physical activity	BIOCARTA_CPSF_PATHWAY	0.035964	1	0.60078	FALSE
Physical activity	REACTOME_ESTABLISHMENT_OF_SISTER_CHROMATID_COHESION	0.045954	2	0.6045	FALSE
Physical activity	REACTOME_IRF3_MEDIATED_ACTIVATION_OF_TYPE_1_IFN	0.043956	3	0.607452	FALSE
Physical activity	REACTOME_LRR_FLII_INTERACTING_PROTEIN_1_LRRFIP1_ACTIVATES_TYPE_I_IFN_PRODUCTION	0.026973	2	0.61779	FALSE
Physical activity	REACTOME_MECP2_REGULATES_TRANSCRIPTION_FACTORS	0.032967	2	0.6045	FALSE
Physical activity	REACTOME_METALLOTHIONEINS_BIND_METALS	0.024975	3	0.6045	FALSE
Physical activity	REACTOME_NADE_MODULATES_DEATH_SIGNALLING	0.024975	1	0.6045	FALSE
Physical activity	REACTOME_PROTEIN_REPAIR	0.035964	2	0.6045	FALSE
Physical activity	REACTOME_RESPONSE_TO_METAL_IONS	0.035964	3	0.6045	FALSE
Processed meat	BIOCARTA_DICER_PATHWAY	0.023976	2	0.698365	FALSE
Processed meat	BIOCARTA_PLATELETAPP_PATHWAY	0.042957	3	0.698365	FALSE
Processed meat	REACTOME_METALLOTHIONEINS_BIND_METALS	0.028971	3	0.620875	FALSE
Processed meat	REACTOME_REGULATION_OF_CYTOSKELETAL_REMODELING_AND_CELL_SPREADING_BY_IPP_COMPLEX_COMPONENTS	0.042957	1	0.620875	FALSE
Processed meat	REACTOME_RESPONSE_TO_METAL_IONS	0.034965	3	0.620875	FALSE
Processed meat	REACTOME_SMALL_INTERFERING_RNA_SIRNA_BIOGENESIS	0.04995	1	0.620875	FALSE
Processed meat	REACTOME_SYNTHESIS_OF_PIPS_AT_THE_ER_MEMBRANE	0.048951	1	0.620875	FALSE
Processed meat	WP_COVID19_THROMBOSIS_AND_ANTICOAGULATION	0.020979	2	0.599302	FALSE
Red meat	KEGG_ASCORBATE_AND_ALDARATE_METABOLISM	0.018981	2	0.606566	FALSE
Red meat	KEGG_PENTOSE_AND_GLUCURONATE_INTERCONVERSIONS	0.015984	2	0.606566	FALSE
Red meat	KEGG_PORPHYRIN_AND_CHLOROPHYLL_METABOLISM	0.041958	2	0.606566	FALSE
Red meat	REACTOME_CHYLOMICRON_CLEARANCE	0.027972	2	0.639765	FALSE
Red meat	REACTOME_EXTRINSIC_PATHWAY_OF_FIBRIN_CLOT_FORMATION	0.01998	4	0.639765	FALSE
Red meat	REACTOME_GLUCURONIDATION	0.020979	2	0.639765	FALSE
Red meat	REACTOME_OREXIN_AND_NEUROPEPTIDES_FF_AND_QRFP_BIND_TO_THEIR_RESPECTIVE_RECEPTORS	0.044955	1	0.639765	FALSE
Red meat	REACTOME_SUMOYLATION_OF_DNA_METHYLATION_PROTEINS	0.013986	2	0.639765	FALSE
Red meat	WP_ARYLAMINE_METABOLISM	0.027972	2	0.615536	FALSE
Red meat	WP_CODEINE_AND_MORPHINE_METABOLISM	0.015984	2	0.615536	FALSE
Red meat	WP_ESTROGEN_METABOLISM	0.022977	2	0.615536	FALSE
Red meat	WP_GLUCURONIDATION	0.020979	2	0.615536	FALSE
Red meat	WP_IRINOTECAN_PATHWAY	0.016983	2	0.615536	FALSE
Red meat	WP_NICOTINE_METABOLISM_IN_LIVER_CELLS	0.003996	2	0.615536	FALSE
Smoking	BIOCARTA_AGPCR_PATHWAY	0.010989	2	0.168884	FALSE
Smoking	BIOCARTA_AKAP13_PATHWAY	0.045954	2	0.294061	FALSE
Smoking	BIOCARTA_AKAP95_PATHWAY	0.001998	2	0.125018	FALSE
Smoking	BIOCARTA_AKAPCENTROSOME_PATHWAY	0.013986	2	0.177562	FALSE
Smoking	BIOCARTA_AKT_PATHWAY	0.017982	1	0.18106	FALSE
Smoking	BIOCARTA_ALTERNATIVE_PATHWAY	0.044955	1	0.200786	FALSE
Smoking	BIOCARTA_AMI_PATHWAY	0.028971	2	0.219601	FALSE
Smoking	BIOCARTA_ARAP_PATHWAY	0.028971	1	0.188395	FALSE
Smoking	BIOCARTA_ASBCELL_PATHWAY	0.038961	3	0.19959	FALSE
Smoking	BIOCARTA_ATRBRCA_PATHWAY	0.034965	1	0.18907	FALSE
Smoking	BIOCARTA_BARD1_PATHWAY	0.034965	1	0.18907	FALSE
Smoking	BIOCARTA_BARRESTIN_SRC_PATHWAY	0.044955	2	0.200786	FALSE
Smoking	BIOCARTA_BARR_MAPK_PATHWAY	0.04995	2	0.200786	FALSE
Smoking	BIOCARTA_BBCELL_PATHWAY	0.03996	2	0.200786	FALSE
Smoking	BIOCARTA_BLYMPHOCYTE_PATHWAY	0.048951	2	0.200786	FALSE
Smoking	BIOCARTA_CACAM_PATHWAY	0.025974	1	0.389922	FALSE
Smoking	BIOCARTA_CARM_ER_PATHWAY	0.00599401	3	0.451056	FALSE
Smoking	BIOCARTA_CD40_PATHWAY	0.037962	1	0.460251	FALSE
Smoking	BIOCARTA_CDC25_PATHWAY	0.048951	1	0.200786	FALSE
Smoking	BIOCARTA_CDC42RAC_PATHWAY	0.02997	1	0.343607	FALSE
Smoking	BIOCARTA_CFTR_PATHWAY	0.037962	1	0.197945	FALSE
Smoking	BIOCARTA_CHEMICAL_PATHWAY	0.030969	2	0.188395	FALSE
Smoking	BIOCARTA_CHREBP_PATHWAY	0.013986	1	0.177562	FALSE
Smoking	BIOCARTA_CK1_PATHWAY	0.003996	3	0.129648	FALSE
Smoking	BIOCARTA_CLASSIC_PATHWAY	0.000999001	1	0.125018	FALSE
Smoking	BIOCARTA_COMP_PATHWAY	0.000999001	1	0.125018	FALSE
Smoking	BIOCARTA_DNAFRAGMENT_PATHWAY	0.022977	1	0.188395	FALSE
Smoking	BIOCARTA_ECM_PATHWAY	0.02997	1	0.188395	FALSE
Smoking	BIOCARTA_EDG1_PATHWAY	0.001998	2	0.381348	FALSE
Smoking	BIOCARTA_EFP_PATHWAY	0.002997	3	0.125018	FALSE
Smoking	BIOCARTA_EGF_PATHWAY	0.013986	1	0.177562	FALSE
Smoking	BIOCARTA_EIF2_PATHWAY	0.024975	1	0.188395	FALSE
Smoking	BIOCARTA_EIF4_PATHWAY	0.027972	2	0.370548	FALSE
Smoking	BIOCARTA_EOSINOPHILS_PATHWAY	0.034965	1	0.18907	FALSE
Smoking	BIOCARTA_EPO_PATHWAY	0.028971	1	0.188395	FALSE
Smoking	BIOCARTA_ERAD_PATHWAY	0.020979	1	0.185633	FALSE
Smoking	BIOCARTA_ERK_PATHWAY	0.001998	1	0.125018	FALSE
Smoking	BIOCARTA_ETC_PATHWAY	0.012987	1	0.200786	FALSE
Smoking	BIOCARTA_ETS_PATHWAY	0.011988	1	0.200786	FALSE
Smoking	BIOCARTA_FBW7_PATHWAY	0.016983	1	0.18106	FALSE
Smoking	BIOCARTA_FIBRINOLYSIS_PATHWAY	0.033966	1	0.18907	FALSE
Smoking	BIOCARTA_FXR_PATHWAY	0.00799201	1	0.155578	FALSE
Smoking	BIOCARTA_GLEEVEC_PATHWAY	0.034965	1	0.18907	FALSE
Smoking	BIOCARTA_GRANULOCYTES_PATHWAY	0.02997	1	0.389922	FALSE
Smoking	BIOCARTA_GSK3_PATHWAY	0.015984	1	0.18106	FALSE
Smoking	BIOCARTA_HSWI_SNF_PATHWAY	0.047952	2	0.200786	FALSE
Smoking	BIOCARTA_IFNG_PATHWAY	0.030969	3	0.188395	FALSE
Smoking	BIOCARTA_IGF1MTOR_PATHWAY	0.026973	1	0.188395	FALSE
Smoking	BIOCARTA_IL1R_PATHWAY	0.038961	1	0.337548	FALSE
Smoking	BIOCARTA_IL22BP_PATHWAY	0.00899101	1	0.164086	FALSE
Smoking	BIOCARTA_IL2RB_PATHWAY	0.021978	1	0.22528	FALSE
Smoking	BIOCARTA_IL2_PATHWAY	0.00599401	1	0.145854	FALSE
Smoking	BIOCARTA_IL3_PATHWAY	0.044955	1	0.200786	FALSE
Smoking	BIOCARTA_IL7_PATHWAY	0.041958	1	0.208878	FALSE
Smoking	BIOCARTA_INFLAM_PATHWAY	0.037962	1	0.348334	FALSE
Smoking	BIOCARTA_INTRINSIC_PATHWAY	0.00599401	2	0.145854	FALSE
Smoking	BIOCARTA_KERATINOCYTE_PATHWAY	0.022977	2	0.188395	FALSE
Smoking	BIOCARTA_KREB_PATHWAY	0.004995	1	0.18106	FALSE
Smoking	BIOCARTA_LECTIN_PATHWAY	0.002997	1	0.125018	FALSE
Smoking	BIOCARTA_LIS1_PATHWAY	0.018981	1	0.184749	FALSE
Smoking	BIOCARTA_LYMPHOCYTE_PATHWAY	0.040959	1	0.340326	FALSE
Smoking	BIOCARTA_MAL_PATHWAY	0.036963	1	0.19624	FALSE
Smoking	BIOCARTA_MHC_PATHWAY	0.044955	2	0.300481	FALSE
Smoking	BIOCARTA_MONOCYTE_PATHWAY	0.021978	1	0.375945	FALSE
Smoking	BIOCARTA_MRP_PATHWAY	0.00899101	1	0.200786	FALSE
Smoking	BIOCARTA_MTOR_PATHWAY	0.01998	1	0.185633	FALSE
Smoking	BIOCARTA_MYOSIN_PATHWAY	0.026973	2	0.188395	FALSE
Smoking	BIOCARTA_NDKDYNAMIN_PATHWAY	0.045954	2	0.460251	FALSE
Smoking	BIOCARTA_NEUTROPHIL_PATHWAY	0.00599401	1	0.34507	FALSE
Smoking	BIOCARTA_NFKB_PATHWAY	0.011988	1	0.294061	FALSE
Smoking	BIOCARTA_NOTCH_PATHWAY	0.017982	1	0.18106	FALSE
Smoking	BIOCARTA_NPP1_PATHWAY	0.044955	2	0.200786	FALSE
Smoking	BIOCARTA_NUCLEARRS_PATHWAY	0.020979	2	0.185633	FALSE
Smoking	BIOCARTA_P27_PATHWAY	0.014985	1	0.18106	FALSE
Smoking	BIOCARTA_P35ALZHEIMERS_PATHWAY	0.024975	1	0.188395	FALSE
Smoking	BIOCARTA_PAR1_PATHWAY	0.026973	2	0.188395	FALSE
Smoking	BIOCARTA_PDGF_PATHWAY	0.00599401	1	0.145854	FALSE
Smoking	BIOCARTA_PEPI_PATHWAY	0.043956	1	0.200786	FALSE
Smoking	BIOCARTA_PLATELETAPP_PATHWAY	0.045954	3	0.200786	FALSE
Smoking	BIOCARTA_PLC_PATHWAY	0.034965	2	0.625089	FALSE
Smoking	BIOCARTA_PPARA_PATHWAY	0.003996	2	0.129648	FALSE
Smoking	BIOCARTA_PRION_PATHWAY	0.043956	1	0.223436	FALSE
Smoking	BIOCARTA_RANBP2_PATHWAY	0.028971	2	0.188395	FALSE
Smoking	BIOCARTA_RAS_PATHWAY	0.026973	1	0.343607	FALSE
Smoking	BIOCARTA_RB_PATHWAY	0.032967	1	0.18907	FALSE
Smoking	BIOCARTA_RECK_PATHWAY	0.02997	1	0.188395	FALSE
Smoking	BIOCARTA_REELIN_PATHWAY	0.00799201	2	0.155578	FALSE
Smoking	BIOCARTA_RELA_PATHWAY	0.035964	1	0.343607	FALSE
Smoking	BIOCARTA_RHO_PATHWAY	0.016983	1	0.200786	FALSE
Smoking	BIOCARTA_RNAPOL3_PATHWAY	0.026973	1	0.209888	FALSE
Smoking	BIOCARTA_RNA_PATHWAY	0.021978	1	0.248208	FALSE
Smoking	BIOCARTA_SET_PATHWAY	0.028971	2	0.188395	FALSE
Smoking	BIOCARTA_SKP2E2F_PATHWAY	0.00999001	1	0.168884	FALSE
Smoking	BIOCARTA_TEL_PATHWAY	0.002997	2	0.125018	FALSE
Smoking	BIOCARTA_TGFB_PATHWAY	0.044955	1	0.200786	FALSE
Smoking	BIOCARTA_TNFR2_PATHWAY	0.030969	1	0.460251	FALSE
Smoking	BIOCARTA_TOLL_PATHWAY	0.011988	1	0.175025	FALSE
Smoking	BIOCARTA_TPO_PATHWAY	0.010989	1	0.168884	FALSE
Smoking	BIOCARTA_UCALPAIN_PATHWAY	0.021978	1	0.625089	FALSE
Smoking	BIOCARTA_VIP_PATHWAY	0.00799201	1	0.460251	FALSE
Smoking	BIOCARTA_WNT_PATHWAY	0.00699301	2	0.155578	FALSE
Smoking	KEGG_ALDOSTERONE_REGULATED_SODIUM_REABSORPTION	0.00799201	2	0.0675688	FALSE
Smoking	KEGG_ALLOGRAFT_REJECTION	0.000999001	2	0.0109302	TRUE
Smoking	KEGG_ALZHEIMERS_DISEASE	0.000999001	3	0.0109302	TRUE
Smoking	KEGG_AMINOACYL_TRNA_BIOSYNTHESIS	0.020979	2	0.146279	FALSE
Smoking	KEGG_ANTIGEN_PROCESSING_AND_PRESENTATION	0.000999001	3	0.0109302	TRUE
Smoking	KEGG_ARRHYTHMOGENIC_RIGHT_VENTRICULAR_CARDIOMYOPATHY_ARVC	0.020979	2	0.117356	FALSE
Smoking	KEGG_ASCORBATE_AND_ALDARATE_METABOLISM	0.000999001	2	0.0109302	TRUE
Smoking	KEGG_ASTHMA	0.013986	2	0.0765117	FALSE
Smoking	KEGG_AUTOIMMUNE_THYROID_DISEASE	0.000999001	3	0.0109302	TRUE
Smoking	KEGG_AXON_GUIDANCE	0.00699301	2	0.065035	FALSE
Smoking	KEGG_CARDIAC_MUSCLE_CONTRACTION	0.020979	2	0.117356	FALSE
Smoking	KEGG_CELL_ADHESION_MOLECULES_CAMS	0.020979	3	0.111489	FALSE
Smoking	KEGG_CELL_CYCLE	0.00599401	2	0.0384443	TRUE
Smoking	KEGG_CHEMOKINE_SIGNALING_PATHWAY	0.000999001	2	0.0132724	TRUE
Smoking	KEGG_CHRONIC_MYELOID_LEUKEMIA	0.030969	1	0.144006	FALSE
Smoking	KEGG_CITRATE_CYCLE_TCA_CYCLE	0.012987	1	0.0731995	FALSE
Smoking	KEGG_COMPLEMENT_AND_COAGULATION_CASCADES	0.000999001	1	0.0132724	TRUE
Smoking	KEGG_CYTOKINE_CYTOKINE_RECEPTOR_INTERACTION	0.004995	3	0.0516151	FALSE
Smoking	KEGG_CYTOSOLIC_DNA_SENSING_PATHWAY	0.00699301	3	0.0433566	TRUE
Smoking	KEGG_DILATED_CARDIOMYOPATHY	0.045954	2	0.161727	FALSE
Smoking	KEGG_DNA_REPLICATION	0.018981	1	0.117356	FALSE
Smoking	KEGG_DRUG_METABOLISM_CYTOCHROME_P450	0.000999001	1	0.0109302	TRUE
Smoking	KEGG_DRUG_METABOLISM_OTHER_ENZYMES	0.000999001	1	0.0109302	TRUE
Smoking	KEGG_ECM_RECEPTOR_INTERACTION	0.033966	2	0.15409	FALSE
Smoking	KEGG_ENDOCYTOSIS	0.000999001	3	0.0132724	TRUE
Smoking	KEGG_FC_GAMMA_R_MEDIATED_PHAGOCYTOSIS	0.040959	2	0.155477	FALSE
Smoking	KEGG_FOCAL_ADHESION	0.00999001	2	0.0743257	FALSE
Smoking	KEGG_GLYCEROPHOSPHOLIPID_METABOLISM	0.00799201	2	0.0675688	FALSE
Smoking	KEGG_GLYCOSPHINGOLIPID_BIOSYNTHESIS_GANGLIO_SERIES	0.038961	2	0.338683	FALSE
Smoking	KEGG_GLYCOSYLPHOSPHATIDYLINOSITOL_GPI_ANCHOR_BIOSYNTHESIS	0.022977	1	0.117356	FALSE
Smoking	KEGG_GRAFT_VERSUS_HOST_DISEASE	0.000999001	2	0.0109302	TRUE
Smoking	KEGG_HEMATOPOIETIC_CELL_LINEAGE	0.004995	2	0.0357335	TRUE
Smoking	KEGG_HOMOLOGOUS_RECOMBINATION	0.028971	2	0.125317	FALSE
Smoking	KEGG_HUNTINGTONS_DISEASE	0.001998	2	0.0185814	TRUE
Smoking	KEGG_INTESTINAL_IMMUNE_NETWORK_FOR_IGA_PRODUCTION	0.026973	2	0.128641	FALSE
Smoking	KEGG_JAK_STAT_SIGNALING_PATHWAY	0.00599401	3	0.0384443	TRUE
Smoking	KEGG_LEISHMANIA_INFECTION	0.003996	2	0.0297303	TRUE
Smoking	KEGG_LONG_TERM_DEPRESSION	0.003996	3	0.043721	TRUE
Smoking	KEGG_LONG_TERM_POTENTIATION	0.02997	2	0.126691	FALSE
Smoking	KEGG_LYSINE_DEGRADATION	0.035964	1	0.159269	FALSE
Smoking	KEGG_MATURITY_ONSET_DIABETES_OF_THE_YOUNG	0.048951	1	0.162587	FALSE
Smoking	KEGG_METABOLISM_OF_XENOBIOTICS_BY_CYTOCHROME_P450	0.000999001	1	0.0109302	TRUE
Smoking	KEGG_MISMATCH_REPAIR	0.034965	1	0.14138	FALSE
Smoking	KEGG_NOD_LIKE_RECEPTOR_SIGNALING_PATHWAY	0.022977	1	0.117356	FALSE
Smoking	KEGG_NOTCH_SIGNALING_PATHWAY	0.00899101	2	0.0696803	FALSE
Smoking	KEGG_NUCLEOTIDE_EXCISION_REPAIR	0.040959	1	0.155477	FALSE
Smoking	KEGG_N_GLYCAN_BIOSYNTHESIS	0.00699301	2	0.065035	FALSE
Smoking	KEGG_OLFACTORY_TRANSDUCTION	0.000999001	2	0.0929071	FALSE
Smoking	KEGG_OOCYTE_MEIOSIS	0.000999001	3	0.0132724	TRUE
Smoking	KEGG_OXIDATIVE_PHOSPHORYLATION	0.000999001	2	0.0109302	TRUE
Smoking	KEGG_O_GLYCAN_BIOSYNTHESIS	0.000999001	2	0.0929071	FALSE
Smoking	KEGG_P53_SIGNALING_PATHWAY	0.001998	2	0.0232268	TRUE
Smoking	KEGG_PARKINSONS_DISEASE	0.001998	1	0.0185814	TRUE
Smoking	KEGG_PATHOGENIC_ESCHERICHIA_COLI_INFECTION	0.026973	1	0.125317	FALSE
Smoking	KEGG_PATHWAYS_IN_CANCER	0.000999001	2	0.0109302	TRUE
Smoking	KEGG_PENTOSE_AND_GLUCURONATE_INTERCONVERSIONS	0.000999001	2	0.0109302	TRUE
Smoking	KEGG_PHENYLALANINE_METABOLISM	0.025974	1	0.127136	FALSE
Smoking	KEGG_PHOSPHATIDYLINOSITOL_SIGNALING_SYSTEM	0.024975	3	0.161727	FALSE
Smoking	KEGG_PORPHYRIN_AND_CHLOROPHYLL_METABOLISM	0.000999001	2	0.0109302	TRUE
Smoking	KEGG_PRIMARY_IMMUNODEFICIENCY	0.017982	2	0.37665	FALSE
Smoking	KEGG_PRION_DISEASES	0.013986	2	0.0963481	FALSE
Smoking	KEGG_PROXIMAL_TUBULE_BICARBONATE_RECLAMATION	0.024975	1	0.119112	FALSE
Smoking	KEGG_PYRIMIDINE_METABOLISM	0.044955	1	0.161727	FALSE
Smoking	KEGG_REGULATION_OF_ACTIN_CYTOSKELETON	0.023976	2	0.117356	FALSE
Smoking	KEGG_REGULATION_OF_AUTOPHAGY	0.012987	2	0.0731995	FALSE
Smoking	KEGG_RENIN_ANGIOTENSIN_SYSTEM	0.048951	1	0.162587	FALSE
Smoking	KEGG_RETINOL_METABOLISM	0.000999001	1	0.0109302	TRUE
Smoking	KEGG_RIBOSOME	0.024975	1	0.253061	FALSE
Smoking	KEGG_RIG_I_LIKE_RECEPTOR_SIGNALING_PATHWAY	0.002997	2	0.0242366	TRUE
Smoking	KEGG_RNA_DEGRADATION	0.021978	2	0.117356	FALSE
Smoking	KEGG_SELENOAMINO_ACID_METABOLISM	0.046953	1	0.161727	FALSE
Smoking	KEGG_SMALL_CELL_LUNG_CANCER	0.000999001	2	0.0109302	TRUE
Smoking	KEGG_SPHINGOLIPID_METABOLISM	0.018981	1	0.117356	FALSE
Smoking	KEGG_SPLICEOSOME	0.00899101	1	0.0696803	FALSE
Smoking	KEGG_STARCH_AND_SUCROSE_METABOLISM	0.000999001	1	0.0109302	TRUE
Smoking	KEGG_STEROID_HORMONE_BIOSYNTHESIS	0.000999001	1	0.0109302	TRUE
Smoking	KEGG_SYSTEMIC_LUPUS_ERYTHEMATOSUS	0.002997	2	0.0242366	TRUE
Smoking	KEGG_TASTE_TRANSDUCTION	0.00999001	2	0.0599401	FALSE
Smoking	KEGG_TGF_BETA_SIGNALING_PATHWAY	0.001998	2	0.0232268	TRUE
Smoking	KEGG_TOLL_LIKE_RECEPTOR_SIGNALING_PATHWAY	0.021978	3	0.113553	FALSE
Smoking	KEGG_TYPE_I_DIABETES_MELLITUS	0.001998	3	0.0185814	TRUE
Smoking	KEGG_TYROSINE_METABOLISM	0.028971	1	0.125317	FALSE
Smoking	KEGG_VALINE_LEUCINE_AND_ISOLEUCINE_BIOSYNTHESIS	0.017982	2	0.27485	FALSE
Smoking	KEGG_VASCULAR_SMOOTH_MUSCLE_CONTRACTION	0.01998	2	0.117356	FALSE
Smoking	KEGG_VIRAL_MYOCARDITIS	0.002997	2	0.0242366	TRUE
Smoking	KEGG_WNT_SIGNALING_PATHWAY	0.000999001	3	0.0132724	TRUE
Smoking	PID_A6B1_A6B4_INTEGRIN_PATHWAY	0.001998	1	0.0559441	FALSE
Smoking	PID_ALK1_PATHWAY	0.00699301	2	0.0824439	FALSE
Smoking	PID_AMB2_NEUTROPHILS_PATHWAY	0.027972	1	0.1075	FALSE
Smoking	PID_ANGIOPOIETIN_RECEPTOR_PATHWAY	0.024975	1	0.221344	FALSE
Smoking	PID_ARF6_DOWNSTREAM_PATHWAY	0.021978	2	0.350452	FALSE
Smoking	PID_ARF6_PATHWAY	0.011988	1	0.0839161	FALSE
Smoking	PID_ARF_3PATHWAY	0.02997	1	0.391608	FALSE
Smoking	PID_ATF2_PATHWAY	0.040959	2	0.400509	FALSE
Smoking	PID_ATR_PATHWAY	0.00999001	1	0.0839161	FALSE
Smoking	PID_AVB3_INTEGRIN_PATHWAY	0.026973	2	0.1075	FALSE
Smoking	PID_BETA_CATENIN_DEG_PATHWAY	0.044955	1	0.149184	FALSE
Smoking	PID_BETA_CATENIN_NUC_PATHWAY	0.001998	2	0.0559441	FALSE
Smoking	PID_BMP_PATHWAY	0.018981	1	0.100412	FALSE
Smoking	PID_CD8_TCR_DOWNSTREAM_PATHWAY	0.04995	2	0.287367	FALSE
Smoking	PID_CD8_TCR_PATHWAY	0.026973	2	0.391608	FALSE
Smoking	PID_CDC42_REG_PATHWAY	0.037962	3	0.130536	FALSE
Smoking	PID_CONE_PATHWAY	0.033966	2	0.121043	FALSE
Smoking	PID_DELTA_NP63_PATHWAY	0.00799201	3	0.0824439	FALSE
Smoking	PID_ECADHERIN_STABILIZATION_PATHWAY	0.001998	1	0.0559441	FALSE
Smoking	PID_EPHA2_FWD_PATHWAY	0.00799201	2	0.0824439	FALSE
Smoking	PID_EPHA_FWDPATHWAY	0.001998	2	0.0559441	FALSE
Smoking	PID_EPHB_FWD_PATHWAY	0.031968	2	0.118221	FALSE
Smoking	PID_ERA_GENOMIC_PATHWAY	0.027972	3	0.1075	FALSE
Smoking	PID_ERBB1_DOWNSTREAM_PATHWAY	0.010989	2	0.0839161	FALSE
Smoking	PID_ERBB1_INTERNALIZATION_PATHWAY	0.047952	2	0.211825	FALSE
Smoking	PID_ERBB4_PATHWAY	0.013986	2	0.100412	FALSE
Smoking	PID_ERB_GENOMIC_PATHWAY	0.011988	2	0.0839161	FALSE
Smoking	PID_FANCONI_PATHWAY	0.026973	1	0.1075	FALSE
Smoking	PID_FOXO_PATHWAY	0.001998	1	0.0559441	FALSE
Smoking	PID_GMCSF_PATHWAY	0.004995	2	0.0824439	FALSE
Smoking	PID_HDAC_CLASSI_PATHWAY	0.024975	2	0.1075	FALSE
Smoking	PID_HEDGEHOG_GLI_PATHWAY	0.02997	1	0.112964	FALSE
Smoking	PID_HES_HEY_PATHWAY	0.022977	2	0.104732	FALSE
Smoking	PID_HIF2PATHWAY	0.003996	2	0.0839161	FALSE
Smoking	PID_IFNG_PATHWAY	0.022977	1	0.104732	FALSE
Smoking	PID_IL12_2PATHWAY	0.025974	1	0.1075	FALSE
Smoking	PID_IL2_1PATHWAY	0.00799201	2	0.0824439	FALSE
Smoking	PID_IL2_PI3K_PATHWAY	0.028971	1	0.226188	FALSE
Smoking	PID_IL2_STAT5_PATHWAY	0.027972	1	0.1075	FALSE
Smoking	PID_IL3_PATHWAY	0.00699301	1	0.0824439	FALSE
Smoking	PID_IL6_7_PATHWAY	0.022977	1	0.104732	FALSE
Smoking	PID_IL8_CXCR2_PATHWAY	0.010989	2	0.0839161	FALSE
Smoking	PID_INSULIN_GLUCOSE_PATHWAY	0.004995	1	0.0824439	FALSE
Smoking	PID_INTEGRIN2_PATHWAY	0.00599401	1	0.0824439	FALSE
Smoking	PID_INTEGRIN3_PATHWAY	0.003996	1	0.0824439	FALSE
Smoking	PID_INTEGRIN4_PATHWAY	0.00899101	1	0.211825	FALSE
Smoking	PID_LIS1_PATHWAY	0.00699301	2	0.0824439	FALSE
Smoking	PID_LKB1_PATHWAY	0.00599401	2	0.0824439	FALSE
Smoking	PID_MAPK_TRK_PATHWAY	0.00899101	1	0.149184	FALSE
Smoking	PID_MTOR_4PATHWAY	0.00899101	1	0.0839161	FALSE
Smoking	PID_MYC_PATHWAY	0.047952	1	0.149184	FALSE
Smoking	PID_MYC_REPRESS_PATHWAY	0.003996	1	0.391608	FALSE
Smoking	PID_NCADHERIN_PATHWAY	0.00899101	1	0.138413	FALSE
Smoking	PID_NFAT_3PATHWAY	0.013986	2	0.0884277	FALSE
Smoking	PID_NFAT_TFPATHWAY	0.00599401	1	0.334928	FALSE
Smoking	PID_NOTCH_PATHWAY	0.037962	2	0.130536	FALSE
Smoking	PID_P38_ALPHA_BETA_DOWNSTREAM_PATHWAY	0.01998	3	0.100412	FALSE
Smoking	PID_P38_MK2_PATHWAY	0.001998	1	0.0559441	FALSE
Smoking	PID_P53_DOWNSTREAM_PATHWAY	0.014985	1	0.0917832	FALSE
Smoking	PID_P73PATHWAY	0.00999001	2	0.0839161	FALSE
Smoking	PID_PDGFRB_PATHWAY	0.00999001	2	0.0839161	FALSE
Smoking	PID_PI3KCI_AKT_PATHWAY	0.012987	1	0.0848485	FALSE
Smoking	PID_PI3KCI_PATHWAY	0.030969	1	0.391608	FALSE
Smoking	PID_PI3K_PLC_TRK_PATHWAY	0.001998	1	0.0559441	FALSE
Smoking	PID_PLK1_PATHWAY	0.01998	1	0.100412	FALSE
Smoking	PID_PRL_SIGNALING_EVENTS_PATHWAY	0.046953	1	0.149184	FALSE
Smoking	PID_PS1_PATHWAY	0.00999001	1	0.233023	FALSE
Smoking	PID_PTP1B_PATHWAY	0.012987	2	0.0848485	FALSE
Smoking	PID_RANBP2_PATHWAY	0.048951	1	0.149913	FALSE
Smoking	PID_REG_GR_PATHWAY	0.017982	1	0.100412	FALSE
Smoking	PID_RET_PATHWAY	0.044955	2	0.258037	FALSE
Smoking	PID_RHOA_PATHWAY	0.033966	1	0.121043	FALSE
Smoking	PID_S1P_S1P1_PATHWAY	0.037962	1	0.211825	FALSE
Smoking	PID_SHP2_PATHWAY	0.03996	1	0.316703	FALSE
Smoking	PID_SYNDECAN_3_PATHWAY	0.047952	1	0.149184	FALSE
Smoking	PID_SYNDECAN_4_PATHWAY	0.032967	2	0.258037	FALSE
[truncated: 851 more rows]

## Sheet: S.Table 8
Table S8. Pathways concomitantly associated (P<0.05) for multiple exposures, using the ADABF method.
Exposures	Pathways	n
BMI; Smoking	BIOCARTA_AGPCR_PATHWAY; BIOCARTA_AKAP13_PATHWAY; BIOCARTA_AKAPCENTROSOME_PATHWAY; BIOCARTA_AMI_PATHWAY; BIOCARTA_BARRESTIN_SRC_PATHWAY; BIOCARTA_BARR_MAPK_PATHWAY; BIOCARTA_CHEMICAL_PATHWAY; BIOCARTA_EDG1_PATHWAY; BIOCARTA_EIF4_PATHWAY; BIOCARTA_INTRINSIC_PATHWAY; BIOCARTA_KERATINOCYTE_PATHWAY; BIOCARTA_MYOSIN_PATHWAY; BIOCARTA_NDKDYNAMIN_PATHWAY; BIOCARTA_NPP1_PATHWAY; BIOCARTA_NUCLEARRS_PATHWAY…	265
BMI; NSAIDs	BIOCARTA_EICOSANOID_PATHWAY; BIOCARTA_FCER1_PATHWAY; BIOCARTA_FLUMAZENIL_PATHWAY; BIOCARTA_MEF2D_PATHWAY; BIOCARTA_NOS1_PATHWAY; BIOCARTA_PGC1A_PATHWAY; BIOCARTA_RACC_PATHWAY; KEGG_AMYOTROPHIC_LATERAL_SCLEROSIS_ALS; KEGG_CALCIUM_SIGNALING_PATHWAY; KEGG_CIRCADIAN_RHYTHM_MAMMAL; KEGG_GAP_JUNCTION; KEGG_NATURAL_KILLER_CELL_MEDIATED_CYTOTOXICITY; KEGG_NEUROACTIVE_LIGAND_RECEPTOR_INTERACTION; KEGG_STE…	164
BMI; NSAIDs; Smoking	BIOCARTA_CARM_ER_PATHWAY; BIOCARTA_CK1_PATHWAY; BIOCARTA_EFP_PATHWAY; KEGG_ALZHEIMERS_DISEASE; KEGG_ANTIGEN_PROCESSING_AND_PRESENTATION; KEGG_AUTOIMMUNE_THYROID_DISEASE; KEGG_CELL_ADHESION_MOLECULES_CAMS; KEGG_CYTOKINE_CYTOKINE_RECEPTOR_INTERACTION; KEGG_CYTOSOLIC_DNA_SENSING_PATHWAY; KEGG_ENDOCYTOSIS; KEGG_JAK_STAT_SIGNALING_PATHWAY; KEGG_LONG_TERM_DEPRESSION; KEGG_OOCYTE_MEIOSIS; KEGG_PHOSPHATI…	118
NSAIDs; Smoking	BIOCARTA_AKAP95_PATHWAY; BIOCARTA_BLYMPHOCYTE_PATHWAY; BIOCARTA_HSWI_SNF_PATHWAY; BIOCARTA_SET_PATHWAY; BIOCARTA_WNT_PATHWAY; KEGG_ALLOGRAFT_REJECTION; KEGG_AMINOACYL_TRNA_BIOSYNTHESIS; KEGG_ASTHMA; KEGG_GLYCEROPHOSPHOLIPID_METABOLISM; KEGG_GRAFT_VERSUS_HOST_DISEASE; KEGG_INTESTINAL_IMMUNE_NETWORK_FOR_IGA_PRODUCTION; KEGG_LEISHMANIA_INFECTION; KEGG_OLFACTORY_TRANSDUCTION; KEGG_OXIDATIVE_PHOSPHORY…	111
Red meat; Smoking	KEGG_ASCORBATE_AND_ALDARATE_METABOLISM; KEGG_PENTOSE_AND_GLUCURONATE_INTERCONVERSIONS; KEGG_PORPHYRIN_AND_CHLOROPHYLL_METABOLISM; REACTOME_GLUCURONIDATION; REACTOME_SUMOYLATION_OF_DNA_METHYLATION_PROTEINS; WP_ARYLAMINE_METABOLISM; WP_CODEINE_AND_MORPHINE_METABOLISM; WP_ESTROGEN_METABOLISM; WP_GLUCURONIDATION; WP_IRINOTECAN_PATHWAY; WP_NICOTINE_METABOLISM_IN_LIVER_CELLS	11
Fruit; Smoking	BIOCARTA_BBCELL_PATHWAY; BIOCARTA_MHC_PATHWAY; REACTOME_ACTIVATION_OF_C3_AND_C5; REACTOME_ARMS_MEDIATED_ACTIVATION; REACTOME_PRE_NOTCH_PROCESSING_IN_THE_ENDOPLASMIC_RETICULUM; REACTOME_PROLONGED_ERK_ACTIVATION_EVENTS; REACTOME_SIGNALING_BY_MRAS_COMPLEX_MUTANTS	7
BMI; Fruit	BIOCARTA_CTBP1_PATHWAY; REACTOME_NEUROFASCIN_INTERACTIONS; REACTOME_SIGNALING_BY_MST1	3
BMI; Physical activity	BIOCARTA_CIRCADIAN_PATHWAY; REACTOME_MECP2_REGULATES_TRANSCRIPTION_FACTORS; REACTOME_PROTEIN_REPAIR	3
Fruit; NSAIDs; Smoking	BIOCARTA_ASBCELL_PATHWAY; REACTOME_POU5F1_OCT4_SOX2_NANOG_ACTIVATE_GENES_RELATED_TO_PROLIFERATION; WP_LET7_INHIBITION_OF_ES_CELL_REPROGRAMMING	3
BMI; Fruit; Smoking	REACTOME_INTERLEUKIN_2_SIGNALING; REACTOME_RUNX1_REGULATES_EXPRESSION_OF_COMPONENTS_OF_TIGHT_JUNCTIONS	2
Calcium; Smoking	REACTOME_INTERLEUKIN_21_SIGNALING; REACTOME_INTERLEUKIN_9_SIGNALING	2
Physical activity; Processed meat; Smoking	REACTOME_METALLOTHIONEINS_BIND_METALS; REACTOME_RESPONSE_TO_METAL_IONS	2
Alcohol; BMI	REACTOME_HDR_THROUGH_MMEJ_ALT_NHEJ	1
Alcohol; BMI; Smoking	REACTOME_TP53_REGULATES_TRANSCRIPTION_OF_SEVERAL_ADDITIONAL_CELL_DEATH_GENES_WHOSE_SPECIFIC_ROLES_IN_P53_DEPENDENT_APOPTOSIS_REMAIN_UNCERTAIN	1
Alcohol; NSAIDs	REACTOME_POLB_DEPENDENT_LONG_PATCH_BASE_EXCISION_REPAIR	1
Alcohol; Smoking	WP_BENZOAPYRENE_METABOLISM	1
BMI; Calcium; Fiber; Fruit	WP_TCA_CYCLE_NUTRIENT_USE_AND_INVASIVENESS_OF_OVARIAN_CANCER	1
BMI; Calcium; Smoking	REACTOME_CLASS_C_3_METABOTROPIC_GLUTAMATE_PHEROMONE_RECEPTORS	1
BMI; Fiber	REACTOME_IRS_ACTIVATION	1
BMI; Fiber; Fruit	BIOCARTA_ERBB3_PATHWAY	1
BMI; Fiber; NSAIDs; Smoking	REACTOME_GDP_FUCOSE_BIOSYNTHESIS	1
BMI; Fruit; NSAIDs	REACTOME_RUNX1_REGULATES_ESTROGEN_RECEPTOR_MEDIATED_TRANSCRIPTION	1
BMI; Fruit; NSAIDs; Smoking	REACTOME_RUNX1_REGULATES_TRANSCRIPTION_OF_GENES_INVOLVED_IN_WNT_SIGNALING	1
BMI; Height	REACTOME_VITAMINS	1
BMI; NSAIDs; Red meat; Smoking	REACTOME_EXTRINSIC_PATHWAY_OF_FIBRIN_CLOT_FORMATION	1
BMI; Processed meat; Smoking	BIOCARTA_PLATELETAPP_PATHWAY	1
BMI; Type 2 Diabetes	WP_EV_RELEASE_FROM_CARDIAC_CELLS_AND_THEIR_FUNCTIONAL_EFFECTS	1
BMI; Vegetable	REACTOME_ACETYLCHOLINE_INHIBITS_CONTRACTION_OF_OUTER_HAIR_CELLS	1
Calcium; Fiber; Smoking	BIOCARTA_IFNG_PATHWAY	1
Fiber; Folate	REACTOME_METHIONINE_SALVAGE_PATHWAY	1
Fiber; Fruit	REACTOME_INLA_MEDIATED_ENTRY_OF_LISTERIA_MONOCYTOGENES_INTO_HOST_CELLS	1
Fiber; Fruit; NSAIDs; Vegetable	REACTOME_BETA_OXIDATION_OF_BUTANOYL_COA_TO_ACETYL_COA	1
Fiber; Smoking	WP_MIR517_RELATIONSHIP_WITH_ARCN1_AND_USP1	1
Folate; NSAIDs; Physical activity	REACTOME_IRF3_MEDIATED_ACTIVATION_OF_TYPE_1_IFN	1
Folate; Smoking	REACTOME_DEFECTIVE_F9_ACTIVATION	1
Folate; Type 2 Diabetes	REACTOME_NECTIN_NECL_TRANS_HETERODIMERIZATION	1
Fruit; NSAIDs	REACTOME_MITOCHONDRIAL_FATTY_ACID_BETA_OXIDATION_OF_SATURATED_FATTY_ACIDS	1
Fruit; NSAIDs; Vegetable	REACTOME_OAS_ANTIVIRAL_RESPONSE	1
Fruit; Processed meat	BIOCARTA_DICER_PATHWAY	1
Fruit; Smoking; Vegetable	REACTOME_DEFECTIVE_LFNG_CAUSES_SCDO3	1
Fruit; Vegetable	WP_TCA_CYCLE_IN_SENESCENCE	1
Height; NSAIDs	WP_MIR124_PREDICTED_INTERACTIONS_WITH_CELL_CYCLE_AND_DIFFERENTIATION	1
MHT; Red meat	REACTOME_CHYLOMICRON_CLEARANCE	1
MHT; Smoking	REACTOME_NEF_MEDIATED_CD8_DOWN_REGULATION	1
NSAIDs; Physical activity	REACTOME_LRR_FLII_INTERACTING_PROTEIN_1_LRRFIP1_ACTIVATES_TYPE_I_IFN_PRODUCTION	1
NSAIDs; Smoking; Vegetable	REACTOME_ALPHA_OXIDATION_OF_PHYTANATE	1
Physical activity; Smoking	REACTOME_ESTABLISHMENT_OF_SISTER_CHROMATID_COHESION	1
Processed meat; Smoking	WP_COVID19_THROMBOSIS_AND_ANTICOAGULATION	1
Smoking; Type 2 Diabetes	REACTOME_PP2A_MEDIATED_DEPHOSPHORYLATION_OF_KEY_METABOLIC_FACTORS	1
ADABF: adaptive combination of Bayes factors
BMI: body mass index
MHT: menopausal hormone therapy

## Sheet: S.Table 9
Table S9. List of enriched (P<0.05) pathways using ORA, per exposure.
Exposure	Pathway	GeneRatio	BgRatio*	P-value	Pathway enriched (P<0.05) for n exposures	FDR	FDR <5%	Pathway enriched (FDR<5%) for n exposures
Alcohol	BIOCARTA_BAD_PATHWAY	'9/294'	'24/1424'	0.0421183	1	0.737122	FALSE	0
Alcohol	BIOCARTA_EICOSANOID_PATHWAY	'10/356'	'21/1424'	0.019834	4	0.737122	FALSE	0
Alcohol	BIOCARTA_STATHMIN_PATHWAY	'9/294'	'20/1424'	0.0117607	2	0.737122	FALSE	0
Alcohol	KEGG_ABC_TRANSPORTERS	'15/1121'	'42/4782'	0.0488492	6	0.231391	FALSE	1
Alcohol	KEGG_ASCORBATE_AND_ALDARATE_METABOLISM	'13/1121'	'24/4782'	0.0010765	10	0.0169973	TRUE	2
Alcohol	KEGG_DRUG_METABOLISM_OTHER_ENZYMES	'22/1121'	'49/4782'	0.000725982	9	0.014738	TRUE	2
Alcohol	KEGG_ANTIGEN_PROCESSING_AND_PRESENTATION	'26/1015'	'78/4782'	0.00839127	7	0.0739757	FALSE	2
Alcohol	KEGG_NATURAL_KILLER_CELL_MEDIATED_CYTOTOXICITY	'41/1015'	'127/4782'	0.00216026	5	0.0338021	TRUE	2
Alcohol	KEGG_NEUROACTIVE_LIGAND_RECEPTOR_INTERACTION	'74/1015'	'252/4782'	0.00109009	9	0.0256266	TRUE	2
Alcohol	KEGG_PENTOSE_AND_GLUCURONATE_INTERCONVERSIONS	'14/1121'	'27/4782'	0.00122294	8	0.0173787	TRUE	2
BMI	PID_RHOA_REG_PATHWAY	'20/564'	'42/2376'	0.000554481	10	0.0474081	TRUE	2
BMI	REACTOME_DAG_AND_IP3_SIGNALING	'19/2140'	'39/9663'	0.000224293	9	0.0196001	TRUE	2
Alcohol	KEGG_CARDIAC_MUSCLE_CONTRACTION	'24/1015'	'68/4782'	0.0050097	3	0.0504737	FALSE	0
Fiber	KEGG_LEISHMANIA_INFECTION	'25/1131'	'65/4782'	0.00515856	5	0.0338733	TRUE	2
Alcohol	KEGG_COLORECTAL_CANCER	'19/1015'	'61/4782'	0.0444393	2	0.211597	FALSE	0
Alcohol	KEGG_COMPLEMENT_AND_COAGULATION_CASCADES	'22/1121'	'63/4782'	0.0254256	4	0.142718	FALSE	1
Fiber	KEGG_T_CELL_RECEPTOR_SIGNALING_PATHWAY	'37/1131'	'102/4782'	0.00256476	3	0.0235778	TRUE	2
Alcohol	KEGG_DORSO_VENTRAL_AXIS_FORMATION	'10/1121'	'24/4782'	0.0362069	7	0.190563	FALSE	2
Fiber	KEGG_TIGHT_JUNCTION	'43/1131'	'125/4782'	0.00385732	6	0.027995	TRUE	2
Alcohol	KEGG_ECM_RECEPTOR_INTERACTION	'25/1015'	'83/4782'	0.0349056	9	0.189366	FALSE	4
Alcohol	KEGG_FOCAL_ADHESION	'54/1015'	'190/4782'	0.0101465	12	0.0753256	FALSE	5
Fiber	REACTOME_COLLAGEN_FORMATION	'43/2538'	'84/9663'	8.76336e-07	14	0.000238609	TRUE	2
Alcohol	KEGG_GLYCOSAMINOGLYCAN_BIOSYNTHESIS_CHONDROITIN_SULFATE	'10/1015'	'21/4782'	0.00626278	6	0.0588921	FALSE	1
Alcohol	KEGG_GNRH_SIGNALING_PATHWAY	'31/1015'	'98/4782'	0.00986637	6	0.0753256	FALSE	2
Fiber	REACTOME_DEGRADATION_OF_THE_EXTRACELLULAR_MATRIX	'53/2538'	'132/9663'	0.000320345	10	0.0163545	TRUE	2
Fiber	REACTOME_ECM_PROTEOGLYCANS	'34/2343'	'73/9663'	2.50377e-05	10	0.00333836	TRUE	2
Alcohol	KEGG_INTESTINAL_IMMUNE_NETWORK_FOR_IGA_PRODUCTION	'17/1121'	'42/4782'	0.0101533	7	0.0917291	FALSE	4
Alcohol	KEGG_LEUKOCYTE_TRANSENDOTHELIAL_MIGRATION	'31/1015'	'108/4782'	0.0390178	2	0.196556	FALSE	0
Fiber	REACTOME_EFFECTS_OF_PIP2_HYDROLYSIS	'16/2538'	'26/9663'	0.000158791	10	0.00864715	TRUE	2
Alcohol	KEGG_LONG_TERM_POTENTIATION	'22/1015'	'66/4782'	0.0146501	11	0.0984018	FALSE	3
Alcohol	KEGG_MAPK_SIGNALING_PATHWAY	'73/1121'	'254/4782'	0.0261121	7	0.142718	FALSE	0
Alcohol	KEGG_MELANOGENESIS	'30/1015'	'100/4782'	0.0235404	2	0.138352	FALSE	0
Fiber	REACTOME_INTEGRIN_CELL_SURFACE_INTERACTIONS	'39/2538'	'82/9663'	2.62623e-05	4	0.00238357	TRUE	2
Fiber	REACTOME_NON_INTEGRIN_MEMBRANE_ECM_INTERACTIONS	'27/2343'	'54/9663'	3.55319e-05	11	0.00406079	TRUE	2
Alcohol	KEGG_O_GLYCAN_BIOSYNTHESIS	'13/1121'	'28/4782'	0.00623761	9	0.0681844	FALSE	2
Alcohol	KEGG_PATHWAYS_IN_CANCER	'83/1015'	'312/4782'	0.0111837	7	0.0788748	FALSE	4
Fiber	WP_EBOLA_VIRUS_INFECTION_IN_HOST	'53/1645'	'125/6677'	8.30878e-06	8	0.00152182	TRUE	2
Calcium	KEGG_ABC_TRANSPORTERS	'19/1030'	'42/4782'	0.000490027	6	0.0399759	TRUE	1
Smoking	KEGG_ALDOSTERONE_REGULATED_SODIUM_REABSORPTION	'17/1031'	'40/4782'	0.00226019	3	0.0250725	TRUE	1
Alcohol	KEGG_RENAL_CELL_CARCINOMA	'20/1015'	'64/4782'	0.0385717	3	0.196556	FALSE	0
Alcohol	KEGG_RETINOL_METABOLISM	'20/1121'	'59/4782'	0.0437439	3	0.214353	FALSE	0
Alcohol	KEGG_STARCH_AND_SUCROSE_METABOLISM	'18/1121'	'47/4782'	0.0156929	6	0.111502	FALSE	0
Alcohol	KEGG_STEROID_HORMONE_BIOSYNTHESIS	'20/1121'	'52/4782'	0.0106191	5	0.0917291	FALSE	2
Fiber	WP_HIPPO_SIGNALING_REGULATION_PATHWAYS	'41/1645'	'97/6677'	9.33861e-05	13	0.0085522	TRUE	2
Alcohol	KEGG_TIGHT_JUNCTION	'38/1015'	'125/4782'	0.00938935	6	0.0753256	FALSE	2
Fiber	WP_HIPPOMERLIN_SIGNALING_DYSREGULATION	'44/1645'	'113/6677'	0.00048554	10	0.0296435	TRUE	2
Alcohol	KEGG_TYPE_II_DIABETES_MELLITUS	'15/1015'	'46/4782'	0.0479832	3	0.218328	FALSE	0
Alcohol	KEGG_VASCULAR_SMOOTH_MUSCLE_CONTRACTION	'35/1015'	'109/4782'	0.00487262	12	0.0504737	FALSE	2
Folate	KEGG_ASCORBATE_AND_ALDARATE_METABOLISM	'13/1019'	'24/4782'	0.000405205	10	0.0095185	TRUE	2
Alcohol	PID_ANGIOPOIETIN_RECEPTOR_PATHWAY	'17/568'	'47/2376'	0.0386417	1	0.561347	FALSE	0
Alcohol	PID_ARF6_TRAFFICKING_PATHWAY	'20/623'	'48/2376'	0.013487	4	0.572992	FALSE	0
Alcohol	PID_AURORA_B_PATHWAY	'14/568'	'36/2376'	0.0314552	1	0.561347	FALSE	0
Alcohol	PID_CD8_TCR_DOWNSTREAM_PATHWAY	'25/568'	'63/2376'	0.00348701	2	0.405958	FALSE	0
Alcohol	PID_CD8_TCR_PATHWAY	'19/568'	'50/2376'	0.0172965	3	0.561347	FALSE	0
Alcohol	PID_CXCR4_PATHWAY	'33/568'	'96/2376'	0.011826	2	0.491712	FALSE	0
Alcohol	PID_ENDOTHELIN_PATHWAY	'21/568'	'62/2376'	0.0470167	5	0.561347	FALSE	0
Alcohol	PID_ER_NONGENOMIC_PATHWAY	'15/568'	'39/2376'	0.0292655	2	0.561347	FALSE	0
Alcohol	PID_ERBB4_PATHWAY	'14/568'	'38/2376'	0.0497717	9	0.561347	FALSE	0
Alcohol	PID_FAK_PATHWAY	'22/568'	'57/2376'	0.00879056	4	0.487336	FALSE	0
Alcohol	PID_RAC1_REG_PATHWAY	'19/623'	'36/2376'	0.000562542	13	0.0961947	FALSE	5
Alcohol	PID_RAS_PATHWAY	'12/568'	'29/2376'	0.027393	9	0.561347	FALSE	0
Alcohol	PID_RHOA_REG_PATHWAY	'17/623'	'42/2376'	0.0296965	10	0.561347	FALSE	2
Alcohol	PID_S1P_META_PATHWAY	'9/568'	'21/2376'	0.0426275	3	0.561347	FALSE	0
Alcohol	PID_SYNDECAN_1_PATHWAY	'17/623'	'43/2376'	0.0375336	3	0.561347	FALSE	0
Alcohol	PID_TCR_PATHWAY	'20/568'	'58/2376'	0.0433289	3	0.561347	FALSE	0
Alcohol	PID_THROMBIN_PAR1_PATHWAY	'18/568'	'42/2376'	0.00488177	3	0.405958	FALSE	0
Alcohol	PID_UPA_UPAR_PATHWAY	'17/623'	'41/2376'	0.0231436	2	0.963196	FALSE	0
Alcohol	REACTOME_A_TETRASACCHARIDE_LINKER_SEQUENCE_IS_REQUIRED_FOR_GAG_SYNTHESIS	'10/2136'	'23/9663'	0.0179524	6	0.402909	FALSE	0
Alcohol	REACTOME_ADHERENS_JUNCTIONS_INTERACTIONS	'14/2337'	'28/9663'	0.00268217	11	0.175929	FALSE	3
Alcohol	REACTOME_AMINO_ACID_TRANSPORT_ACROSS_THE_PLASMA_MEMBRANE	'13/2337'	'29/9663'	0.0118155	5	0.367718	FALSE	0
Alcohol	REACTOME_ANCHORING_OF_THE_BASAL_BODY_TO_THE_PLASMA_MEMBRANE	'28/2136'	'89/9663'	0.025559	1	0.466938	FALSE	0
Alcohol	REACTOME_ASSEMBLY_OF_COLLAGEN_FIBRILS_AND_OTHER_MULTIMERIC_STRUCTURES	'26/2337'	'59/9663'	0.000616501	11	0.0788863	FALSE	1
Alcohol	REACTOME_BRANCHED_CHAIN_AMINO_ACID_CATABOLISM	'10/2337'	'20/9663'	0.0108415	1	0.367718	FALSE	0
Alcohol	REACTOME_CARDIAC_CONDUCTION	'40/2136'	'122/9663'	0.00406597	13	0.175929	FALSE	5
Alcohol	REACTOME_CDC42_GTPASE_CYCLE	'46/2136'	'142/9663'	0.0028311	14	0.175929	FALSE	3
Alcohol	REACTOME_CELL_CELL_COMMUNICATION	'41/2136'	'115/9663'	0.000593422	13	0.0940703	FALSE	1
Alcohol	REACTOME_CELL_CELL_JUNCTION_ORGANIZATION	'21/2136'	'57/9663'	0.00797046	12	0.273023	FALSE	1
Alcohol	REACTOME_CELL_DEATH_SIGNALLING_VIA_NRAGE_NRIF_AND_NADE	'26/2337'	'70/9663'	0.0103626	9	0.367718	FALSE	1
Alcohol	REACTOME_CELL_JUNCTION_ORGANIZATION	'30/2136'	'82/9663'	0.00193795	12	0.132767	FALSE	1
Alcohol	REACTOME_CHONDROITIN_SULFATE_DERMATAN_SULFATE_METABOLISM	'20/2136'	'45/9663'	0.000686557	6	0.0940703	FALSE	0
Alcohol	REACTOME_COLLAGEN_BIOSYNTHESIS_AND_MODIFYING_ENZYMES	'28/2337'	'61/9663'	0.000166265	14	0.0788863	FALSE	3
Alcohol	REACTOME_COLLAGEN_CHAIN_TRIMERIZATION	'20/2337'	'41/9663'	0.000528486	13	0.0788863	FALSE	3
Alcohol	REACTOME_COLLAGEN_DEGRADATION	'23/2337'	'59/9663'	0.00805463	12	0.31734	FALSE	1
Alcohol	REACTOME_COLLAGEN_FORMATION	'34/2337'	'84/9663'	0.000667422	14	0.0788863	FALSE	2
Alcohol	REACTOME_COSTIMULATION_BY_THE_CD28_FAMILY	'23/2136'	'63/9663'	0.00640373	4	0.24409	FALSE	1
Alcohol	REACTOME_DEATH_RECEPTOR_SIGNALLING	'41/2337'	'128/9663'	0.0262017	4	0.492693	FALSE	0
Alcohol	REACTOME_DEFECTS_IN_VITAMIN_AND_COFACTOR_METABOLISM	'9/2337'	'20/9663'	0.0333847	4	0.541597	FALSE	0
Alcohol	REACTOME_DEGRADATION_OF_THE_EXTRACELLULAR_MATRIX	'41/2337'	'132/9663'	0.0423021	10	0.62499	FALSE	2
Alcohol	REACTOME_DOWNREGULATION_OF_SMAD2_3_SMAD4_TRANSCRIPTIONAL_ACTIVITY	'10/2136'	'26/9663'	0.0437879	1	0.590135	FALSE	0
Alcohol	REACTOME_EPH_EPHRIN_SIGNALING	'31/2337'	'90/9663'	0.0179631	6	0.392416	FALSE	0
Alcohol	REACTOME_EPHB_MEDIATED_FORWARD_SIGNALING	'16/2337'	'41/9663'	0.024598	2	0.484562	FALSE	0
Alcohol	REACTOME_EXTRACELLULAR_MATRIX_ORGANIZATION	'85/2337'	'284/9663'	0.0144567	15	0.373781	FALSE	7
Alcohol	REACTOME_FGFR1_MUTANT_RECEPTOR_ACTIVATION	'11/2136'	'30/9663'	0.0497152	1	0.637519	FALSE	0
Alcohol	REACTOME_G_ALPHA_12_13_SIGNALLING_EVENTS	'29/2337'	'75/9663'	0.0036231	9	0.214117	FALSE	1
Alcohol	REACTOME_G_ALPHA_Q_SIGNALLING_EVENTS	'58/2136'	'205/9663'	0.0212018	9	0.415002	FALSE	0
Alcohol	REACTOME_G_ALPHA_S_SIGNALLING_EVENTS	'43/2337'	'139/9663'	0.0407931	3	0.62499	FALSE	0
Alcohol	REACTOME_G_PROTEIN_MEDIATED_EVENTS	'19/2136'	'52/9663'	0.0124493	12	0.341154	FALSE	1
Alcohol	REACTOME_GENERATION_OF_SECOND_MESSENGER_MOLECULES	'14/2136'	'28/9663'	0.00106447	12	0.109389	FALSE	1
Alcohol	REACTOME_GLUCOSE_METABOLISM	'27/2136'	'86/9663'	0.0287119	1	0.513135	FALSE	0
Alcohol	REACTOME_GLUCURONIDATION	'14/2337'	'24/9663'	0.000356019	8	0.0788863	FALSE	1
Alcohol	REACTOME_GLYCOSAMINOGLYCAN_METABOLISM	'37/2136'	'116/9663'	0.00910223	6	0.287807	FALSE	0
Alcohol	REACTOME_HEMOSTASIS	'143/2136'	'568/9663'	0.0401257	5	0.559111	FALSE	0
Alcohol	REACTOME_HEPARAN_SULFATE_HEPARIN_HS_GAG_METABOLISM	'17/2136'	'50/9663'	0.0358372	6	0.539251	FALSE	0
Alcohol	REACTOME_HS_GAG_BIOSYNTHESIS	'12/2136'	'28/9663'	0.0112395	7	0.323975	FALSE	1
Alcohol	REACTOME_INFLAMMASOMES	'10/2337'	'21/9663'	0.0162838	1	0.379786	FALSE	0
Alcohol	REACTOME_INTEGRATION_OF_ENERGY_METABOLISM	'39/2136'	'106/9663'	0.000389265	13	0.0940703	FALSE	2
Alcohol	REACTOME_INTERACTION_BETWEEN_L1_AND_ANKYRINS	'15/2337'	'30/9663'	0.00190271	11	0.174916	FALSE	3
Alcohol	REACTOME_INTERFERON_ALPHA_BETA_SIGNALING	'23/2136'	'69/9663'	0.0208109	3	0.415002	FALSE	0
Alcohol	REACTOME_INTERFERON_GAMMA_SIGNALING	'28/2136'	'86/9663'	0.0161312	9	0.402909	FALSE	3
Alcohol	REACTOME_INTERFERON_SIGNALING	'61/2136'	'193/9663'	0.00129414	4	0.111734	FALSE	0
Alcohol	REACTOME_ION_CHANNEL_TRANSPORT	'56/2337'	'172/9663'	0.00750949	14	0.310656	FALSE	6
Alcohol	REACTOME_L1CAM_INTERACTIONS	'35/2136'	'110/9663'	0.0114283	12	0.323975	FALSE	3
Alcohol	REACTOME_LAMININ_INTERACTIONS	'12/2136'	'28/9663'	0.0112395	11	0.323975	FALSE	1
Alcohol	REACTOME_MATURATION_OF_SARS_COV_2_SPIKE_PROTEIN	'14/2136'	'28/9663'	0.00106447	4	0.109389	FALSE	0
Alcohol	REACTOME_METABOLISM_OF_CARBOHYDRATES	'79/2136'	'272/9663'	0.00400542	1	0.175929	FALSE	0
Alcohol	REACTOME_MISCELLANEOUS_TRANSPORT_AND_BINDING_EVENTS	'11/2337'	'23/9663'	0.0114499	3	0.367718	FALSE	0
Alcohol	REACTOME_MUSCLE_CONTRACTION	'63/2136'	'186/9663'	0.000133856	11	0.0550218	FALSE	3
Alcohol	REACTOME_NCAM_SIGNALING_FOR_NEURITE_OUT_GROWTH	'25/2337'	'62/9663'	0.00349371	10	0.214117	FALSE	1
Alcohol	REACTOME_NCAM1_INTERACTIONS	'20/2337'	'41/9663'	0.000528486	12	0.0788863	FALSE	1
Alcohol	REACTOME_NEPHRIN_FAMILY_INTERACTIONS	'9/2136'	'20/9663'	0.019054	4	0.412221	FALSE	0
Alcohol	REACTOME_NERVOUS_SYSTEM_DEVELOPMENT	'154/2337'	'543/9663'	0.012	14	0.367718	FALSE	5
Alcohol	REACTOME_NEUREXINS_AND_NEUROLIGINS	'19/2337'	'51/9663'	0.0252901	15	0.48661	FALSE	8
Alcohol	REACTOME_NEURONAL_SYSTEM	'115/2136'	'382/9663'	0.000125818	15	0.0550218	FALSE	14
Alcohol	REACTOME_NEUROTRANSMITTER_RECEPTORS_AND_POSTSYNAPTIC_SIGNAL_TRANSMISSION	'53/2136'	'189/9663'	0.0312875	15	0.514433	FALSE	3
Alcohol	REACTOME_NON_INTEGRIN_MEMBRANE_ECM_INTERACTIONS	'18/2136'	'54/9663'	0.0380445	11	0.539251	FALSE	2
Alcohol	REACTOME_NRAGE_SIGNALS_DEATH_THROUGH_JNK	'22/2337'	'54/9663'	0.00514931	11	0.25834	FALSE	3
Alcohol	REACTOME_NUCLEAR_ENVELOPE_BREAKDOWN	'18/2136'	'50/9663'	0.0173707	2	0.402909	FALSE	0
Alcohol	REACTOME_NUCLEAR_RECEPTOR_TRANSCRIPTION_PATHWAY	'19/2337'	'50/9663'	0.0203674	9	0.432085	FALSE	0
Alcohol	REACTOME_NUCLEAR_SIGNALING_BY_ERBB4	'13/2136'	'32/9663'	0.0141014	10	0.373962	FALSE	0
Alcohol	REACTOME_O_GLYCOSYLATION_OF_TSR_DOMAIN_CONTAINING_PROTEINS	'14/2337'	'35/9663'	0.0275992	15	0.507439	FALSE	8
Alcohol	REACTOME_O_LINKED_GLYCOSYLATION	'37/2337'	'102/9663'	0.00403968	15	0.22282	FALSE	6
Alcohol	REACTOME_O_LINKED_GLYCOSYLATION_OF_MUCINS	'21/2337'	'60/9663'	0.0388287	8	0.606144	FALSE	0
Alcohol	REACTOME_OPIOID_SIGNALLING	'28/2136'	'88/9663'	0.0220345	11	0.421272	FALSE	0
Alcohol	REACTOME_P75_NTR_RECEPTOR_MEDIATED_SIGNALLING	'30/2337'	'90/9663'	0.0309638	9	0.533718	FALSE	1
Alcohol	REACTOME_POST_TRANSLATIONAL_MODIFICATION_SYNTHESIS_OF_GPI_ANCHORED_PROTEINS	'31/2337'	'88/9663'	0.0128089	3	0.372264	FALSE	0
Alcohol	REACTOME_PROTEIN_PROTEIN_INTERACTIONS_AT_SYNAPSES	'29/2136'	'77/9663'	0.00136488	15	0.111734	FALSE	11
Alcohol	REACTOME_RAC1_GTPASE_CYCLE	'53/2136'	'169/9663'	0.00312125	15	0.175929	FALSE	7
Alcohol	REACTOME_RAC3_GTPASE_CYCLE	'27/2136'	'83/9663'	0.0181335	5	0.402909	FALSE	0
Alcohol	REACTOME_REGULATION_OF_IFNA_SIGNALING	'12/2136'	'25/9663'	0.00372573	3	0.175929	FALSE	0
Alcohol	REACTOME_REGULATION_OF_INSULIN_SECRETION	'30/2136'	'77/9663'	0.000592466	11	0.0940703	FALSE	4
Alcohol	REACTOME_RHOA_GTPASE_CYCLE	'45/2337'	'137/9663'	0.0130482	11	0.372264	FALSE	2
Alcohol	REACTOME_RHOJ_GTPASE_CYCLE	'17/2136'	'50/9663'	0.0358372	6	0.539251	FALSE	0
Alcohol	REACTOME_ROLE_OF_PHOSPHOLIPIDS_IN_PHAGOCYTOSIS	'10/2136'	'23/9663'	0.0179524	7	0.402909	FALSE	0
Alcohol	REACTOME_SARS_COV_2_INFECTION	'23/2136'	'69/9663'	0.0208109	3	0.415002	FALSE	0
Alcohol	REACTOME_SARS_COV_INFECTIONS	'44/2136'	'151/9663'	0.025292	1	0.466938	FALSE	0
Alcohol	REACTOME_SENSORY_PROCESSING_OF_SOUND	'25/2337'	'69/9663'	0.016525	12	0.379786	FALSE	3
Alcohol	REACTOME_SENSORY_PROCESSING_OF_SOUND_BY_OUTER_HAIR_CELLS_OF_THE_COCHLEA	'20/2337'	'49/9663'	0.00728999	11	0.310656	FALSE	3
Alcohol	REACTOME_SHC1_EVENTS_IN_ERBB2_SIGNALING	'9/2136'	'22/9663'	0.0368785	8	0.539251	FALSE	1
Alcohol	REACTOME_SIGNALING_BY_ERBB4	'22/2136'	'57/9663'	0.00350232	12	0.175929	FALSE	1
Alcohol	REACTOME_SIGNALING_BY_FGFR1_IN_DISEASE	'13/2136'	'37/9663'	0.0483083	1	0.630389	FALSE	0
Alcohol	REACTOME_SIGNALING_BY_PTK6	'20/2337'	'54/9663'	0.0235818	4	0.475874	FALSE	0
Alcohol	REACTOME_SIGNALING_BY_RECEPTOR_TYROSINE_KINASES	'131/2136'	'503/9663'	0.0177929	12	0.392416	FALSE	3
Alcohol	REACTOME_SIGNALING_BY_SCF_KIT	'15/2136'	'42/9663'	0.0306304	3	0.514433	FALSE	0
Alcohol	REACTOME_SLC_MEDIATED_TRANSMEMBRANE_TRANSPORT	'71/2337'	'233/9663'	0.0158147	5	0.379786	FALSE	0
Alcohol	REACTOME_SLC_TRANSPORTER_DISORDERS	'28/2136'	'91/9663'	0.0338997	1	0.539251	FALSE	0
Alcohol	REACTOME_STIMULI_SENSING_CHANNELS	'33/2337'	'100/9663'	0.0283422	13	0.50977	FALSE	5
Alcohol	REACTOME_TP53_REGULATES_TRANSCRIPTION_OF_CELL_DEATH_GENES	'17/2337'	'41/9663'	0.0107771	1	0.367718	FALSE	0
Alcohol	REACTOME_TRAF6_MEDIATED_IRF7_ACTIVATION	'12/2136'	'30/9663'	0.0206097	1	0.415002	FALSE	0
Alcohol	REACTOME_TRANSCRIPTIONAL_REGULATION_BY_THE_AP_2_TFAP2_FAMILY_OF_TRANSCRIPTION_FACTORS	'14/2337'	'36/9663'	0.0353822	3	0.562964	FALSE	0
Alcohol	REACTOME_TRANSLATION_OF_SARS_COV_2_STRUCTURAL_PROTEINS	'19/2136'	'48/9663'	0.00466391	5	0.191711	FALSE	0
Alcohol	REACTOME_TRANSMISSION_ACROSS_CHEMICAL_SYNAPSES	'72/2136'	'249/9663'	0.00653197	15	0.24409	FALSE	7
Alcohol	REACTOME_TRANSPORT_OF_INORGANIC_CATIONS_ANIONS_AND_AMINO_ACIDS_OLIGOPEPTIDES	'37/2337'	'99/9663'	0.00223879	9	0.184929	FALSE	0
Alcohol	REACTOME_TRANSPORT_OF_SMALL_MOLECULES	'202/2337'	'687/9663'	0.000666811	12	0.0788863	FALSE	2
Alcohol	REACTOME_VOLTAGE_GATED_POTASSIUM_CHANNELS	'17/2337'	'42/9663'	0.0141109	11	0.373781	FALSE	0
Alcohol	REACTOME_VXPX_CARGO_TARGETING_TO_CILIUM	'9/2337'	'20/9663'	0.0333847	1	0.541597	FALSE	0
Alcohol	WP_ALLOGRAFT_REJECTION	'33/1650'	'84/6677'	0.00209795	8	0.169319	FALSE	3
Alcohol	WP_APOPTOSISRELATED_NETWORK_DUE_TO_ALTERED_NOTCH3_IN_OVARIAN_CANCER	'19/1498'	'52/6677'	0.0144566	2	0.429602	FALSE	0
Alcohol	WP_ARRHYTHMOGENIC_RIGHT_VENTRICULAR_CARDIOMYOPATHY	'29/1650'	'70/6677'	0.00147421	15	0.169319	FALSE	4
Alcohol	WP_CALCIUM_REGULATION_IN_CARDIAC_CELLS	'44/1498'	'148/6677'	0.0225459	13	0.487284	FALSE	1
Alcohol	WP_CANCER_IMMUNOTHERAPY_BY_PD1_BLOCKADE	'10/1498'	'23/6677'	0.0198135	4	0.487284	FALSE	0
Alcohol	WP_CILIOPATHIES	'46/1498'	'156/6677'	0.0231078	1	0.487284	FALSE	0
Alcohol	WP_COMMON_PATHWAYS_UNDERLYING_DRUG_ADDICTION	'14/1498'	'39/6677'	0.0386347	4	0.597008	FALSE	0
Alcohol	WP_COMPLEMENT_AND_COAGULATION_CASCADES	'20/1650'	'53/6677'	0.0237632	3	0.505598	FALSE	0
Alcohol	WP_COMPLEMENT_SYSTEM_IN_NEURONAL_DEVELOPMENT_AND_PLASTICITY	'33/1650'	'96/6677'	0.0207894	5	0.505598	FALSE	0
Alcohol	WP_DISRUPTION_OF_POSTSYNAPTIC_SIGNALING_BY_CNV	'13/1498'	'30/6677'	0.00857425	14	0.301124	FALSE	3
Alcohol	WP_EBOLA_VIRUS_INFECTION_IN_HOST	'41/1498'	'125/6677'	0.00467575	8	0.281613	FALSE	2
Alcohol	WP_ENDOPLASMIC_RETICULUM_STRESS_RESPONSE_IN_CORONAVIRUS_INFECTION	'17/1650'	'45/6677'	0.0351154	1	0.654784	FALSE	0
Alcohol	WP_ENDOTHELIN_PATHWAYS	'14/1498'	'32/6677'	0.00583177	2	0.281613	FALSE	0
Alcohol	WP_FERROPTOSIS	'22/1650'	'59/6677'	0.0211142	2	0.505598	FALSE	0
Alcohol	WP_FGF23_SIGNALING_IN_HYPOPHOSPHATEMIC_RICKETS_AND_RELATED_DISORDERS	'9/1498'	'21/6677'	0.0294438	2	0.494548	FALSE	0
Alcohol	WP_G_PROTEIN_SIGNALING_PATHWAYS	'32/1650'	'91/6677'	0.0160778	10	0.487284	FALSE	1
Alcohol	WP_GLUCURONIDATION	'14/1650'	'25/6677'	0.000789996	8	0.154673	FALSE	1
Alcohol	WP_GLYCOGEN_SYNTHESIS_AND_DEGRADATION	'13/1498'	'35/6677'	0.0345471	1	0.556087	FALSE	0
Alcohol	WP_HEPATITIS_B_INFECTION	'45/1498'	'145/6677'	0.0096904	1	0.311963	FALSE	0
Alcohol	WP_HIPPO_SIGNALING_REGULATION_PATHWAYS	'37/1650'	'97/6677'	0.002162	13	0.169319	FALSE	2
Alcohol	WP_HIPPOMERLIN_SIGNALING_DYSREGULATION	'37/1498'	'113/6677'	0.00720593	10	0.301124	FALSE	2
Alcohol	WP_IL7_SIGNALING_PATHWAY	'10/1498'	'24/6677'	0.0272985	1	0.487284	FALSE	0
Alcohol	WP_MALE_INFERTILITY	'43/1650'	'132/6677'	0.0243606	3	0.505598	FALSE	0
Alcohol	WP_MALIGNANT_PLEURAL_MESOTHELIOMA	'118/1650'	'418/6677'	0.0495059	6	0.715021	FALSE	0
Alcohol	WP_MAMMARY_GLAND_DEVELOPMENT_PATHWAY_PREGNANCY_AND_LACTATION_STAGE_3_OF_4	'15/1650'	'31/6677'	0.00357063	4	0.194003	FALSE	0
Alcohol	WP_MEASLES_VIRUS_INFECTION	'42/1498'	'127/6677'	0.00357822	2	0.276465	FALSE	0
Alcohol	WP_MELATONIN_METABOLISM_AND_EFFECTS	'12/1498'	'33/6677'	0.0485924	1	0.625733	FALSE	0
Alcohol	WP_NEOVASCULARISATION_PROCESSES	'15/1650'	'37/6677'	0.0243009	1	0.505598	FALSE	0
Alcohol	WP_NEPHROTIC_SYNDROME	'16/1650'	'42/6677'	0.0372626	5	0.663239	FALSE	0
Alcohol	WP_NONSMALL_CELL_LUNG_CANCER	'24/1498'	'71/6677'	0.0182935	4	0.487284	FALSE	0
Alcohol	WP_NRF2_PATHWAY	'53/1650'	'137/6677'	0.000177758	2	0.0696061	FALSE	0
Alcohol	WP_NUCLEAR_RECEPTORS_METAPATHWAY	'96/1650'	'303/6677'	0.0029908	3	0.194003	FALSE	0
Alcohol	WP_OVERVIEW_OF_INTERFERONSMEDIATED_SIGNALING_PATHWAY	'16/1498'	'36/6677'	0.0027004	2	0.260802	FALSE	0
Alcohol	WP_PHOSPHODIESTERASES_IN_NEURONAL_FUNCTION	'21/1650'	'49/6677'	0.00396349	14	0.194003	FALSE	1
Alcohol	WP_PHOSPHOINOSITIDES_METABOLISM	'15/1498'	'43/6677'	0.0423192	2	0.59762	FALSE	0
Alcohol	WP_PI3KAKT_SIGNALING_PATHWAY	'89/1498'	'329/6677'	0.024942	9	0.487284	FALSE	0
Alcohol	WP_PKCGAMMA_CALCIUM_SIGNALING_PATHWAY_IN_ATAXIA	'12/1498'	'21/6677'	0.000588903	13	0.113751	FALSE	0
Alcohol	WP_PROSTAGLANDIN_SYNTHESIS_AND_REGULATION	'17/1650'	'45/6677'	0.0351154	3	0.654784	FALSE	0
Alcohol	WP_RAC1PAK1P38MMP2_PATHWAY	'27/1498'	'66/6677'	0.0005593	4	0.113751	FALSE	0
Alcohol	WP_RETT_SYNDROME_CAUSING_GENES	'15/1498'	'41/6677'	0.02775	7	0.487284	FALSE	0
Alcohol	WP_SARS_CORONAVIRUS_AND_INNATE_IMMUNITY	'13/1498'	'30/6677'	0.00857425	2	0.301124	FALSE	0
Alcohol	WP_SPLICING_FACTOR_NOVA_REGULATED_SYNAPTIC_PROTEINS	'18/1650'	'41/6677'	0.00547026	13	0.238004	FALSE	2
Alcohol	WP_STRIATED_MUSCLE_CONTRACTION_PATHWAY	'13/1498'	'36/6677'	0.0433153	1	0.59762	FALSE	0
Alcohol	WP_SYNAPTIC_VESICLE_PATHWAY	'17/1498'	'48/6677'	0.027509	2	0.487284	FALSE	0
Alcohol	WP_TYPE_I_COLLAGEN_SYNTHESIS_IN_THE_CONTEXT_OF_OSTEOGENESIS_IMPERFECTA	'12/1650'	'30/6677'	0.0463731	2	0.715021	FALSE	0
Alcohol	WP_TYROBP_CAUSAL_NETWORK_IN_MICROGLIA	'19/1498'	'58/6677'	0.0455958	2	0.607392	FALSE	0
Alcohol	WP_ZINC_HOMEOSTASIS	'13/1498'	'36/6677'	0.0433153	3	0.59762	FALSE	0
BMI	BIOCARTA_AGR_PATHWAY	'14/308'	'29/1424'	0.00118652	5	0.0866162	FALSE	0
BMI	BIOCARTA_NUCLEARRS_PATHWAY	'14/308'	'34/1424'	0.00732571	2	0.267388	FALSE	0
BMI	KEGG_ADHERENS_JUNCTION	'20/1023'	'65/4782'	0.0484024	11	0.346945	FALSE	4
BMI	KEGG_ALDOSTERONE_REGULATED_SODIUM_REABSORPTION	'15/1023'	'40/4782'	0.0143526	3	0.135028	FALSE	1
Folate	KEGG_ENDOCYTOSIS	'56/1019'	'175/4782'	0.000516718	9	0.0095185	TRUE	2
Folate	KEGG_PENTOSE_AND_GLUCURONATE_INTERCONVERSIONS	'13/1019'	'27/4782'	0.00171211	8	0.0280346	TRUE	2
BMI	KEGG_CALCIUM_SIGNALING_PATHWAY	'47/1023'	'167/4782'	0.0216101	15	0.180716	FALSE	8
BMI	KEGG_CELL_ADHESION_MOLECULES_CAMS	'37/1023'	'120/4782'	0.0091729	14	0.110651	FALSE	10
BMI	KEGG_DILATED_CARDIOMYOPATHY	'30/1023'	'86/4782'	0.00253126	11	0.0612758	FALSE	5
BMI	KEGG_DORSO_VENTRAL_AXIS_FORMATION	'10/1023'	'24/4782'	0.0197828	7	0.175166	FALSE	2
BMI	KEGG_ECM_RECEPTOR_INTERACTION	'30/1023'	'83/4782'	0.0013375	9	0.0503324	FALSE	4
BMI	KEGG_ERBB_SIGNALING_PATHWAY	'28/1023'	'83/4782'	0.00592402	5	0.0990801	FALSE	2
Folate	KEGG_STEROID_HORMONE_BIOSYNTHESIS	'22/1019'	'52/4782'	0.000487151	5	0.0095185	TRUE	2
BMI	KEGG_GLYCOSAMINOGLYCAN_BIOSYNTHESIS_HEPARAN_SULFATE	'10/1023'	'25/4782'	0.0268139	4	0.212432	FALSE	1
BMI	KEGG_GNRH_SIGNALING_PATHWAY	'31/1023'	'98/4782'	0.0110592	6	0.118907	FALSE	2
BMI	KEGG_HYPERTROPHIC_CARDIOMYOPATHY_HCM	'27/1023'	'80/4782'	0.00677124	9	0.101925	FALSE	5
BMI	KEGG_LONG_TERM_POTENTIATION	'23/1023'	'66/4782'	0.00781519	11	0.106945	FALSE	3
BMI	KEGG_MELANOMA	'23/1023'	'67/4782'	0.00955621	4	0.110651	FALSE	1
BMI	KEGG_PROGESTERONE_MEDIATED_OOCYTE_MATURATION	'26/1023'	'80/4782'	0.0132432	4	0.132896	FALSE	0
BMI	KEGG_REGULATION_OF_ACTIN_CYTOSKELETON	'59/1023'	'198/4782'	0.00284954	3	0.0612758	FALSE	1
BMI	KEGG_TASTE_TRANSDUCTION	'20/1023'	'50/4782'	0.00209902	2	0.0612758	FALSE	0
BMI	KEGG_TYPE_II_DIABETES_MELLITUS	'18/1023'	'46/4782'	0.00456624	3	0.0859174	FALSE	0
BMI	KEGG_VASCULAR_SMOOTH_MUSCLE_CONTRACTION	'32/1023'	'109/4782'	0.0297776	12	0.224116	FALSE	2
BMI	PID_CDC42_REG_PATHWAY	'11/564'	'25/2376'	0.0199245	5	0.935289	FALSE	0
BMI	PID_ERBB4_PATHWAY	'14/564'	'38/2376'	0.0471609	9	0.999518	FALSE	0
BMI	PID_INTEGRIN_CS_PATHWAY	'11/564'	'26/2376'	0.0273476	4	0.935289	FALSE	0
Folate	REACTOME_TRANSPORT_OF_SMALL_MOLECULES	'197/2186'	'687/9663'	7.37283e-05	12	0.0144546	TRUE	2
BMI	PID_REELIN_PATHWAY	'11/564'	'28/2376'	0.0477727	8	0.999518	FALSE	0
Folate	WP_HIPPOMERLIN_SIGNALING_DYSREGULATION	'43/1542'	'113/6677'	0.000226024	10	0.0343284	TRUE	2
BMI	PID_RXR_VDR_PATHWAY	'11/564'	'26/2376'	0.0273476	4	0.935289	FALSE	0
BMI	REACTOME_A_TETRASACCHARIDE_LINKER_SEQUENCE_IS_REQUIRED_FOR_GAG_SYNTHESIS	'9/2140'	'23/9663'	0.0495719	6	0.585334	FALSE	0
Smoking	KEGG_CHRONIC_MYELOID_LEUKEMIA	'30/1112'	'71/4782'	0.00026946	3	0.00838795	TRUE	1
BMI	REACTOME_ASSEMBLY_OF_COLLAGEN_FIBRILS_AND_OTHER_MULTIMERIC_STRUCTURES	'21/2140'	'59/9663'	0.0125648	11	0.243738	FALSE	1
Smoking	KEGG_COMPLEMENT_AND_COAGULATION_CASCADES	'24/1026'	'63/4782'	0.00182165	4	0.0437835	TRUE	1
BMI	REACTOME_CARDIAC_CONDUCTION	'40/2140'	'122/9663'	0.00420825	13	0.12245	FALSE	5
Folate	WP_SPLICING_FACTOR_NOVA_REGULATED_SYNAPTIC_PROTEINS	'20/1542'	'41/6677'	0.000271766	13	0.0343284	TRUE	2
BMI	REACTOME_CELL_CELL_COMMUNICATION	'34/2140'	'115/9663'	0.0379568	13	0.524149	FALSE	1
BMI	REACTOME_CELL_CELL_JUNCTION_ORGANIZATION	'19/2140'	'57/9663'	0.0342657	12	0.481337	FALSE	1
BMI	REACTOME_CLASS_C_3_METABOTROPIC_GLUTAMATE_PHEROMONE_RECEPTORS	'17/2140'	'39/9663'	0.00225363	3	0.0874341	FALSE	0
Fruit	REACTOME_EFFECTS_OF_PIP2_HYDROLYSIS	'17/2969'	'26/9663'	0.000277481	10	0.0433547	TRUE	2
Height	KEGG_DORSO_VENTRAL_AXIS_FORMATION	'13/1055'	'24/4782'	0.000580393	7	0.0418494	TRUE	2
BMI	REACTOME_COLLAGEN_DEGRADATION	'20/2140'	'59/9663'	0.0253811	12	0.413578	FALSE	1
BMI	REACTOME_COLLAGEN_FORMATION	'29/2140'	'84/9663'	0.00616347	14	0.156925	FALSE	2
BMI	REACTOME_CREB1_PHOSPHORYLATION_THROUGH_NMDA_RECEPTOR_MEDIATED_ACTIVATION_OF_RAS_SIGNALING	'11/2140'	'24/9663'	0.00847078	7	0.197185	FALSE	0
MHT	REACTOME_DEGRADATION_OF_THE_EXTRACELLULAR_MATRIX	'45/2048'	'132/9663'	0.000382964	10	0.0333245	TRUE	2
BMI	REACTOME_DEVELOPMENTAL_BIOLOGY	'264/2140'	'1034/9663'	0.0034652	7	0.112929	FALSE	1
BMI	REACTOME_DISEASES_ASSOCIATED_WITH_O_GLYCOSYLATION_OF_PROTEINS	'22/2140'	'61/9663'	0.00909438	11	0.200257	FALSE	6
BMI	REACTOME_ECM_PROTEOGLYCANS	'23/2140'	'73/9663'	0.0404535	10	0.540311	FALSE	2
BMI	REACTOME_ELASTIC_FIBRE_FORMATION	'15/2140'	'44/9663'	0.0465772	3	0.574972	FALSE	0
MHT	REACTOME_NON_INTEGRIN_MEMBRANE_ECM_INTERACTIONS	'24/2048'	'54/9663'	0.000103582	11	0.0135202	TRUE	2
BMI	REACTOME_FACTORS_INVOLVED_IN_MEGAKARYOCYTE_DEVELOPMENT_AND_PLATELET_PRODUCTION	'43/2140'	'148/9663'	0.0288936	3	0.444163	FALSE	0
BMI	REACTOME_FERTILIZATION	'12/2140'	'26/9663'	0.00563483	1	0.148094	FALSE	0
Vegetable	KEGG_GLIOMA	'28/1268'	'63/4782'	0.00151079	4	0.0105462	TRUE	1
BMI	REACTOME_GABA_RECEPTOR_ACTIVATION	'19/2140'	'56/9663'	0.0286064	5	0.444163	FALSE	1
BMI	REACTOME_GLUCAGON_LIKE_PEPTIDE_1_GLP1_REGULATES_INSULIN_SECRETION	'16/2140'	'42/9663'	0.0139167	6	0.263685	FALSE	0
BMI	REACTOME_HEPARAN_SULFATE_HEPARIN_HS_GAG_METABOLISM	'18/2140'	'50/9663'	0.0176963	6	0.327678	FALSE	0
BMI	REACTOME_HS_GAG_BIOSYNTHESIS	'13/2140'	'28/9663'	0.00375578	7	0.113332	FALSE	1
BMI	REACTOME_IMMUNOREGULATORY_INTERACTIONS_BETWEEN_A_LYMPHOID_AND_A_NON_LYMPHOID_CELL	'38/2140'	'120/9663'	0.009712	5	0.20823	FALSE	0
BMI	REACTOME_INSULIN_PROCESSING	'10/2140'	'24/9663'	0.025123	2	0.413578	FALSE	0
BMI	REACTOME_INTEGRATION_OF_ENERGY_METABOLISM	'37/2140'	'106/9663'	0.00172495	13	0.0739676	FALSE	2
BMI	REACTOME_INTEGRIN_CELL_SURFACE_INTERACTIONS	'28/2140'	'82/9663'	0.00831674	4	0.197185	FALSE	2
BMI	REACTOME_INTERACTION_BETWEEN_L1_AND_ANKYRINS	'14/2140'	'30/9663'	0.00250767	11	0.0928677	FALSE	3
Physical activity	KEGG_DORSO_VENTRAL_AXIS_FORMATION	'13/977'	'24/4782'	0.000260717	7	0.0130567	TRUE	2
BMI	REACTOME_ION_TRANSPORT_BY_P_TYPE_ATPASES	'17/2140'	'51/9663'	0.0437277	8	0.563924	FALSE	1
BMI	REACTOME_L1CAM_INTERACTIONS	'33/2140'	'110/9663'	0.0332447	12	0.481337	FALSE	3
NSAIDs	KEGG_GLYCOSAMINOGLYCAN_BIOSYNTHESIS_CHONDROITIN_SULFATE	'12/1243'	'21/4782'	0.00237108	6	0.0354415	TRUE	1
BMI	REACTOME_MAPK_FAMILY_SIGNALING_CASCADES	'82/2140'	'308/9663'	0.0338605	8	0.481337	FALSE	0
BMI	REACTOME_MOLECULES_ASSOCIATED_WITH_ELASTIC_FIBRES	'13/2140'	'37/9663'	0.0489592	3	0.585334	FALSE	0
BMI	REACTOME_MYOGENESIS	'11/2140'	'29/9663'	0.0395332	8	0.536819	FALSE	0
BMI	REACTOME_NCAM_SIGNALING_FOR_NEURITE_OUT_GROWTH	'23/2140'	'62/9663'	0.00523976	10	0.142301	FALSE	1
BMI	REACTOME_NCAM1_INTERACTIONS	'16/2140'	'41/9663'	0.0107838	12	0.214291	FALSE	1
Physical activity	KEGG_DRUG_METABOLISM_OTHER_ENZYMES	'19/989'	'49/4782'	0.00272309	9	0.0467249	TRUE	2
BMI	REACTOME_NETRIN_1_SIGNALING	'16/2140'	'48/9663'	0.0494764	13	0.585334	FALSE	4
BMI	REACTOME_NEUREXINS_AND_NEUROLIGINS	'19/2140'	'51/9663'	0.0101114	15	0.211235	FALSE	8
Physical activity	KEGG_GNRH_SIGNALING_PATHWAY	'33/977'	'98/4782'	0.00137296	6	0.0384427	TRUE	2
Physical activity	KEGG_O_GLYCAN_BIOSYNTHESIS	'15/989'	'28/4782'	0.000119261	9	0.00828548	TRUE	2
BMI	REACTOME_NON_INTEGRIN_MEMBRANE_ECM_INTERACTIONS	'20/2140'	'54/9663'	0.00907874	11	0.200257	FALSE	2
BMI	REACTOME_NOTCH_HLH_TRANSCRIPTION_PATHWAY	'11/2140'	'24/9663'	0.00847078	8	0.197185	FALSE	0
BMI	REACTOME_NOTCH1_INTRACELLULAR_DOMAIN_REGULATES_TRANSCRIPTION	'16/2140'	'44/9663'	0.0222586	7	0.385849	FALSE	0
BMI	REACTOME_O_GLYCOSYLATION_OF_TSR_DOMAIN_CONTAINING_PROTEINS	'15/2140'	'35/9663'	0.00489238	15	0.137448	FALSE	8
BMI	REACTOME_O_LINKED_GLYCOSYLATION	'35/2140'	'102/9663'	0.00313645	15	0.111104	FALSE	6
BMI	REACTOME_OPIOID_SIGNALLING	'31/2140'	'88/9663'	0.00334716	11	0.112929	FALSE	0
BMI	REACTOME_PEPTIDE_HORMONE_METABOLISM	'27/2140'	'83/9663'	0.0185647	1	0.336119	FALSE	0
BMI	REACTOME_PHASE_0_RAPID_DEPOLARISATION	'13/2140'	'31/9663'	0.0106121	9	0.214291	FALSE	1
BMI	REACTOME_POTASSIUM_CHANNELS	'36/2140'	'102/9663'	0.0015844	12	0.0717149	FALSE	1
Physical activity	KEGG_VASCULAR_SMOOTH_MUSCLE_CONTRACTION	'38/977'	'109/4782'	0.000279787	12	0.0130567	TRUE	2
Physical activity	REACTOME_DAG_AND_IP3_SIGNALING	'19/2179'	'39/9663'	0.000287726	9	0.0170914	TRUE	2
Physical activity	REACTOME_RHOA_GTPASE_CYCLE	'47/2179'	'137/9663'	0.00104098	11	0.046692	TRUE	2
BMI	REACTOME_RHO_GTPASE_CYCLE	'109/2140'	'415/9663'	0.0240229	10	0.407757	FALSE	1
BMI	REACTOME_RHOA_GTPASE_CYCLE	'41/2140'	'137/9663'	0.0201236	11	0.356423	FALSE	2
BMI	REACTOME_SENSORY_PERCEPTION_OF_TASTE	'16/2140'	'47/9663'	0.0411693	1	0.541002	FALSE	0
BMI	REACTOME_SIGNALING_BY_RHO_GTPASES_MIRO_GTPASES_AND_RHOBTB3	'153/2140'	'612/9663'	0.0453333	6	0.568226	FALSE	0
BMI	REACTOME_STIMULI_SENSING_CHANNELS	'35/2140'	'100/9663'	0.00215087	13	0.0874341	FALSE	5
BMI	REACTOME_SYNDECAN_INTERACTIONS	'10/2140'	'26/9663'	0.0442979	4	0.563924	FALSE	0
BMI	REACTOME_TRAFFICKING_OF_AMPA_RECEPTORS	'11/2140'	'28/9663'	0.0304628	5	0.459614	FALSE	1
BMI	REACTOME_TRANSCRIPTIONAL_REGULATION_BY_RUNX2	'35/2140'	'116/9663'	0.0266842	1	0.426287	FALSE	0
BMI	REACTOME_TRANSCRIPTIONAL_REGULATION_BY_RUNX3	'32/2140'	'92/9663'	0.00363814	3	0.113332	FALSE	0
Physical activity	WP_HIPPO_SIGNALING_REGULATION_PATHWAYS	'40/1422'	'97/6677'	6.22538e-06	13	0.00237875	TRUE	2
BMI	REACTOME_VOLTAGE_GATED_POTASSIUM_CHANNELS	'15/2140'	'42/9663'	0.0311103	11	0.460849	FALSE	0
BMI	WP_16P112_DISTAL_DELETION_SYNDROME	'13/1482'	'31/6677'	0.0107637	3	0.202245	FALSE	0
Red meat	REACTOME_INTEGRATION_OF_ENERGY_METABOLISM	'39/2053'	'106/9663'	0.000164512	13	0.0264258	TRUE	2
BMI	WP_BRAINDERIVED_NEUROTROPHIC_FACTOR_BDNF_SIGNALING_PATHWAY	'39/1482'	'137/6677'	0.0492711	4	0.47838	FALSE	0
BMI	WP_CALCIUM_REGULATION_IN_CARDIAC_CELLS	'49/1482'	'148/6677'	0.00132535	13	0.0797135	FALSE	1
BMI	WP_CANNABINOID_RECEPTOR_SIGNALING	'11/1482'	'29/6677'	0.0400165	1	0.417716	FALSE	0
BMI	WP_COMMON_PATHWAYS_UNDERLYING_DRUG_ADDICTION	'14/1482'	'39/6677'	0.0355312	4	0.417218	FALSE	0
BMI	WP_DEVELOPMENT_OF_URETERIC_COLLECTION_SYSTEM	'21/1482'	'58/6677'	0.0103365	8	0.202245	FALSE	0
BMI	WP_DISRUPTION_OF_POSTSYNAPTIC_SIGNALING_BY_CNV	'15/1482'	'30/6677'	0.000735096	14	0.0690603	FALSE	3
BMI	WP_DNA_DAMAGE_RESPONSE_ONLY_ATM_DEPENDENT	'34/1482'	'109/6677'	0.0178819	1	0.268793	FALSE	0
BMI	WP_ECTODERM_DIFFERENTIATION	'39/1482'	'122/6677'	0.00762716	11	0.179138	FALSE	1
BMI	WP_EGFR_TYROSINE_KINASE_INHIBITOR_RESISTANCE	'25/1482'	'82/6677'	0.0497006	4	0.47838	FALSE	0
BMI	WP_ENDOMETRIAL_CANCER	'20/1482'	'61/6677'	0.036638	4	0.417218	FALSE	0
BMI	WP_ENERGY_METABOLISM	'18/1482'	'47/6677'	0.00896489	2	0.187162	FALSE	0
BMI	WP_ERBB_SIGNALING_PATHWAY	'27/1482'	'86/6677'	0.0298686	4	0.387045	FALSE	0
BMI	WP_FGF23_SIGNALING_IN_HYPOPHOSPHATEMIC_RICKETS_AND_RELATED_DISORDERS	'9/1482'	'21/6677'	0.0275679	2	0.383694	FALSE	0
BMI	WP_FOCAL_ADHESION	'60/1482'	'190/6677'	0.00152967	8	0.0797135	FALSE	0
BMI	WP_FOCAL_ADHESION_PI3KAKTMTORSIGNALING_PATHWAY	'88/1482'	'291/6677'	0.000681386	6	0.0690603	FALSE	0
BMI	WP_FRAGILE_X_SYNDROME	'38/1482'	'116/6677'	0.00536559	5	0.155102	FALSE	0
BMI	WP_G_PROTEIN_SIGNALING_PATHWAYS	'28/1482'	'91/6677'	0.0352659	10	0.417218	FALSE	1
BMI	WP_GENES_CONTROLLING_NEPHROGENESIS	'18/1482'	'43/6677'	0.00296433	4	0.122994	FALSE	0
BMI	WP_HAIR_FOLLICLE_DEVELOPMENT_ORGANOGENESIS_PART_2_OF_3	'11/1482'	'29/6677'	0.0400165	2	0.417716	FALSE	0
BMI	WP_HIPPO_SIGNALING_REGULATION_PATHWAYS	'33/1482'	'97/6677'	0.004795	13	0.150159	FALSE	2
BMI	WP_HIPPOMERLIN_SIGNALING_DYSREGULATION	'39/1482'	'113/6677'	0.00169698	10	0.0797135	FALSE	2
BMI	WP_MECHANOREGULATION_AND_PATHOLOGY_OF_YAPTAZ_VIA_HIPPO_AND_NONHIPPO_MECHANISMS	'15/1482'	'43/6677'	0.038825	3	0.417716	FALSE	0
BMI	WP_MYOMETRIAL_RELAXATION_AND_CONTRACTION_PATHWAYS	'46/1482'	'154/6677'	0.0152759	9	0.260933	FALSE	0
BMI	WP_NEPHROTIC_SYNDROME	'16/1482'	'42/6677'	0.0141295	5	0.252843	FALSE	0
BMI	WP_NOCGMPPKG_MEDIATED_NEUROPROTECTION	'15/1482'	'42/6677'	0.0315542	5	0.395258	FALSE	0
BMI	WP_NONGENOMIC_ACTIONS_OF_125_DIHYDROXYVITAMIN_D3	'22/1482'	'67/6677'	0.0288506	3	0.387045	FALSE	0
BMI	WP_NUCLEAR_RECEPTORS	'14/1482'	'36/6677'	0.0173732	7	0.268793	FALSE	0
BMI	WP_NUCLEAR_RECEPTORS_IN_LIPID_METABOLISM_AND_TOXICITY	'14/1482'	'33/6677'	0.0073142	2	0.179138	FALSE	0
BMI	WP_PHOSPHODIESTERASES_IN_NEURONAL_FUNCTION	'21/1482'	'49/6677'	0.000952891	14	0.0716173	FALSE	1
BMI	WP_PI3KAKT_SIGNALING_PATHWAY	'94/1482'	'329/6677'	0.00327296	9	0.122994	FALSE	0
BMI	WP_PKCGAMMA_CALCIUM_SIGNALING_PATHWAY_IN_ATAXIA	'10/1482'	'21/6677'	0.00876276	13	0.187162	FALSE	0
BMI	WP_PRIMARY_FOCAL_SEGMENTAL_GLOMERULOSCLEROSIS_FSGS	'24/1482'	'71/6677'	0.0161069	4	0.263165	FALSE	0
BMI	WP_RAS_SIGNALING	'54/1482'	'175/6677'	0.00443684	9	0.150159	FALSE	0
BMI	WP_RETT_SYNDROME_CAUSING_GENES	'15/1482'	'41/6677'	0.0253311	7	0.366121	FALSE	0
BMI	WP_SPLICING_FACTOR_NOVA_REGULATED_SYNAPTIC_PROTEINS	'19/1482'	'41/6677'	0.000510817	13	0.0690603	FALSE	2
BMI	WP_VITAMIN_DSENSITIVE_CALCIUM_SIGNALING_IN_DEPRESSION	'15/1482'	'36/6677'	0.00680132	8	0.179138	FALSE	0
Calcium	BIOCARTA_EDG1_PATHWAY	'11/350'	'21/1424'	0.00526494	4	0.376859	FALSE	0
Calcium	BIOCARTA_EGF_PATHWAY	'10/304'	'26/1424'	0.0340466	5	0.604888	FALSE	0
Calcium	BIOCARTA_NUCLEARRS_PATHWAY	'12/304'	'34/1424'	0.0415578	2	0.915692	FALSE	0
Calcium	BIOCARTA_PDGF_PATHWAY	'12/350'	'26/1424'	0.0127546	3	0.42904	FALSE	0
Calcium	BIOCARTA_TPO_PATHWAY	'11/350'	'24/1424'	0.0179818	3	0.42904	FALSE	0
NSAIDs	KEGG_GLYCOSAMINOGLYCAN_BIOSYNTHESIS_HEPARAN_SULFATE	'14/1209'	'25/4782'	0.0010014	4	0.0118587	TRUE	1
Calcium	KEGG_ARACHIDONIC_ACID_METABOLISM	'21/1115'	'58/4782'	0.0178253	1	0.181032	FALSE	0
Calcium	KEGG_ARRHYTHMOGENIC_RIGHT_VENTRICULAR_CARDIOMYOPATHY_ARVC	'26/1115'	'70/4782'	0.00614131	15	0.167489	FALSE	8
Calcium	KEGG_ASCORBATE_AND_ALDARATE_METABOLISM	'11/1115'	'24/4782'	0.0125018	10	0.167489	FALSE	2
Calcium	KEGG_AXON_GUIDANCE	'40/1115'	'122/4782'	0.0100118	15	0.167489	FALSE	8
Calcium	KEGG_CALCIUM_SIGNALING_PATHWAY	'53/1030'	'167/4782'	0.00116873	15	0.0635625	FALSE	8
Calcium	KEGG_CELL_ADHESION_MOLECULES_CAMS	'42/1115'	'120/4782'	0.00223721	14	0.118622	FALSE	10
Calcium	KEGG_DILATED_CARDIOMYOPATHY	'28/1115'	'86/4782'	0.0308718	11	0.206797	FALSE	5
Calcium	KEGG_DRUG_METABOLISM_OTHER_ENZYMES	'18/1115'	'49/4782'	0.0233402	9	0.181032	FALSE	2
Calcium	KEGG_FC_EPSILON_RI_SIGNALING_PATHWAY	'26/1115'	'78/4782'	0.0274412	5	0.202198	FALSE	0
Calcium	KEGG_FC_GAMMA_R_MEDIATED_PHAGOCYTOSIS	'31/1115'	'91/4782'	0.0123034	5	0.167489	FALSE	0
Calcium	KEGG_GAP_JUNCTION	'28/1115'	'84/4782'	0.022676	11	0.181032	FALSE	4
Calcium	KEGG_GLYCEROPHOSPHOLIPID_METABOLISM	'23/1115'	'69/4782'	0.0366438	3	0.234789	FALSE	0
Calcium	KEGG_GRAFT_VERSUS_HOST_DISEASE	'14/1115'	'35/4782'	0.0201651	12	0.181032	FALSE	8
Calcium	KEGG_HYPERTROPHIC_CARDIOMYOPATHY_HCM	'27/1115'	'80/4782'	0.0211871	9	0.181032	FALSE	5
Smoking	KEGG_ANTIGEN_PROCESSING_AND_PRESENTATION	'30/1031'	'78/4782'	0.000464539	7	0.00744349	TRUE	2
Calcium	KEGG_LONG_TERM_POTENTIATION	'26/1115'	'66/4782'	0.00241481	11	0.118622	FALSE	3
Calcium	KEGG_NEUROACTIVE_LIGAND_RECEPTOR_INTERACTION	'72/1030'	'252/4782'	0.00416316	9	0.134446	FALSE	2
Calcium	KEGG_PENTOSE_AND_GLUCURONATE_INTERCONVERSIONS	'12/1115'	'27/4782'	0.0122771	8	0.167489	FALSE	2
Calcium	KEGG_PHOSPHATIDYLINOSITOL_SIGNALING_SYSTEM	'26/1030'	'75/4782'	0.00576815	9	0.134446	FALSE	1
Calcium	KEGG_SPHINGOLIPID_METABOLISM	'13/1030'	'35/4782'	0.0251514	3	0.455961	FALSE	0
Calcium	KEGG_STARCH_AND_SUCROSE_METABOLISM	'18/1115'	'47/4782'	0.0148575	6	0.181032	FALSE	0
Calcium	KEGG_SYSTEMIC_LUPUS_ERYTHEMATOSUS	'17/1115'	'49/4782'	0.046709	11	0.275337	FALSE	5
Calcium	KEGG_TASTE_TRANSDUCTION	'19/1030'	'50/4782'	0.00570564	2	0.134446	FALSE	0
Calcium	KEGG_TIGHT_JUNCTION	'38/1115'	'125/4782'	0.039488	6	0.24247	FALSE	2
Calcium	KEGG_TYPE_I_DIABETES_MELLITUS	'15/1115'	'40/4782'	0.0304715	12	0.206797	FALSE	8
Calcium	KEGG_VASCULAR_SMOOTH_MUSCLE_CONTRACTION	'36/1030'	'109/4782'	0.00331347	12	0.134446	FALSE	2
Calcium	KEGG_VEGF_SIGNALING_PATHWAY	'26/1115'	'76/4782'	0.0196587	1	0.181032	FALSE	0
Calcium	PID_ECADHERIN_NASCENT_AJ_PATHWAY	'16/599'	'38/2376'	0.0160889	3	0.628355	FALSE	0
Calcium	PID_EPO_PATHWAY	'13/599'	'31/2376'	0.0299204	2	0.701733	FALSE	0
Calcium	PID_ERBB4_PATHWAY	'14/557'	'38/2376'	0.0428368	9	0.879632	FALSE	0
Calcium	PID_IL8_CXCR1_PATHWAY	'11/599'	'26/2376'	0.0415325	4	0.719453	FALSE	0
Calcium	PID_INSULIN_PATHWAY	'17/599'	'44/2376'	0.0329208	3	0.701733	FALSE	0
Calcium	PID_NCADHERIN_PATHWAY	'14/599'	'33/2376'	0.0221088	1	0.628355	FALSE	0
Calcium	PID_PDGFRA_PATHWAY	'10/599'	'21/2376'	0.0213585	2	0.628355	FALSE	0
Calcium	PID_RAS_PATHWAY	'12/557'	'29/2376'	0.0236327	9	0.839357	FALSE	0
Calcium	PID_REELIN_PATHWAY	'13/599'	'28/2376'	0.0116309	8	0.628355	FALSE	0
Calcium	PID_RHOA_REG_PATHWAY	'20/599'	'42/2376'	0.00127044	10	0.216644	FALSE	2
Calcium	PID_S1P_META_PATHWAY	'10/557'	'21/2376'	0.0127857	3	0.879632	FALSE	0
Calcium	PID_THROMBIN_PAR1_PATHWAY	'15/557'	'42/2376'	0.0480897	3	0.993511	FALSE	0
Calcium	PID_VEGFR1_PATHWAY	'12/599'	'26/2376'	0.0160209	4	0.628355	FALSE	0
Calcium	REACTOME_ABC_FAMILY_PROTEINS_MEDIATED_TRANSPORT	'31/2095'	'98/9663'	0.0138193	1	0.364056	FALSE	0
Vegetable	KEGG_INSULIN_SIGNALING_PATHWAY	'47/1268'	'130/4782'	0.00906074	1	0.0429193	TRUE	1
Smoking	KEGG_MELANOMA	'27/1112'	'67/4782'	0.00129286	4	0.0266349	TRUE	1
Physical activity	KEGG_METABOLISM_OF_XENOBIOTICS_BY_CYTOCHROME_P450	'24/989'	'68/4782'	0.00352902	1	0.0467249	TRUE	1
Calcium	REACTOME_ADHERENS_JUNCTIONS_INTERACTIONS	'13/2218'	'28/9663'	0.00521629	11	0.171131	FALSE	3
Calcium	REACTOME_ANTIGEN_PRESENTATION_FOLDING_ASSEMBLY_AND_PEPTIDE_LOADING_OF_CLASS_I_MHC	'11/2095'	'24/9663'	0.00716796	4	0.247539	FALSE	0
Calcium	REACTOME_ASSEMBLY_OF_COLLAGEN_FIBRILS_AND_OTHER_MULTIMERIC_STRUCTURES	'19/2095'	'59/9663'	0.0395629	11	0.536634	FALSE	1
Calcium	REACTOME_BILE_ACID_AND_BILE_SALT_METABOLISM	'15/2095'	'45/9663'	0.047584	2	0.540957	FALSE	0
Calcium	REACTOME_CARDIAC_CONDUCTION	'41/2095'	'122/9663'	0.00149778	13	0.110363	FALSE	5
Calcium	REACTOME_CD28_CO_STIMULATION	'12/2218'	'31/9663'	0.0355437	2	0.343274	FALSE	0
Calcium	REACTOME_CDC42_GTPASE_CYCLE	'43/2218'	'142/9663'	0.0257689	14	0.294053	FALSE	3
Calcium	REACTOME_CELL_CELL_COMMUNICATION	'36/2218'	'115/9663'	0.0238823	13	0.289295	FALSE	1
Calcium	REACTOME_CELL_CELL_JUNCTION_ORGANIZATION	'21/2218'	'57/9663'	0.012332	12	0.235938	FALSE	1
Calcium	REACTOME_CELL_JUNCTION_ORGANIZATION	'26/2218'	'82/9663'	0.042655	12	0.38165	FALSE	1
Calcium	REACTOME_CLASS_C_3_METABOTROPIC_GLUTAMATE_PHEROMONE_RECEPTORS	'18/2095'	'39/9663'	0.000569512	3	0.0923208	FALSE	0
Calcium	REACTOME_COLLAGEN_BIOSYNTHESIS_AND_MODIFYING_ENZYMES	'21/2095'	'61/9663'	0.0148223	14	0.364056	FALSE	3
Calcium	REACTOME_COLLAGEN_CHAIN_TRIMERIZATION	'18/2095'	'41/9663'	0.00118017	13	0.107443	FALSE	3
Calcium	REACTOME_COLLAGEN_DEGRADATION	'25/2095'	'59/9663'	0.000276956	12	0.0681385	FALSE	1
Calcium	REACTOME_COLLAGEN_FORMATION	'27/2095'	'84/9663'	0.016674	14	0.37826	FALSE	2
Calcium	REACTOME_CONSTITUTIVE_SIGNALING_BY_AKT1_E17K_IN_CANCER	'10/2218'	'25/9663'	0.0423642	1	0.38165	FALSE	0
Calcium	REACTOME_COSTIMULATION_BY_THE_CD28_FAMILY	'24/2218'	'63/9663'	0.00480859	4	0.171131	FALSE	1
Calcium	REACTOME_CTLA4_INHIBITORY_SIGNALING	'10/2218'	'21/9663'	0.0112239	1	0.226599	FALSE	0
Calcium	REACTOME_CYCLIN_A_CDK2_ASSOCIATED_EVENTS_AT_S_PHASE_ENTRY	'25/2095'	'83/9663'	0.0446767	1	0.536634	FALSE	0
Calcium	REACTOME_DAG_AND_IP3_SIGNALING	'15/2218'	'39/9663'	0.0212289	9	0.274323	FALSE	2
Calcium	REACTOME_DEGRADATION_OF_THE_EXTRACELLULAR_MATRIX	'41/2095'	'132/9663'	0.00732973	10	0.247539	FALSE	2
Calcium	REACTOME_DISASSEMBLY_OF_THE_DESTRUCTION_COMPLEX_AND_RECRUITMENT_OF_AXIN_TO_THE_MEMBRANE	'11/2095'	'30/9663'	0.0438325	1	0.536634	FALSE	0
Calcium	REACTOME_DISEASES_ASSOCIATED_WITH_GLYCOSAMINOGLYCAN_METABOLISM	'14/2218'	'38/9663'	0.0372279	1	0.353157	FALSE	0
Calcium	REACTOME_DISEASES_OF_GLYCOSYLATION	'40/2218'	'132/9663'	0.0303314	7	0.33313	FALSE	0
Calcium	REACTOME_DISEASES_OF_SIGNAL_TRANSDUCTION_BY_GROWTH_FACTOR_RECEPTORS_AND_SECOND_MESSENGERS	'116/2218'	'411/9663'	0.006411	4	0.198869	FALSE	0
Calcium	REACTOME_DOWNSTREAM_SIGNAL_TRANSDUCTION	'12/2218'	'28/9663'	0.0151813	3	0.245904	FALSE	1
Calcium	REACTOME_EFFECTS_OF_PIP2_HYDROLYSIS	'13/2095'	'26/9663'	0.0013256	10	0.107443	FALSE	2
Calcium	REACTOME_EPH_EPHRIN_MEDIATED_REPULSION_OF_CELLS	'17/2218'	'50/9663'	0.0495289	3	0.406122	FALSE	0
Calcium	REACTOME_EPH_EPHRIN_SIGNALING	'31/2218'	'90/9663'	0.00848223	6	0.198869	FALSE	0
Calcium	REACTOME_EPHA_MEDIATED_GROWTH_CONE_COLLAPSE	'12/2218'	'29/9663'	0.0206049	4	0.274323	FALSE	0
Calcium	REACTOME_EXTRACELLULAR_MATRIX_ORGANIZATION	'77/2095'	'284/9663'	0.0162312	15	0.37826	FALSE	7
Smoking	KEGG_ENDOCYTOSIS	'57/1112'	'175/4782'	0.0026318	9	0.0363311	TRUE	2
Calcium	REACTOME_FCGAMMA_RECEPTOR_FCGR_DEPENDENT_PHAGOCYTOSIS	'27/2218'	'82/9663'	0.0246447	4	0.291734	FALSE	0
Calcium	REACTOME_FLT3_SIGNALING	'16/2218'	'38/9663'	0.00661807	1	0.198869	FALSE	0
Calcium	REACTOME_G_ALPHA_I_SIGNALLING_EVENTS	'79/2095'	'302/9663'	0.0343271	2	0.343274	FALSE	0
Calcium	REACTOME_G_ALPHA_Q_SIGNALLING_EVENTS	'58/2095'	'205/9663'	0.0145166	9	0.364056	FALSE	0
Calcium	REACTOME_G_PROTEIN_MEDIATED_EVENTS	'20/2218'	'52/9663'	0.00851668	12	0.198869	FALSE	1
Calcium	REACTOME_GENERATION_OF_SECOND_MESSENGER_MOLECULES	'13/2218'	'28/9663'	0.00521629	12	0.171131	FALSE	1
Calcium	REACTOME_GLUCURONIDATION	'10/2218'	'24/9663'	0.0317772	8	0.333605	FALSE	1
Vegetable	KEGG_NON_SMALL_CELL_LUNG_CANCER	'21/1074'	'53/4782'	0.00354039	4	0.0319144	TRUE	1
Calcium	REACTOME_INACTIVATION_OF_CSF3_G_CSF_SIGNALING	'12/2218'	'23/9663'	0.00213658	1	0.105142	FALSE	0
Calcium	REACTOME_INOSITOL_PHOSPHATE_METABOLISM	'15/2095'	'45/9663'	0.047584	2	0.540957	FALSE	0
Calcium	REACTOME_INTEGRATION_OF_ENERGY_METABOLISM	'37/2218'	'106/9663'	0.00333105	13	0.124893	FALSE	2
Calcium	REACTOME_INTEGRIN_SIGNALING	'11/2218'	'27/9663'	0.029557	2	0.33246	FALSE	0
Calcium	REACTOME_INTERACTION_BETWEEN_L1_AND_ANKYRINS	'14/2095'	'30/9663'	0.00202612	11	0.12829	FALSE	3
Smoking	KEGG_ERBB_SIGNALING_PATHWAY	'31/1112'	'83/4782'	0.00251962	5	0.0363311	TRUE	2
Calcium	REACTOME_INTERLEUKIN_1_FAMILY_SIGNALING	'38/2095'	'132/9663'	0.0324229	1	0.502388	FALSE	0
Calcium	REACTOME_INTERLEUKIN_20_FAMILY_SIGNALING	'11/2095'	'26/9663'	0.0144669	1	0.364056	FALSE	0
Calcium	REACTOME_INTERLEUKIN_3_INTERLEUKIN_5_AND_GM_CSF_SIGNALING	'17/2218'	'44/9663'	0.0139772	3	0.245904	FALSE	0
Calcium	REACTOME_INTERLEUKIN_4_AND_INTERLEUKIN_13_SIGNALING	'31/2218'	'101/9663'	0.0441326	3	0.390433	FALSE	0
Calcium	REACTOME_INTERLEUKIN_6_FAMILY_SIGNALING	'10/2218'	'24/9663'	0.0317772	1	0.333605	FALSE	0
Calcium	REACTOME_INTRACELLULAR_SIGNALING_BY_SECOND_MESSENGERS	'88/2218'	'294/9663'	0.00300127	5	0.124374	FALSE	0
Calcium	REACTOME_ION_CHANNEL_TRANSPORT	'55/2095'	'172/9663'	0.00101816	14	0.107443	FALSE	6
Calcium	REACTOME_ION_HOMEOSTASIS	'18/2095'	'52/9663'	0.0217697	7	0.420117	FALSE	0
Calcium	REACTOME_ION_TRANSPORT_BY_P_TYPE_ATPASES	'18/2095'	'51/9663'	0.017734	8	0.37826	FALSE	1
Calcium	REACTOME_KERATAN_SULFATE_KERATIN_METABOLISM	'13/2218'	'33/9663'	0.0251952	1	0.291734	FALSE	0
Calcium	REACTOME_L1CAM_INTERACTIONS	'32/2095'	'110/9663'	0.0408134	12	0.536634	FALSE	3
Calcium	REACTOME_LAMININ_INTERACTIONS	'11/2095'	'28/9663'	0.0262858	11	0.47048	FALSE	1
Calcium	REACTOME_LONG_TERM_POTENTIATION	'9/2218'	'21/9663'	0.0338943	10	0.339633	FALSE	1
Calcium	REACTOME_MAPK_FAMILY_SIGNALING_CASCADES	'86/2218'	'308/9663'	0.0224441	8	0.280504	FALSE	0
Calcium	REACTOME_MATURATION_OF_SARS_COV_2_SPIKE_PROTEIN	'11/2095'	'28/9663'	0.0262858	4	0.47048	FALSE	0
Calcium	REACTOME_METABOLISM_OF_LIPIDS	'174/2095'	'681/9663'	0.00701506	2	0.247539	FALSE	0
Calcium	REACTOME_N_GLYCAN_ANTENNAE_ELONGATION_IN_THE_MEDIAL_TRANS_GOLGI	'10/2095'	'26/9663'	0.0388029	1	0.536634	FALSE	0
Calcium	REACTOME_NCAM_SIGNALING_FOR_NEURITE_OUT_GROWTH	'21/2218'	'62/9663'	0.0326381	10	0.338135	FALSE	1
Calcium	REACTOME_NCAM1_INTERACTIONS	'16/2218'	'41/9663'	0.015192	12	0.245904	FALSE	1
Calcium	REACTOME_NEGATIVE_REGULATION_OF_THE_PI3K_AKT_NETWORK	'35/2218'	'110/9663'	0.020083	6	0.274323	FALSE	0
Calcium	REACTOME_NERVOUS_SYSTEM_DEVELOPMENT	'147/2095'	'543/9663'	0.00127798	14	0.107443	FALSE	5
Calcium	REACTOME_NETRIN_1_SIGNALING	'16/2095'	'48/9663'	0.0415926	13	0.536634	FALSE	4
Smoking	KEGG_LEISHMANIA_INFECTION	'28/1112'	'65/4782'	0.000290823	5	0.00838795	TRUE	2
Smoking	KEGG_O_GLYCAN_BIOSYNTHESIS	'13/1031'	'28/4782'	0.00288326	9	0.0296998	TRUE	2
Calcium	REACTOME_NEUROTRANSMITTER_RECEPTORS_AND_POSTSYNAPTIC_SIGNAL_TRANSMISSION	'51/2095'	'189/9663'	0.0473531	15	0.540957	FALSE	3
Calcium	REACTOME_NEUROTRANSMITTER_RELEASE_CYCLE	'16/2218'	'46/9663'	0.0457595	5	0.393628	FALSE	0
Calcium	REACTOME_NOTCH_HLH_TRANSCRIPTION_PATHWAY	'11/2218'	'24/9663'	0.0111782	8	0.226599	FALSE	0
Calcium	REACTOME_NOTCH1_INTRACELLULAR_DOMAIN_REGULATES_TRANSCRIPTION	'17/2218'	'44/9663'	0.0139772	7	0.245904	FALSE	0
Calcium	REACTOME_NR1H2_AND_NR1H3_MEDIATED_SIGNALING	'16/2095'	'46/9663'	0.0282318	4	0.476721	FALSE	0
Calcium	REACTOME_NR1H3_NR1H2_REGULATE_GENE_EXPRESSION_LINKED_TO_CHOLESTEROL_TRANSPORT_AND_EFFLUX	'13/2095'	'36/9663'	0.0337311	4	0.505873	FALSE	0
Calcium	REACTOME_NUCLEAR_RECEPTOR_TRANSCRIPTION_PATHWAY	'18/2218'	'50/9663'	0.0250827	9	0.291734	FALSE	0
Calcium	REACTOME_NUCLEAR_SIGNALING_BY_ERBB4	'13/2218'	'32/9663'	0.0192087	10	0.274323	FALSE	0
Calcium	REACTOME_O_GLYCOSYLATION_OF_TSR_DOMAIN_CONTAINING_PROTEINS	'14/2218'	'35/9663'	0.0178224	15	0.26477	FALSE	8
Calcium	REACTOME_O_LINKED_GLYCOSYLATION	'33/2218'	'102/9663'	0.0183645	15	0.26777	FALSE	6
Calcium	REACTOME_OPIOID_SIGNALLING	'28/2095'	'88/9663'	0.0172208	11	0.274323	FALSE	0
Calcium	REACTOME_PHOSPHOLIPID_METABOLISM	'61/2218'	'189/9663'	0.00192116	5	0.100844	FALSE	1
Calcium	REACTOME_PI3K_AKT_SIGNALING_IN_CANCER	'31/2218'	'102/9663'	0.0499164	3	0.406122	FALSE	0
Calcium	REACTOME_PLATELET_HOMEOSTASIS	'25/2095'	'80/9663'	0.0292412	9	0.477284	FALSE	3
Calcium	REACTOME_POTASSIUM_CHANNELS	'32/2218'	'102/9663'	0.0308857	12	0.33313	FALSE	1
Calcium	REACTOME_PRE_NOTCH_EXPRESSION_AND_PROCESSING	'17/2095'	'48/9663'	0.0201428	1	0.339633	FALSE	0
Smoking	KEGG_SMALL_CELL_LUNG_CANCER	'28/1031'	'81/4782'	0.00452106	3	0.0407491	TRUE	2
Calcium	REACTOME_RAC1_GTPASE_CYCLE	'51/2095'	'169/9663'	0.00575286	15	0.233142	FALSE	7
Calcium	REACTOME_RAC2_GTPASE_CYCLE	'27/2218'	'79/9663'	0.0149744	8	0.245904	FALSE	0
Calcium	REACTOME_RAC3_GTPASE_CYCLE	'29/2218'	'83/9663'	0.00858753	5	0.198869	FALSE	0
Calcium	REACTOME_RAF_INDEPENDENT_MAPK1_3_ACTIVATION	'9/2218'	'22/9663'	0.0459934	2	0.393628	FALSE	0
Calcium	REACTOME_REGULATION_OF_FZD_BY_UBIQUITINATION	'10/2218'	'21/9663'	0.0112239	2	0.226599	FALSE	0
Calcium	REACTOME_REGULATION_OF_INSULIN_SECRETION	'29/2218'	'77/9663'	0.00250969	11	0.109781	FALSE	4
Calcium	REACTOME_REGULATION_OF_RUNX2_EXPRESSION_AND_ACTIVITY	'22/2095'	'71/9663'	0.0427913	1	0.536634	FALSE	0
Calcium	REACTOME_REGULATION_OF_SIGNALING_BY_CBL	'9/2218'	'22/9663'	0.0459934	2	0.393628	FALSE	0
Calcium	REACTOME_REGULATION_OF_TP53_EXPRESSION_AND_DEGRADATION	'15/2218'	'37/9663'	0.0125855	1	0.235938	FALSE	0
Calcium	REACTOME_RHO_GTPASE_CYCLE	'113/2218'	'415/9663'	0.0212527	10	0.274323	FALSE	1
Calcium	REACTOME_RHOA_GTPASE_CYCLE	'48/2218'	'137/9663'	0.000826188	11	0.0591377	FALSE	2
Calcium	REACTOME_RHOB_GTPASE_CYCLE	'26/2218'	'65/9663'	0.00152385	7	0.0953848	FALSE	0
Calcium	REACTOME_RHOC_GTPASE_CYCLE	'26/2218'	'68/9663'	0.00322147	5	0.124893	FALSE	0
Calcium	REACTOME_RHOQ_GTPASE_CYCLE	'19/2218'	'57/9663'	0.0476769	7	0.403648	FALSE	0
Calcium	REACTOME_ROLE_OF_PHOSPHOLIPIDS_IN_PHAGOCYTOSIS	'10/2218'	'23/9663'	0.0231943	7	0.285351	FALSE	0
Calcium	REACTOME_SENSORY_PERCEPTION	'69/2095'	'265/9663'	0.0496585	6	0.546407	FALSE	0
Calcium	REACTOME_SHC1_EVENTS_IN_ERBB2_SIGNALING	'9/2095'	'22/9663'	0.0328509	8	0.502388	FALSE	1
Calcium	REACTOME_SIGNALING_BY_ALK_IN_CANCER	'19/2218'	'51/9663'	0.014821	1	0.245904	FALSE	0
Calcium	REACTOME_SIGNALING_BY_CSF3_G_CSF	'14/2218'	'28/9663'	0.00157487	1	0.0953848	FALSE	0
Calcium	REACTOME_SIGNALING_BY_EGFR	'17/2218'	'49/9663'	0.0412172	3	0.38165	FALSE	0
Calcium	REACTOME_SIGNALING_BY_ERBB4	'21/2218'	'57/9663'	0.012332	12	0.235938	FALSE	1
Calcium	REACTOME_SIGNALING_BY_GPCR	'176/2218'	'655/9663'	0.0084871	5	0.198869	FALSE	0
Calcium	REACTOME_SIGNALING_BY_NOTCH	'51/2095'	'170/9663'	0.0065275	2	0.247539	FALSE	0
Calcium	REACTOME_SIGNALING_BY_NTRK2_TRKB	'11/2218'	'25/9663'	0.0158968	3	0.250333	FALSE	0
Calcium	REACTOME_SIGNALING_BY_NTRKS	'37/2095'	'132/9663'	0.0498863	4	0.546407	FALSE	0
Calcium	REACTOME_SIGNALING_BY_PDGF	'21/2218'	'56/9663'	0.00987746	6	0.216033	FALSE	0
Calcium	REACTOME_SIGNALING_BY_PTK6	'21/2095'	'54/9663'	0.00302151	4	0.149712	FALSE	0
Smoking	KEGG_STEROID_HORMONE_BIOSYNTHESIS	'21/1026'	'52/4782'	0.00147537	5	0.0437835	TRUE	2
Calcium	REACTOME_SIGNALING_BY_RHO_GTPASES_MIRO_GTPASES_AND_RHOBTB3	'160/2218'	'612/9663'	0.0306838	6	0.33313	FALSE	0
Calcium	REACTOME_SIGNALING_BY_SCF_KIT	'17/2218'	'42/9663'	0.00829677	3	0.198869	FALSE	0
Calcium	REACTOME_SIGNALING_BY_VEGF	'37/2218'	'103/9663'	0.00188383	7	0.100844	FALSE	0
Calcium	REACTOME_SIGNALING_BY_WNT	'69/2095'	'262/9663'	0.0399099	1	0.536634	FALSE	0
Calcium	REACTOME_SIGNALING_BY_WNT_IN_CANCER	'15/2218'	'32/9663'	0.0024513	1	0.109781	FALSE	0
Calcium	REACTOME_SLC_MEDIATED_TRANSMEMBRANE_TRANSPORT	'62/2095'	'233/9663'	0.0408882	5	0.536634	FALSE	0
Calcium	REACTOME_STIMULI_SENSING_CHANNELS	'31/2095'	'100/9663'	0.0185591	13	0.378528	FALSE	5
Calcium	REACTOME_SUMOYLATION_OF_INTRACELLULAR_RECEPTORS	'13/2218'	'29/9663'	0.00749784	2	0.198869	FALSE	0
Calcium	REACTOME_SYNTHESIS_OF_BILE_ACIDS_AND_BILE_SALTS	'12/2095'	'34/9663'	0.0480538	3	0.468238	FALSE	0
Calcium	REACTOME_SYNTHESIS_OF_IP3_AND_IP4_IN_THE_CYTOSOL	'10/2095'	'25/9663'	0.0294429	3	0.38165	FALSE	0
Calcium	REACTOME_SYNTHESIS_OF_PA	'14/2218'	'35/9663'	0.0178224	4	0.26477	FALSE	0
Calcium	REACTOME_TRANSLATION_OF_SARS_COV_1_STRUCTURAL_PROTEINS	'12/2218'	'29/9663'	0.0206049	1	0.274323	FALSE	0
Calcium	REACTOME_TRANSLATION_OF_SARS_COV_2_STRUCTURAL_PROTEINS	'18/2218'	'48/9663'	0.0162353	5	0.25065	FALSE	0
Calcium	REACTOME_TRANSMISSION_ACROSS_CHEMICAL_SYNAPSES	'74/2218'	'249/9663'	0.00741555	15	0.198869	FALSE	7
Calcium	REACTOME_TRANSPORT_OF_INORGANIC_CATIONS_ANIONS_AND_AMINO_ACIDS_OLIGOPEPTIDES	'31/2218'	'99/9663'	0.0340768	9	0.339633	FALSE	0
Calcium	REACTOME_TRANSPORT_OF_SMALL_MOLECULES	'182/2095'	'687/9663'	0.00108488	12	0.107443	FALSE	2
Calcium	REACTOME_VEGFR2_MEDIATED_VASCULAR_PERMEABILITY	'12/2218'	'26/9663'	0.00762837	1	0.198869	FALSE	0
Calcium	REACTOME_VISUAL_PHOTOTRANSDUCTION	'28/2095'	'92/9663'	0.0308633	4	0.4905	FALSE	0
Calcium	WP_ANGIOGENESIS	'11/1578'	'24/6677'	0.0139133	3	0.461365	FALSE	0
Calcium	WP_ARRHYTHMOGENIC_RIGHT_VENTRICULAR_CARDIOMYOPATHY	'26/1578'	'70/6677'	0.00751309	15	0.368735	FALSE	4
Calcium	WP_CARDIAC_HYPERTROPHIC_RESPONSE	'21/1578'	'53/6677'	0.0067501	6	0.368735	FALSE	0
Calcium	WP_DEVELOPMENT_OF_URETERIC_COLLECTION_SYSTEM	'22/1578'	'58/6677'	0.0101611	8	0.443287	FALSE	0
Calcium	WP_DISRUPTION_OF_POSTSYNAPTIC_SIGNALING_BY_CNV	'13/1503'	'30/6677'	0.00882691	14	0.731504	FALSE	3
Calcium	WP_ENDOCHONDRAL_OSSIFICATION	'23/1578'	'64/6677'	0.0176259	3	0.461365	FALSE	0
Calcium	WP_ENDOCHONDRAL_OSSIFICATION_WITH_SKELETAL_DYSPLASIAS	'23/1578'	'64/6677'	0.0176259	3	0.461365	FALSE	0
Calcium	WP_FERROPTOSIS	'20/1578'	'59/6677'	0.0475288	2	0.731504	FALSE	0
Calcium	WP_GABA_RECEPTOR_SIGNALING	'11/1503'	'28/6677'	0.0339648	4	0.731504	FALSE	0
Calcium	WP_GLUCOCORTICOID_RECEPTOR_PATHWAY	'23/1578'	'67/6677'	0.0305715	2	0.590482	FALSE	0
Calcium	WP_GLUCURONIDATION	'11/1578'	'25/6677'	0.0196489	8	0.482173	FALSE	1
Calcium	WP_GPR143_IN_MELANOCYTES_AND_RETINAL_PIGMENT_EPITHELIUM_CELLS	'11/1503'	'29/6677'	0.0439248	6	0.731681	FALSE	0
Calcium	WP_HIPPO_SIGNALING_REGULATION_PATHWAYS	'31/1578'	'97/6677'	0.0372139	13	0.664152	FALSE	2
Calcium	WP_KIT_RECEPTOR_SIGNALING_PATHWAY	'20/1578'	'56/6677'	0.0276361	1	0.571095	FALSE	0
Calcium	WP_MICRORNAS_IN_CARDIOMYOCYTE_HYPERTROPHY	'28/1578'	'81/6677'	0.0165992	4	0.461365	FALSE	0
Calcium	WP_NEUROINFLAMMATION_AND_GLUTAMATERGIC_SIGNALING	'49/1578'	'135/6677'	0.000568538	8	0.223226	FALSE	0
Calcium	WP_ONCOSTATIN_M_SIGNALING_PATHWAY	'23/1578'	'64/6677'	0.0176259	1	0.461365	FALSE	0
Calcium	WP_PDGFRBETA_PATHWAY	'13/1578'	'28/6677'	0.00675369	2	0.368735	FALSE	0
Calcium	WP_PHOSPHODIESTERASES_IN_NEURONAL_FUNCTION	'20/1578'	'49/6677'	0.00550114	14	0.368735	FALSE	1
Calcium	WP_PHOSPHOINOSITIDES_METABOLISM	'16/1578'	'43/6677'	0.0315821	2	0.590482	FALSE	0
Calcium	WP_PKCGAMMA_CALCIUM_SIGNALING_PATHWAY_IN_ATAXIA	'12/1503'	'21/6677'	0.000608305	13	0.240889	FALSE	0
Calcium	WP_PREGNANE_X_RECEPTOR_PATHWAY	'13/1578'	'32/6677'	0.0241784	6	0.558423	FALSE	1
Calcium	WP_RAS_SIGNALING	'57/1578'	'175/6677'	0.00403132	9	0.368735	FALSE	0
Calcium	WP_RESISTIN_AS_A_REGULATOR_OF_INFLAMMATION	'14/1578'	'31/6677'	0.00676247	1	0.368735	FALSE	0
Calcium	WP_RETT_SYNDROME_CAUSING_GENES	'15/1503'	'41/6677'	0.0285413	7	0.922072	FALSE	0
Calcium	WP_SPHINGOLIPID_METABOLISM_IN_SENESCENCE	'13/1503'	'28/6677'	0.00434021	5	0.859361	FALSE	0
Calcium	WP_SPLICING_FACTOR_NOVA_REGULATED_SYNAPTIC_PROTEINS	'16/1503'	'41/6677'	0.0125447	13	0.727424	FALSE	2
Calcium	WP_STATIN_INHIBITION_OF_CHOLESTEROL_PRODUCTION	'12/1578'	'29/6677'	0.0256139	2	0.558713	FALSE	0
Calcium	WP_THYROID_HORMONES_PRODUCTION_AND_PERIPHERAL_DOWNSTREAM_SIGNALING_EFFECTS	'33/1578'	'93/6677'	0.00635975	2	0.368735	FALSE	0
Calcium	WP_WNT_SIGNALING_PATHWAY_AND_PLURIPOTENCY	'33/1578'	'97/6677'	0.0127567	5	0.461365	FALSE	0
Fiber	BIOCARTA_BCR_PATHWAY	'13/362'	'31/1424'	0.031325	2	0.700477	FALSE	0
Fiber	BIOCARTA_DEATH_PATHWAY	'12/373'	'27/1424'	0.0294814	1	0.865852	FALSE	0
Fiber	BIOCARTA_FMLP_PATHWAY	'15/362'	'33/1424'	0.00915354	2	0.668208	FALSE	0
Fiber	BIOCARTA_KERATINOCYTE_PATHWAY	'18/362'	'45/1424'	0.0207365	4	0.700477	FALSE	0
Fiber	BIOCARTA_VEGF_PATHWAY	'11/373'	'25/1424'	0.0395605	1	0.961422	FALSE	0
Fiber	KEGG_ADHERENS_JUNCTION	'22/1131'	'65/4782'	0.0396095	11	0.165514	FALSE	4
Smoking	PID_RHOA_REG_PATHWAY	'22/605'	'42/2376'	0.000149436	10	0.0127414	TRUE	2
Smoking	REACTOME_ECM_PROTEOGLYCANS	'32/2171'	'73/9663'	3.80535e-05	10	0.00412709	TRUE	2
Fiber	KEGG_ASCORBATE_AND_ALDARATE_METABOLISM	'11/1205'	'24/4782'	0.0223165	10	0.165514	FALSE	2
Smoking	REACTOME_INTEGRIN_CELL_SURFACE_INTERACTIONS	'34/2171'	'82/9663'	8.74345e-05	4	0.00778218	TRUE	2
Smoking	REACTOME_RHOA_GTPASE_CYCLE	'50/2266'	'137/9663'	0.000371773	11	0.0433269	TRUE	2
Smoking	REACTOME_TRANSPORT_OF_SMALL_MOLECULES	'199/2266'	'687/9663'	0.00030938	12	0.0420648	TRUE	2
Fiber	KEGG_B_CELL_RECEPTOR_SIGNALING_PATHWAY	'25/1131'	'72/4782'	0.0214887	2	0.118527	FALSE	0
Fiber	KEGG_BLADDER_CANCER	'15/1131'	'39/4782'	0.0272243	1	0.134075	FALSE	0
Smoking	WP_EBOLA_VIRUS_INFECTION_IN_HOST	'48/1555'	'125/6677'	9.57173e-05	8	0.0180352	TRUE	2
Type 2 Diabetes	KEGG_NEUROACTIVE_LIGAND_RECEPTOR_INTERACTION	'78/980'	'252/4782'	3.7057e-05	9	0.00294506	TRUE	2
Type 2 Diabetes	REACTOME_COLLAGEN_FORMATION	'31/2030'	'84/9663'	0.000571668	14	0.0277011	TRUE	2
Fiber	KEGG_DRUG_METABOLISM_OTHER_ENZYMES	'18/1131'	'49/4782'	0.026775	9	0.134075	FALSE	2
Vegetable	KEGG_ANTIGEN_PROCESSING_AND_PRESENTATION	'39/1268'	'78/4782'	6.87375e-06	7	0.000151946	TRUE	2
Fiber	KEGG_ENDOCYTOSIS	'55/1205'	'175/4782'	0.03463	9	0.231971	FALSE	2
Fiber	KEGG_FC_EPSILON_RI_SIGNALING_PATHWAY	'27/1205'	'78/4782'	0.0390993	5	0.250522	FALSE	0
Vegetable	KEGG_ERBB_SIGNALING_PATHWAY	'35/1268'	'83/4782'	0.0013126	5	0.00967361	TRUE	2
Vegetable	KEGG_GNRH_SIGNALING_PATHWAY	'40/1268'	'98/4782'	0.00131285	6	0.00967361	TRUE	2
Fiber	KEGG_GLYCOSAMINOGLYCAN_BIOSYNTHESIS_CHONDROITIN_SULFATE	'11/1205'	'21/4782'	0.00673423	6	0.121634	FALSE	1
Vegetable	KEGG_NATURAL_KILLER_CELL_MEDIATED_CYTOTOXICITY	'50/1268'	'127/4782'	0.000925926	5	0.00819357	TRUE	2
Fiber	KEGG_HISTIDINE_METABOLISM	'11/1205'	'26/4782'	0.0418432	2	0.256932	FALSE	0
Vegetable	KEGG_SMALL_CELL_LUNG_CANCER	'33/1268'	'81/4782'	0.00349006	3	0.0220425	TRUE	2
Vegetable	KEGG_T_CELL_RECEPTOR_SIGNALING_PATHWAY	'38/1268'	'102/4782'	0.0105384	3	0.0481975	TRUE	2
Vegetable	KEGG_TIGHT_JUNCTION	'51/1268'	'125/4782'	0.000304998	6	0.0044947	TRUE	2
Fiber	KEGG_LEUKOCYTE_TRANSENDOTHELIAL_MIGRATION	'34/1131'	'108/4782'	0.0371419	2	0.165514	FALSE	0
Vegetable	KEGG_VASCULAR_SMOOTH_MUSCLE_CONTRACTION	'45/1268'	'109/4782'	0.000500403	12	0.00663692	TRUE	2
Vegetable	REACTOME_INTEGRATION_OF_ENERGY_METABOLISM	'44/2515'	'106/9663'	0.000348157	13	0.0213123	TRUE	2
Fiber	KEGG_NATURAL_KILLER_CELL_MEDIATED_CYTOTOXICITY	'39/1131'	'127/4782'	0.0393785	5	0.165514	FALSE	2
Fiber	KEGG_NOTCH_SIGNALING_PATHWAY	'18/1131'	'47/4782'	0.0171693	3	0.0986482	FALSE	0
Fiber	KEGG_O_GLYCAN_BIOSYNTHESIS	'12/1205'	'28/4782'	0.0307833	9	0.191205	FALSE	2
Vegetable	WP_SPLICING_FACTOR_NOVA_REGULATED_SYNAPTIC_PROTEINS	'26/1831'	'41/6677'	1.47892e-06	13	0.000569772	TRUE	2
Fiber	KEGG_PHOSPHATIDYLINOSITOL_SIGNALING_SYSTEM	'33/1205'	'75/4782'	0.000271311	9	0.0399826	TRUE	1
Fiber	KEGG_PRION_DISEASES	'14/1205'	'33/4782'	0.0224172	1	0.202075	FALSE	0
Fiber	KEGG_RENAL_CELL_CARCINOMA	'22/1131'	'64/4782'	0.0334173	3	0.158899	FALSE	0
Fiber	KEGG_RETINOL_METABOLISM	'21/1205'	'59/4782'	0.0481896	3	0.284065	FALSE	0
Fiber	KEGG_STARCH_AND_SUCROSE_METABOLISM	'19/1205'	'47/4782'	0.0152178	6	0.186885	FALSE	0
BMI	REACTOME_CDC42_GTPASE_CYCLE	'52/2140'	'142/9663'	5.53979e-05	14	0.0112837	TRUE	3
BMI	REACTOME_COLLAGEN_BIOSYNTHESIS_AND_MODIFYING_ENZYMES	'26/2140'	'61/9663'	0.000269081	14	0.0196001	TRUE	3
BMI	REACTOME_COLLAGEN_CHAIN_TRIMERIZATION	'20/2140'	'41/9663'	0.000150556	13	0.0196001	TRUE	3
BMI	REACTOME_NEUROTRANSMITTER_RECEPTORS_AND_POSTSYNAPTIC_SIGNAL_TRANSMISSION	'63/2140'	'189/9663'	0.000235568	15	0.0196001	TRUE	3
Fiber	KEGG_VASCULAR_SMOOTH_MUSCLE_CONTRACTION	'38/1205'	'109/4782'	0.014592	12	0.134075	FALSE	2
Calcium	REACTOME_FCERI_MEDIATED_CA_2_MOBILIZATION	'16/2218'	'30/9663'	0.000287081	7	0.0339308	TRUE	3
Fiber	PID_A6B1_A6B4_INTEGRIN_PATHWAY	'19/650'	'46/2376'	0.0273058	4	0.546773	FALSE	0
Fiber	PID_AJDISS_2PATHWAY	'18/613'	'46/2376'	0.0312871	4	0.546773	FALSE	0
Fiber	PID_ARF6_TRAFFICKING_PATHWAY	'18/613'	'48/2376'	0.0478227	4	0.546773	FALSE	0
Fiber	PID_CDC42_REG_PATHWAY	'14/613'	'25/2376'	0.00120683	5	0.199445	FALSE	0
Fiber	PID_ECADHERIN_NASCENT_AJ_PATHWAY	'15/613'	'38/2376'	0.0437328	3	0.546773	FALSE	0
Fiber	PID_ENDOTHELIN_PATHWAY	'25/613'	'62/2376'	0.00794555	5	0.328277	FALSE	0
Fiber	PID_ERBB4_PATHWAY	'16/650'	'38/2376'	0.0342399	9	0.762634	FALSE	0
Fiber	PID_GLYPICAN_1PATHWAY	'13/650'	'27/2376'	0.0164382	5	0.67	FALSE	0
Fiber	PID_HDAC_CLASSII_PATHWAY	'13/613'	'30/2376'	0.0269562	2	0.546773	FALSE	0
Fiber	PID_IL8_CXCR2_PATHWAY	'14/613'	'33/2376'	0.0268723	4	0.546773	FALSE	0
Fiber	PID_INTEGRIN_CS_PATHWAY	'12/650'	'26/2376'	0.0302781	4	0.546773	FALSE	0
Fiber	PID_INTEGRIN1_PATHWAY	'29/650'	'64/2376'	0.00136556	5	0.171179	FALSE	0
Fiber	PID_INTEGRIN3_PATHWAY	'15/613'	'38/2376'	0.0437328	2	0.546773	FALSE	0
Fiber	PID_KIT_PATHWAY	'19/613'	'51/2376'	0.0456028	1	0.546773	FALSE	0
Fiber	PID_RAC1_REG_PATHWAY	'17/613'	'36/2376'	0.00424716	13	0.328277	FALSE	5
Fiber	PID_SYNDECAN_1_PATHWAY	'21/650'	'43/2376'	0.00200209	3	0.171179	FALSE	0
Fiber	PID_TCR_PATHWAY	'22/613'	'58/2376'	0.0266877	3	0.546773	FALSE	0
Fiber	PID_TXA2PATHWAY	'21/650'	'53/2376'	0.0339332	2	0.688858	FALSE	0
Fiber	REACTOME_ACTIVATED_NOTCH1_TRANSMITS_SIGNAL_TO_THE_NUCLEUS	'15/2538'	'31/9663'	0.00667955	1	0.181871	FALSE	0
Fiber	REACTOME_ACTIVATION_OF_BH3_ONLY_PROTEINS	'14/2538'	'30/9663'	0.0127248	1	0.27353	FALSE	0
Fiber	REACTOME_ACTIVATION_OF_KAINATE_RECEPTORS_UPON_GLUTAMATE_BINDING	'12/2343'	'29/9663'	0.0310786	6	0.368249	FALSE	0
Fiber	REACTOME_ACTIVATION_OF_NMDA_RECEPTORS_AND_POSTSYNAPTIC_EVENTS	'28/2343'	'85/9663'	0.0431999	7	0.431999	FALSE	1
Fiber	REACTOME_ACYL_CHAIN_REMODELLING_OF_PS	'10/2538'	'20/9663'	0.0195451	5	0.313045	FALSE	1
Calcium	REACTOME_INTERFERON_GAMMA_SIGNALING	'34/2218'	'86/9663'	0.00040229	9	0.0339308	TRUE	3
Fiber	REACTOME_AMINO_ACID_TRANSPORT_ACROSS_THE_PLASMA_MEMBRANE	'12/2343'	'29/9663'	0.0310786	5	0.368249	FALSE	0
Fiber	REACTOME_ANTIGEN_ACTIVATES_B_CELL_RECEPTOR_BCR_LEADING_TO_GENERATION_OF_SECOND_MESSENGERS	'13/2538'	'27/9663'	0.0118862	8	0.262409	FALSE	1
Fiber	REACTOME_APOPTOTIC_CLEAVAGE_OF_CELLULAR_PROTEINS	'16/2343'	'35/9663'	0.00442263	2	0.119838	FALSE	0
Fiber	REACTOME_APOPTOTIC_EXECUTION_PHASE	'16/2343'	'43/9663'	0.0395177	1	0.419259	FALSE	0
Fiber	REACTOME_ASSEMBLY_AND_CELL_SURFACE_PRESENTATION_OF_NMDA_RECEPTORS	'17/2343'	'39/9663'	0.00614758	5	0.126878	FALSE	0
Alcohol	KEGG_PORPHYRIN_AND_CHLOROPHYLL_METABOLISM	'17/1121'	'37/4782'	0.00211463	5	0.0273182	TRUE	1
Fiber	REACTOME_BINDING_AND_UPTAKE_OF_LIGANDS_BY_SCAVENGER_RECEPTORS	'15/2343'	'40/9663'	0.0424253	4	0.431999	FALSE	0
Fiber	REACTOME_CARBOXYTERMINAL_POST_TRANSLATIONAL_MODIFICATIONS_OF_TUBULIN	'16/2343'	'42/9663'	0.0317545	1	0.368249	FALSE	0
Fiber	REACTOME_CARDIAC_CONDUCTION	'44/2538'	'122/9663'	0.0104149	13	0.248693	FALSE	5
Fiber	REACTOME_CDC42_GTPASE_CYCLE	'53/2538'	'142/9663'	0.00232058	14	0.090264	FALSE	3
Fiber	REACTOME_CELL_CELL_COMMUNICATION	'40/2343'	'115/9663'	0.00692307	13	0.138461	FALSE	1
Fiber	REACTOME_CELL_CELL_JUNCTION_ORGANIZATION	'24/2343'	'57/9663'	0.00219419	12	0.0835883	FALSE	1
Fiber	REACTOME_CELL_DEATH_SIGNALLING_VIA_NRAGE_NRIF_AND_NADE	'27/2538'	'70/9663'	0.0159106	9	0.295374	FALSE	1
Fiber	REACTOME_CELL_JUNCTION_ORGANIZATION	'32/2343'	'82/9663'	0.00202976	12	0.0811906	FALSE	1
Fiber	REACTOME_CHONDROITIN_SULFATE_DERMATAN_SULFATE_METABOLISM	'18/2538'	'45/9663'	0.0305149	6	0.421801	FALSE	0
Calcium	REACTOME_SIGNALING_BY_RECEPTOR_TYROSINE_KINASES	'150/2218'	'503/9663'	0.000152983	12	0.0301134	TRUE	3
Fiber	KEGG_LONG_TERM_POTENTIATION	'26/1131'	'66/4782'	0.00298578	11	0.0257327	TRUE	3
NSAIDs	KEGG_PRIMARY_IMMUNODEFICIENCY	'15/1209'	'30/4782'	0.00300495	3	0.0305014	TRUE	1
Fiber	REACTOME_ADHERENS_JUNCTIONS_INTERACTIONS	'16/2343'	'28/9663'	0.000193866	11	0.0172326	TRUE	3
Fiber	REACTOME_CONSTITUTIVE_SIGNALING_BY_ABERRANT_PI3K_IN_CANCER	'26/2343'	'76/9663'	0.0320037	6	0.368249	FALSE	0
Fiber	REACTOME_DDX58_IFIH1_MEDIATED_INDUCTION_OF_INTERFERON_ALPHA_BETA	'27/2343'	'78/9663'	0.0251544	1	0.324572	FALSE	0
Fiber	REACTOME_COLLAGEN_BIOSYNTHESIS_AND_MODIFYING_ENZYMES	'33/2538'	'61/9663'	3.39266e-06	14	0.000642551	TRUE	3
Smoking	KEGG_REGULATION_OF_ACTIN_CYTOSKELETON	'63/1112'	'198/4782'	0.00302317	3	0.0363311	TRUE	1
Fiber	REACTOME_COLLAGEN_CHAIN_TRIMERIZATION	'26/2538'	'41/9663'	6.14379e-07	13	0.000238609	TRUE	3
Fiber	REACTOME_DISEASES_OF_GLYCOSYLATION	'46/2343'	'132/9663'	0.00381829	7	0.119399	FALSE	0
Fiber	REACTOME_DISEASES_OF_METABOLISM	'70/2343'	'227/9663'	0.0132148	4	0.203304	FALSE	1
Fiber	REACTOME_DISEASES_OF_SIGNAL_TRANSDUCTION_BY_GROWTH_FACTOR_RECEPTORS_AND_SECOND_MESSENGERS	'116/2343'	'411/9663'	0.0326821	4	0.368249	FALSE	0
Fiber	REACTOME_FCERI_MEDIATED_CA_2_MOBILIZATION	'16/2343'	'30/9663'	0.000558264	7	0.0372176	TRUE	3
Fiber	REACTOME_L1CAM_INTERACTIONS	'42/2343'	'110/9663'	0.000752597	12	0.044398	TRUE	3
Fiber	REACTOME_ELASTIC_FIBRE_FORMATION	'19/2538'	'44/9663'	0.0109604	3	0.248693	FALSE	0
Fiber	REACTOME_EPH_EPHRIN_MEDIATED_REPULSION_OF_CELLS	'19/2343'	'50/9663'	0.0209069	3	0.292669	FALSE	0
Fiber	REACTOME_EPH_EPHRIN_SIGNALING	'30/2343'	'90/9663'	0.0319801	6	0.368249	FALSE	0
Fiber	WP_ALLOGRAFT_REJECTION	'37/1645'	'84/6677'	7.14726e-05	8	0.0085522	TRUE	3
Fiber	REACTOME_FACTORS_INVOLVED_IN_MEGAKARYOCYTE_DEVELOPMENT_AND_PLATELET_PRODUCTION	'47/2343'	'148/9663'	0.0223486	3	0.297981	FALSE	0
Fiber	WP_DISRUPTION_OF_POSTSYNAPTIC_SIGNALING_BY_CNV	'18/1780'	'30/6677'	0.000119993	14	0.0231775	TRUE	3
Fiber	REACTOME_FCGR3A_MEDIATED_IL10_SYNTHESIS	'16/2538'	'37/9663'	0.0185316	4	0.302748	FALSE	0
Fiber	REACTOME_G_ALPHA_Q_SIGNALLING_EVENTS	'70/2538'	'205/9663'	0.00701527	9	0.184851	FALSE	0
Fiber	REACTOME_G_PROTEIN_MEDIATED_EVENTS	'20/2538'	'52/9663'	0.0359948	12	0.459408	FALSE	1
Fiber	REACTOME_GAP_JUNCTION_ASSEMBLY	'14/2343'	'35/9663'	0.0281841	1	0.352302	FALSE	0
Fiber	REACTOME_GAP_JUNCTION_TRAFFICKING_AND_REGULATION	'19/2343'	'48/9663'	0.0131107	1	0.203304	FALSE	0
Fiber	REACTOME_GENERATION_OF_SECOND_MESSENGER_MOLECULES	'14/2343'	'28/9663'	0.00275222	12	0.0957295	FALSE	1
Fiber	REACTOME_GLUCURONIDATION	'12/2538'	'24/9663'	0.0108113	8	0.248693	FALSE	1
Fiber	REACTOME_GLYCOGEN_METABOLISM	'11/2538'	'24/9663'	0.0302393	2	0.421801	FALSE	0
Fiber	REACTOME_GLYCOSAMINOGLYCAN_METABOLISM	'37/2343'	'116/9663'	0.0368132	6	0.397981	FALSE	0
Fiber	REACTOME_HEMOSTASIS	'169/2343'	'568/9663'	0.00115628	5	0.0578139	FALSE	0
Fiber	REACTOME_IMMUNOREGULATORY_INTERACTIONS_BETWEEN_A_LYMPHOID_AND_A_NON_LYMPHOID_CELL	'41/2538'	'120/9663'	0.0328504	5	0.42593	FALSE	0
Fiber	REACTOME_INTEGRATION_OF_ENERGY_METABOLISM	'38/2538'	'106/9663'	0.0181921	13	0.302748	FALSE	2
Folate	REACTOME_ADHERENS_JUNCTIONS_INTERACTIONS	'19/2238'	'28/9663'	6.06263e-07	11	0.000507985	TRUE	3
Fiber	REACTOME_INTERLEUKIN_3_INTERLEUKIN_5_AND_GM_CSF_SIGNALING	'17/2538'	'44/9663'	0.0486706	3	0.576177	FALSE	0
Fiber	REACTOME_INTERLEUKIN_4_AND_INTERLEUKIN_13_SIGNALING	'36/2538'	'101/9663'	0.0231143	3	0.357398	FALSE	0
Fiber	REACTOME_INTRAFLAGELLAR_TRANSPORT	'20/2343'	'48/9663'	0.00572692	1	0.126878	FALSE	0
Folate	REACTOME_FCERI_MEDIATED_CA_2_MOBILIZATION	'15/2186'	'30/9663'	0.000916995	7	0.0449448	TRUE	3
Fiber	REACTOME_ION_TRANSPORT_BY_P_TYPE_ATPASES	'22/2538'	'51/9663'	0.00653892	8	0.181871	FALSE	1
Folate	REACTOME_SIGNALING_BY_RECEPTOR_TYROSINE_KINASES	'144/2186'	'503/9663'	0.000745187	12	0.0417417	TRUE	3
Alcohol	KEGG_REGULATION_OF_AUTOPHAGY	'15/1015'	'33/4782'	0.00153513	1	0.0270668	TRUE	1
Fiber	REACTOME_LONG_TERM_POTENTIATION	'12/2538'	'21/9663'	0.00263876	10	0.097975	FALSE	1
Fiber	REACTOME_MAPK_FAMILY_SIGNALING_CASCADES	'96/2538'	'308/9663'	0.028843	8	0.368249	FALSE	0
Fiber	REACTOME_MATURATION_OF_SARS_COV_2_SPIKE_PROTEIN	'13/2538'	'28/9663'	0.0169491	4	0.300973	FALSE	0
Fiber	REACTOME_MET_ACTIVATES_PTK2_SIGNALING	'12/2343'	'30/9663'	0.0406811	8	0.422661	FALSE	0
Fiber	REACTOME_MHC_CLASS_II_ANTIGEN_PRESENTATION	'38/2343'	'119/9663'	0.0341382	3	0.375138	FALSE	0
Fiber	REACTOME_MISCELLANEOUS_TRANSPORT_AND_BINDING_EVENTS	'11/2343'	'23/9663'	0.0116786	3	0.190671	FALSE	0
Fiber	REACTOME_MOLECULES_ASSOCIATED_WITH_ELASTIC_FIBRES	'16/2343'	'37/9663'	0.00850246	3	0.15459	FALSE	0
Fiber	REACTOME_MUSCLE_CONTRACTION	'66/2538'	'186/9663'	0.00318961	11	0.113279	FALSE	3
Fiber	REACTOME_MYOGENESIS	'15/2343'	'29/9663'	0.00125707	8	0.0591562	FALSE	0
BMI	REACTOME_ACTIVATION_OF_NMDA_RECEPTORS_AND_POSTSYNAPTIC_EVENTS	'32/2140'	'85/9663'	0.000824434	7	0.039793	TRUE	1
Calcium	REACTOME_ACYL_CHAIN_REMODELLING_OF_PC	'14/2218'	'25/9663'	0.000354596	3	0.0339308	TRUE	1
Fiber	REACTOME_NEGATIVE_REGULATORS_OF_DDX58_IFIH1_SIGNALING	'14/2343'	'34/9663'	0.0216141	1	0.293073	FALSE	0
Fiber	REACTOME_NERVOUS_SYSTEM_DEVELOPMENT	'161/2343'	'543/9663'	0.00176495	14	0.0743138	FALSE	5
Fruit	REACTOME_SIGNALING_BY_RECEPTOR_TYROSINE_KINASES	'192/2969'	'503/9663'	0.000155115	12	0.0409882	TRUE	3
Fruit	WP_DISRUPTION_OF_POSTSYNAPTIC_SIGNALING_BY_CNV	'21/2158'	'30/6677'	2.51877e-05	14	0.00959785	TRUE	3
Fiber	REACTOME_NEUROTRANSMITTER_RECEPTORS_AND_POSTSYNAPTIC_SIGNAL_TRANSMISSION	'62/2343'	'189/9663'	0.00449393	15	0.119838	FALSE	3
Height	REACTOME_SENSORY_PROCESSING_OF_SOUND_BY_OUTER_HAIR_CELLS_OF_THE_COCHLEA	'22/2147'	'49/9663'	0.000340521	11	0.0463587	TRUE	3
Fiber	REACTOME_NOTCH_HLH_TRANSCRIPTION_PATHWAY	'11/2343'	'24/9663'	0.0169204	8	0.24985	FALSE	0
Fiber	REACTOME_NOTCH3_INTRACELLULAR_DOMAIN_REGULATES_TRANSCRIPTION	'10/2343'	'24/9663'	0.0450643	4	0.439652	FALSE	0
Fiber	REACTOME_NRAGE_SIGNALS_DEATH_THROUGH_JNK	'22/2538'	'54/9663'	0.014177	11	0.286673	FALSE	3
MHT	REACTOME_INTERACTION_BETWEEN_L1_AND_ANKYRINS	'15/2048'	'30/9663'	0.000440253	11	0.0344787	TRUE	3
NSAIDs	REACTOME_CDC42_GTPASE_CYCLE	'55/2518'	'142/9663'	0.000580032	14	0.0492455	TRUE	3
Fiber	REACTOME_O_LINKED_GLYCOSYLATION_OF_MUCINS	'21/2343'	'60/9663'	0.0398296	8	0.419259	FALSE	0
Fiber	REACTOME_OPIOID_SIGNALLING	'32/2538'	'88/9663'	0.0231894	11	0.357398	FALSE	0
Fiber	REACTOME_P75_NTR_RECEPTOR_MEDIATED_SIGNALLING	'32/2538'	'90/9663'	0.0320155	9	0.421801	FALSE	1
Fiber	REACTOME_PHOSPHOLIPID_METABOLISM	'61/2538'	'189/9663'	0.0369551	5	0.464407	FALSE	1
Fiber	REACTOME_PLATELET_ACTIVATION_SIGNALING_AND_AGGREGATION	'82/2538'	'244/9663'	0.0059958	6	0.181871	FALSE	0
Fiber	REACTOME_PLATELET_CALCIUM_HOMEOSTASIS	'13/2343'	'27/9663'	0.0058436	5	0.126878	FALSE	0
Fiber	REACTOME_PLATELET_HOMEOSTASIS	'30/2343'	'80/9663'	0.00548734	9	0.126878	FALSE	3
Fiber	REACTOME_POTASSIUM_CHANNELS	'36/2343'	'102/9663'	0.00779209	12	0.152041	FALSE	1
NSAIDs	REACTOME_INTERFERON_GAMMA_SIGNALING	'42/2466'	'86/9663'	2.54481e-06	9	0.00208942	TRUE	3
Fiber	REACTOME_PYRUVATE_METABOLISM	'13/2343'	'29/9663'	0.0120776	2	0.193241	FALSE	0
Fiber	REACTOME_RAC1_GTPASE_CYCLE	'53/2343'	'169/9663'	0.0205195	15	0.292669	FALSE	7
Fiber	REACTOME_REGULATION_OF_INSULIN_SECRETION	'29/2538'	'77/9663'	0.0181799	11	0.292669	FALSE	4
Fiber	REACTOME_RESPONSE_TO_ELEVATED_PLATELET_CYTOSOLIC_CA2	'42/2538'	'118/9663'	0.015425	2	0.295374	FALSE	0
Fiber	REACTOME_RHO_GTPASES_ACTIVATE_IQGAPS	'14/2343'	'30/9663'	0.00606555	1	0.126878	FALSE	0
Fiber	REACTOME_ROLE_OF_PHOSPHOLIPIDS_IN_PHAGOCYTOSIS	'13/2538'	'23/9663'	0.00200663	7	0.0819551	FALSE	0
Fiber	REACTOME_SARS_COV_2_INFECTION	'27/2343'	'69/9663'	0.00420012	3	0.119838	FALSE	0
Fiber	REACTOME_SENSORY_PROCESSING_OF_SOUND_BY_OUTER_HAIR_CELLS_OF_THE_COCHLEA	'18/2343'	'49/9663'	0.0342313	11	0.375138	FALSE	3
Fiber	REACTOME_SIGNAL_TRANSDUCTION_BY_L1	'10/2343'	'20/9663'	0.0110458	4	0.1883	FALSE	0
Fiber	REACTOME_SIGNALING_BY_ERBB4	'24/2538'	'57/9663'	0.00664995	12	0.181871	FALSE	1
Fiber	REACTOME_SIGNALING_BY_PDGF	'21/2538'	'56/9663'	0.0423802	6	0.509087	FALSE	0
Fiber	REACTOME_SIGNALING_BY_RECEPTOR_TYROSINE_KINASES	'143/2343'	'503/9663'	0.0151609	12	0.228844	FALSE	3
Fiber	REACTOME_SIGNALING_BY_RHO_GTPASES_MIRO_GTPASES_AND_RHOBTB3	'169/2343'	'612/9663'	0.0261685	6	0.332298	FALSE	0
NSAIDs	REACTOME_NRAGE_SIGNALS_DEATH_THROUGH_JNK	'27/2466'	'54/9663'	9.27965e-05	11	0.0112584	TRUE	3
Fiber	REACTOME_SYNDECAN_INTERACTIONS	'13/2343'	'26/9663'	0.00388047	4	0.119399	FALSE	0
Fiber	REACTOME_SYNTHESIS_OF_IP3_AND_IP4_IN_THE_CYTOSOL	'12/2538'	'25/9663'	0.0159047	3	0.295374	FALSE	0
Fiber	REACTOME_THE_PHOTOTRANSDUCTION_CASCADE	'16/2538'	'32/9663'	0.00340573	3	0.115914	FALSE	0
Fiber	REACTOME_TRAF6_MEDIATED_NF_KB_ACTIVATION	'10/2343'	'24/9663'	0.0450643	1	0.439652	FALSE	0
Fiber	REACTOME_TRANSCRIPTIONAL_REGULATION_OF_GRANULOPOIESIS	'13/2538'	'30/9663'	0.0317177	2	0.421801	FALSE	0
Fiber	REACTOME_TRANSLATION_OF_SARS_COV_2_STRUCTURAL_PROTEINS	'21/2343'	'48/9663'	0.00231473	5	0.0841718	FALSE	0
Fiber	REACTOME_TRANSMISSION_ACROSS_CHEMICAL_SYNAPSES	'82/2343'	'249/9663'	0.00106214	15	0.0566475	FALSE	7
Fiber	REACTOME_TRANSPORT_OF_INORGANIC_CATIONS_ANIONS_AND_AMINO_ACIDS_OLIGOPEPTIDES	'35/2343'	'99/9663'	0.00836858	9	0.15459	FALSE	0
Fiber	REACTOME_TRANSPORT_OF_SMALL_MOLECULES	'192/2343'	'687/9663'	0.0114535	12	0.190671	FALSE	2
Fiber	REACTOME_TRP_CHANNELS	'11/2343'	'27/9663'	0.0429393	6	0.431999	FALSE	1
Fiber	REACTOME_ZBP1_DAI_MEDIATED_INDUCTION_OF_TYPE_I_IFNS	'10/2343'	'20/9663'	0.0110458	1	0.1883	FALSE	0
Fiber	WP_16P112_DISTAL_DELETION_SYNDROME	'14/1645'	'31/6677'	0.00994455	3	0.173469	FALSE	0
Fiber	WP_ACUTE_VIRAL_MYOCARDITIS	'31/1780'	'84/6677'	0.0246386	1	0.467217	FALSE	0
NSAIDs	WP_DISRUPTION_OF_POSTSYNAPTIC_SIGNALING_BY_CNV	'19/1816'	'30/6677'	3.58928e-05	14	0.0140549	TRUE	3
Fiber	WP_ANGIOGENESIS	'10/1645'	'24/6677'	0.049662	3	0.371265	FALSE	0
Physical activity	KEGG_LONG_TERM_POTENTIATION	'24/977'	'66/4782'	0.00188459	11	0.0439738	TRUE	3
Fiber	WP_BMP_SIGNALING_IN_EYELID_DEVELOPMENT	'10/1645'	'20/6677'	0.0123632	1	0.194078	FALSE	0
Calcium	REACTOME_ACYL_CHAIN_REMODELLING_OF_PE	'16/2218'	'23/9663'	2.58146e-06	2	0.00101628	TRUE	1
Fiber	WP_CANCER_IMMUNOTHERAPY_BY_PD1_BLOCKADE	'10/1645'	'23/6677'	0.0368798	4	0.321659	FALSE	0
Fiber	WP_CANONICAL_AND_NONCANONICAL_NOTCH_SIGNALING	'11/1645'	'27/6677'	0.047621	4	0.371265	FALSE	0
Fiber	WP_CARDIAC_HYPERTROPHIC_RESPONSE	'20/1645'	'53/6677'	0.0230248	6	0.258015	FALSE	0
Fiber	WP_CHEMOKINE_SIGNALING_PATHWAY	'50/1645'	'159/6677'	0.0294609	1	0.283999	FALSE	0
Fiber	WP_COMPLEMENT_SYSTEM	'33/1780'	'91/6677'	0.0271552	1	0.467217	FALSE	0
Fiber	WP_COMPLEMENT_SYSTEM_IN_NEURONAL_DEVELOPMENT_AND_PLASTICITY	'36/1780'	'96/6677'	0.0124726	5	0.401532	FALSE	0
Fiber	WP_CONSTITUTIVE_ANDROSTANE_RECEPTOR_PATHWAY	'12/1645'	'30/6677'	0.045399	5	0.369564	FALSE	0
Fiber	WP_DEVELOPMENT_OF_URETERIC_COLLECTION_SYSTEM	'27/1780'	'58/6677'	0.00085757	8	0.0828232	FALSE	0
Fiber	WP_DIFFERENTIATION_OF_WHITE_AND_BROWN_ADIPOCYTE	'11/1780'	'25/6677'	0.0457899	2	0.592062	FALSE	0
Physical activity	REACTOME_INTERACTION_BETWEEN_L1_AND_ANKYRINS	'16/2179'	'30/9663'	0.000230776	11	0.0169383	TRUE	3
Physical activity	REACTOME_L1CAM_INTERACTIONS	'45/2179'	'110/9663'	1.13557e-05	12	0.00191181	TRUE	3
Fiber	WP_ECTODERM_DIFFERENTIATION	'39/1645'	'122/6677'	0.0393807	11	0.328394	FALSE	1
Fiber	WP_ENDODERM_DIFFERENTIATION	'47/1645'	'132/6677'	0.00291911	3	0.098646	FALSE	0
Fiber	WP_FOCAL_ADHESION	'62/1645'	'190/6677'	0.00718368	8	0.146194	FALSE	0
Fiber	WP_G_PROTEIN_SIGNALING_PATHWAYS	'36/1645'	'91/6677'	0.00109506	10	0.0573056	FALSE	1
Fiber	WP_GDNFRET_SIGNALING_AXIS	'12/1780'	'22/6677'	0.00503373	4	0.169424	FALSE	0
Fiber	WP_GENES_CONTROLLING_NEPHROGENESIS	'17/1645'	'43/6677'	0.0216216	4	0.258015	FALSE	0
Fiber	WP_GLUCURONIDATION	'11/1780'	'25/6677'	0.0457899	8	0.570055	FALSE	1
Fiber	WP_GPR143_IN_MELANOCYTES_AND_RETINAL_PIGMENT_EPITHELIUM_CELLS	'14/1780'	'29/6677'	0.0101739	6	0.401532	FALSE	0
Fiber	WP_HAIR_FOLLICLE_DEVELOPMENT_CYTODIFFERENTIATION_PART_3_OF_3	'30/1645'	'87/6677'	0.0245264	4	0.258499	FALSE	0
Fiber	WP_HEAD_AND_NECK_SQUAMOUS_CELL_CARCINOMA	'28/1780'	'73/6677'	0.0186747	2	0.434768	FALSE	0
Physical activity	REACTOME_MUSCLE_CONTRACTION	'68/2179'	'186/9663'	8.68731e-06	11	0.00191181	TRUE	3
Physical activity	REACTOME_PLATELET_HOMEOSTASIS	'31/1960'	'80/9663'	0.000107003	9	0.0339403	TRUE	3
Fiber	WP_IL4_SIGNALING_PATHWAY	'20/1780'	'50/6677'	0.0270904	1	0.467217	FALSE	0
Fiber	WP_INFLAMMATORY_RESPONSE_PATHWAY	'13/1780'	'28/6677'	0.0191185	1	0.417464	FALSE	0
Fiber	WP_INITIATION_OF_TRANSCRIPTION_AND_TRANSLATION_ELONGATION_AT_THE_HIV1_LTR	'13/1645'	'31/6677'	0.0254431	3	0.258499	FALSE	0
Fiber	WP_INTEGRINMEDIATED_CELL_ADHESION	'36/1780'	'96/6677'	0.0124726	2	0.314672	FALSE	0
Fiber	WP_KISSPEPTINKISSPEPTIN_RECEPTOR_SYSTEM_IN_THE_OVARY	'16/1645'	'38/6677'	0.0132897	1	0.194078	FALSE	0
Fiber	WP_MALIGNANT_PLEURAL_MESOTHELIOMA	'125/1645'	'418/6677'	0.0065474	6	0.146194	FALSE	0
Fiber	WP_MAPK_CASCADE	'13/1645'	'31/6677'	0.0254431	1	0.258499	FALSE	0
Fiber	WP_MECHANOREGULATION_AND_PATHOLOGY_OF_YAPTAZ_VIA_HIPPO_AND_NONHIPPO_MECHANISMS	'19/1645'	'43/6677'	0.00385972	3	0.100991	FALSE	0
Fiber	WP_MESODERMAL_COMMITMENT_PATHWAY	'48/1780'	'136/6677'	0.0155539	4	0.434768	FALSE	0
Fiber	WP_MICRORNAS_IN_CARDIOMYOCYTE_HYPERTROPHY	'27/1645'	'81/6677'	0.0480113	4	0.371265	FALSE	0
Fiber	WP_MIRNA_TARGETS_IN_ECM_AND_MEMBRANE_RECEPTORS	'12/1645'	'22/6677'	0.00247262	6	0.098646	FALSE	0
Fiber	WP_MYOMETRIAL_RELAXATION_AND_CONTRACTION_PATHWAYS	'60/1780'	'154/6677'	0.000507064	9	0.0652956	FALSE	0
Fiber	WP_NEURAL_CREST_CELL_MIGRATION_DURING_DEVELOPMENT	'15/1780'	'37/6677'	0.0459775	3	0.592062	FALSE	0
Fiber	WP_NEURAL_CREST_CELL_MIGRATION_IN_CANCER	'16/1780'	'40/6677'	0.0453105	4	0.592062	FALSE	0
Calcium	REACTOME_ACYL_CHAIN_REMODELLING_OF_PS	'13/2218'	'20/9663'	7.03082e-05	5	0.0184528	TRUE	1
Fiber	WP_NEUROINFLAMMATION_AND_GLUTAMATERGIC_SIGNALING	'47/1780'	'135/6677'	0.0213751	8	0.258015	FALSE	0
Fiber	WP_NOCGMPPKG_MEDIATED_NEUROPROTECTION	'19/1780'	'42/6677'	0.00713352	5	0.344474	FALSE	0
Fiber	WP_PHOSPHODIESTERASES_IN_NEURONAL_FUNCTION	'18/1645'	'49/6677'	0.039445	14	0.328394	FALSE	1
Fiber	WP_PHYSIOLOGICAL_AND_PATHOLOGICAL_HYPERTROPHY_OF_THE_HEART	'10/1645'	'24/6677'	0.049662	2	0.371265	FALSE	0
Fiber	WP_PI3KAKT_SIGNALING_PATHWAY	'105/1780'	'329/6677'	0.0170725	9	0.434768	FALSE	0
Fiber	WP_PKCGAMMA_CALCIUM_SIGNALING_PATHWAY_IN_ATAXIA	'12/1645'	'21/6677'	0.00144526	13	0.0661778	FALSE	0
Fiber	WP_PREGNANE_X_RECEPTOR_PATHWAY	'14/1645'	'32/6677'	0.0137504	6	0.194078	FALSE	1
Fiber	WP_PURINERGIC_SIGNALING	'13/1645'	'29/6677'	0.013775	1	0.194078	FALSE	0
Fiber	WP_RAS_SIGNALING	'54/1645'	'175/6677'	0.0346569	9	0.317384	FALSE	0
Fiber	WP_RETT_SYNDROME_CAUSING_GENES	'17/1780'	'41/6677'	0.0278166	7	0.416149	FALSE	0
Fiber	WP_SPHINGOLIPID_METABOLISM_IN_SENESCENCE	'12/1645'	'28/6677'	0.0261099	5	0.258499	FALSE	0
Fiber	WP_SPINAL_CORD_INJURY	'38/1645'	'114/6677'	0.0219452	5	0.258015	FALSE	0
Fiber	WP_SPLICING_FACTOR_NOVA_REGULATED_SYNAPTIC_PROTEINS	'18/1645'	'41/6677'	0.00528598	13	0.129089	FALSE	2
Fiber	WP_TCELL_ACTIVATION_SARSCOV2	'30/1645'	'86/6677'	0.0208433	1	0.258015	FALSE	0
Fiber	WP_TCELL_ANTIGEN_RECEPTOR_TCR_PATHWAY_DURING_STAPHYLOCOCCUS_AUREUS_INFECTION	'24/1645'	'58/6677'	0.0035775	2	0.100807	FALSE	0
Fiber	WP_TCELL_RECEPTOR_TCR_SIGNALING_PATHWAY	'29/1645'	'86/6677'	0.0358652	1	0.320439	FALSE	0
Fiber	WP_TYPE_2_PAPILLARY_RENAL_CELL_CARCINOMA	'14/1645'	'31/6677'	0.00994455	2	0.173469	FALSE	0
Fiber	WP_VITAMIN_A_AND_CAROTENOID_METABOLISM	'20/1780'	'41/6677'	0.00195489	3	0.151041	FALSE	0
Fiber	WP_WNT_SIGNALING	'41/1645'	'112/6677'	0.00296222	2	0.098646	FALSE	0
Fiber	WP_WNT_SIGNALING_PATHWAY_AND_PLURIPOTENCY	'33/1645'	'97/6677'	0.0232436	5	0.258015	FALSE	0
Fiber	WP_WNTBETACATENIN_SIGNALING_PATHWAY_IN_LEUKEMIA	'12/1645'	'26/6677'	0.0135984	1	0.194078	FALSE	0
Folate	BIOCARTA_AGR_PATHWAY	'13/335'	'29/1424'	0.0087504	5	0.317216	FALSE	0
Folate	BIOCARTA_BCR_PATHWAY	'12/335'	'31/1424'	0.0408198	2	0.317216	FALSE	0
Folate	BIOCARTA_EGF_PATHWAY	'10/316'	'26/1424'	0.0435561	5	0.664739	FALSE	0
Folate	BIOCARTA_FAS_PATHWAY	'12/335'	'30/1424'	0.0314794	1	0.317216	FALSE	0
Folate	BIOCARTA_FCER1_PATHWAY	'15/335'	'37/1424'	0.0147618	2	0.317216	FALSE	0
Folate	BIOCARTA_FMLP_PATHWAY	'14/335'	'33/1424'	0.011699	2	0.317216	FALSE	0
Folate	BIOCARTA_GPCR_PATHWAY	'11/335'	'28/1424'	0.0443564	1	0.317216	FALSE	0
Folate	BIOCARTA_HDAC_PATHWAY	'11/344'	'25/1424'	0.0222401	3	0.317216	FALSE	0
Folate	BIOCARTA_KERATINOCYTE_PATHWAY	'16/335'	'45/1424'	0.0439024	4	0.317216	FALSE	0
Folate	BIOCARTA_VIP_PATHWAY	'11/335'	'26/1424'	0.0252001	1	0.317216	FALSE	0
Folate	KEGG_ABC_TRANSPORTERS	'16/1019'	'42/4782'	0.0094594	6	0.0995726	FALSE	1
Folate	KEGG_ADHERENS_JUNCTION	'22/1073'	'65/4782'	0.0227122	11	0.182921	FALSE	4
Physical activity	REACTOME_SENSORY_PROCESSING_OF_SOUND	'30/2179'	'69/9663'	8.52399e-05	12	0.00836133	TRUE	3
Physical activity	REACTOME_SENSORY_PROCESSING_OF_SOUND_BY_OUTER_HAIR_CELLS_OF_THE_COCHLEA	'25/2179'	'49/9663'	1.18397e-05	11	0.00191181	TRUE	3
Processed meat	REACTOME_INTERFERON_GAMMA_SIGNALING	'36/2182'	'86/9663'	4.81636e-05	9	0.0194936	TRUE	3
Folate	KEGG_ASTHMA	'12/1073'	'26/4782'	0.00623141	8	0.0853634	FALSE	4
Smoking	REACTOME_CDC42_GTPASE_CYCLE	'60/2266'	'142/9663'	4.57381e-07	14	0.000186563	TRUE	3
Smoking	REACTOME_NEUROTRANSMITTER_RECEPTORS_AND_POSTSYNAPTIC_SIGNAL_TRANSMISSION	'64/2171'	'189/9663'	0.000195864	15	0.0142634	TRUE	3
Folate	KEGG_CALCIUM_SIGNALING_PATHWAY	'50/1099'	'167/4782'	0.0208239	15	0.156901	FALSE	8
Smoking	REACTOME_NRAGE_SIGNALS_DEATH_THROUGH_JNK	'25/2266'	'54/9663'	0.000186158	11	0.0303731	TRUE	3
Folate	KEGG_DILATED_CARDIOMYOPATHY	'28/1073'	'86/4782'	0.0190954	11	0.176215	FALSE	5
Folate	KEGG_DORSO_VENTRAL_AXIS_FORMATION	'11/1099'	'24/4782'	0.0111911	7	0.107292	FALSE	2
Folate	KEGG_DRUG_METABOLISM_OTHER_ENZYMES	'18/1019'	'49/4782'	0.00936044	9	0.0995726	FALSE	2
Folate	KEGG_ECM_RECEPTOR_INTERACTION	'27/1073'	'83/4782'	0.0213626	9	0.19676	FALSE	4
Smoking	REACTOME_PLATELET_HOMEOSTASIS	'33/2125'	'80/9663'	8.01896e-05	9	0.0330465	TRUE	3
Folate	KEGG_FC_EPSILON_RI_SIGNALING_PATHWAY	'25/1073'	'78/4782'	0.0312776	5	0.233086	FALSE	0
Folate	KEGG_FOCAL_ADHESION	'58/1073'	'190/4782'	0.00518964	12	0.0849766	FALSE	5
Folate	KEGG_GAP_JUNCTION	'30/1099'	'84/4782'	0.00524393	11	0.0741282	FALSE	4
Folate	KEGG_GLYCOSAMINOGLYCAN_BIOSYNTHESIS_CHONDROITIN_SULFATE	'10/1099'	'21/4782'	0.011242	6	0.107292	FALSE	1
Folate	KEGG_GNRH_SIGNALING_PATHWAY	'36/1099'	'98/4782'	0.00132643	6	0.0561712	FALSE	2
Smoking	REACTOME_SENSORY_PROCESSING_OF_SOUND	'29/2266'	'69/9663'	0.000462063	12	0.0471182	TRUE	3
Folate	KEGG_HEMATOPOIETIC_CELL_LINEAGE	'25/1073'	'81/4782'	0.0482633	2	0.296354	FALSE	0
Folate	KEGG_HYPERTROPHIC_CARDIOMYOPATHY_HCM	'25/1073'	'80/4782'	0.0419902	9	0.269045	FALSE	5
Folate	KEGG_INOSITOL_PHOSPHATE_METABOLISM	'19/1099'	'53/4782'	0.0226944	2	0.162444	FALSE	0
Folate	KEGG_LEISHMANIA_INFECTION	'25/1073'	'65/4782'	0.00244363	5	0.0509162	FALSE	2
Folate	KEGG_LINOLEIC_ACID_METABOLISM	'12/1073'	'29/4782'	0.0171498	2	0.194411	FALSE	0
Folate	KEGG_LONG_TERM_DEPRESSION	'25/1099'	'66/4782'	0.00436791	11	0.0741282	FALSE	6
Folate	KEGG_LONG_TERM_POTENTIATION	'23/1019'	'66/4782'	0.00744085	11	0.0913788	FALSE	3
Folate	KEGG_MAPK_SIGNALING_PATHWAY	'78/1099'	'254/4782'	0.00217518	7	0.0581615	FALSE	0
Folate	KEGG_NATURAL_KILLER_CELL_MEDIATED_CYTOTOXICITY	'40/1099'	'127/4782'	0.0159447	5	0.142664	FALSE	2
Folate	KEGG_O_GLYCAN_BIOSYNTHESIS	'14/1099'	'28/4782'	0.00156949	9	0.0561712	FALSE	2
Smoking	WP_ALLOGRAFT_REJECTION	'38/1580'	'84/6677'	1.03361e-05	8	0.00387332	TRUE	3
Type 2 Diabetes	REACTOME_ADHERENS_JUNCTIONS_INTERACTIONS	'14/2030'	'28/9663'	0.000620898	11	0.0280675	TRUE	3
Folate	KEGG_PHOSPHATIDYLINOSITOL_SIGNALING_SYSTEM	'27/1099'	'75/4782'	0.00697342	9	0.0831917	FALSE	1
Folate	KEGG_PORPHYRIN_AND_CHLOROPHYLL_METABOLISM	'14/1019'	'37/4782'	0.0157681	5	0.145129	FALSE	1
Folate	KEGG_PROTEIN_EXPORT	'9/1019'	'22/4782'	0.029441	1	0.197212	FALSE	0
Folate	KEGG_RETINOL_METABOLISM	'20/1019'	'59/4782'	0.0167417	3	0.145129	FALSE	0
Folate	KEGG_STARCH_AND_SUCROSE_METABOLISM	'19/1099'	'47/4782'	0.00546518	6	0.0741282	FALSE	0
Type 2 Diabetes	REACTOME_COLLAGEN_BIOSYNTHESIS_AND_MODIFYING_ENZYMES	'24/2030'	'61/9663'	0.000817303	14	0.0350014	TRUE	3
Folate	KEGG_SYSTEMIC_LUPUS_ERYTHEMATOSUS	'18/1073'	'49/4782'	0.0159595	11	0.194411	FALSE	5
Folate	KEGG_T_CELL_RECEPTOR_SIGNALING_PATHWAY	'32/1019'	'102/4782'	0.0106733	3	0.104861	FALSE	2
Type 2 Diabetes	REACTOME_COLLAGEN_CHAIN_TRIMERIZATION	'21/2030'	'41/9663'	1.77089e-05	13	0.00360236	TRUE	3
Folate	KEGG_VASCULAR_SMOOTH_MUSCLE_CONTRACTION	'37/1099'	'109/4782'	0.00550539	12	0.0741282	FALSE	2
Folate	KEGG_VIBRIO_CHOLERAE_INFECTION	'18/1073'	'51/4782'	0.0244407	3	0.2001	FALSE	0
Folate	KEGG_VIRAL_MYOCARDITIS	'25/1073'	'65/4782'	0.00244363	9	0.0509162	FALSE	6
Folate	PID_A6B1_A6B4_INTEGRIN_PATHWAY	'17/587'	'46/2376'	0.0421622	4	0.403476	FALSE	0
Folate	PID_AJDISS_2PATHWAY	'20/592'	'46/2376'	0.00419524	4	0.268494	FALSE	0
Folate	PID_ARF6_PATHWAY	'14/547'	'35/2376'	0.0177243	3	0.268494	FALSE	0
Folate	PID_AVB3_INTEGRIN_PATHWAY	'25/587'	'71/2376'	0.0290809	2	0.332353	FALSE	0
Folate	PID_BCR_5PATHWAY	'22/592'	'59/2376'	0.0222162	1	0.403476	FALSE	0
Folate	PID_CD8_TCR_PATHWAY	'18/587'	'50/2376'	0.0479127	3	0.371318	FALSE	0
Folate	PID_ECADHERIN_NASCENT_AJ_PATHWAY	'15/547'	'38/2376'	0.0163493	3	0.268494	FALSE	0
Folate	PID_ECADHERIN_STABILIZATION_PATHWAY	'16/592'	'39/2376'	0.0188963	2	0.473556	FALSE	0
Folate	PID_EPHB_FWD_PATHWAY	'15/547'	'39/2376'	0.0210981	1	0.268494	FALSE	0
Folate	PID_EPO_PATHWAY	'14/587'	'31/2376'	0.00991467	2	0.207685	FALSE	0
Folate	PID_ERBB4_PATHWAY	'17/587'	'38/2376'	0.005212	9	0.186246	FALSE	0
Folate	PID_FAS_PATHWAY	'16/592'	'36/2376'	0.00785397	1	0.334827	FALSE	0
Folate	PID_FCER1_PATHWAY	'22/587'	'56/2376'	0.0103843	1	0.207685	FALSE	0
Folate	PID_GLYPICAN_1PATHWAY	'14/587'	'27/2376'	0.00204943	5	0.163954	FALSE	0
Folate	PID_HDAC_CLASSII_PATHWAY	'12/587'	'30/2376'	0.0456056	2	0.403476	FALSE	0
Folate	PID_HEDGEHOG_2PATHWAY	'10/547'	'21/2376'	0.011217	1	0.268494	FALSE	0
Folate	PID_HIF1_TFPATHWAY	'24/592'	'65/2376'	0.0196848	3	0.473556	FALSE	0
Folate	PID_IGF1_PATHWAY	'12/587'	'28/2376'	0.0261838	2	0.322262	FALSE	0
Folate	PID_IL2_PI3K_PATHWAY	'14/587'	'33/2376'	0.0185781	1	0.247708	FALSE	0
Folate	PID_INSULIN_PATHWAY	'16/547'	'44/2376'	0.0303916	3	0.321273	FALSE	0
Folate	PID_INTEGRIN_A4B1_PATHWAY	'13/592'	'32/2376'	0.0357973	1	0.678264	FALSE	0
Folate	PID_INTEGRIN3_PATHWAY	'17/587'	'38/2376'	0.005212	2	0.186246	FALSE	0
Folate	PID_LKB1_PATHWAY	'21/587'	'46/2376'	0.00143237	1	0.163954	FALSE	0
Folate	PID_MYC_ACTIV_PATHWAY	'25/547'	'77/2376'	0.0345904	1	0.321273	FALSE	0
Folate	PID_NECTIN_PATHWAY	'11/547'	'26/2376'	0.0219625	2	0.268494	FALSE	0
Folate	PID_NETRIN_PATHWAY	'15/592'	'32/2376'	0.00546452	5	0.244035	FALSE	0
Folate	PID_NFAT_3PATHWAY	'22/547'	'53/2376'	0.00187121	2	0.268494	FALSE	0
Folate	PID_P53_DOWNSTREAM_PATHWAY	'44/592'	'133/2376'	0.0182286	1	0.473556	FALSE	0
Folate	PID_PDGFRA_PATHWAY	'9/547'	'21/2376'	0.0340193	2	0.321273	FALSE	0
Folate	PID_RAC1_REG_PATHWAY	'18/592'	'36/2376'	0.000936027	13	0.159617	FALSE	5
Folate	PID_RAS_PATHWAY	'13/547'	'29/2376'	0.00743809	9	0.268494	FALSE	0
Folate	PID_REELIN_PATHWAY	'11/547'	'28/2376'	0.038946	8	0.323651	FALSE	0
Folate	PID_RET_PATHWAY	'16/587'	'39/2376'	0.0174411	1	0.247708	FALSE	0
Folate	PID_SHP2_PATHWAY	'22/587'	'55/2376'	0.00814456	2	0.207685	FALSE	0
Folate	PID_TCPTP_PATHWAY	'16/547'	'42/2376'	0.0192702	3	0.268494	FALSE	0
Folate	PID_TRKR_PATHWAY	'24/587'	'60/2376'	0.00582019	3	0.186246	FALSE	0
Folate	PID_VEGFR1_PATHWAY	'11/547'	'26/2376'	0.0219625	4	0.268494	FALSE	0
Folate	REACTOME_A_TETRASACCHARIDE_LINKER_SEQUENCE_IS_REQUIRED_FOR_GAG_SYNTHESIS	'11/2186'	'23/9663'	0.00677815	6	0.147653	FALSE	0
Folate	REACTOME_ACTIVATION_OF_NMDA_RECEPTORS_AND_POSTSYNAPTIC_EVENTS	'27/2186'	'85/9663'	0.0326037	7	0.311807	FALSE	1
Folate	REACTOME_ADAPTIVE_IMMUNE_SYSTEM	'184/2186'	'716/9663'	0.0239669	1	0.276398	FALSE	0
Type 2 Diabetes	REACTOME_INTERACTION_BETWEEN_L1_AND_ANKYRINS	'18/2030'	'30/9663'	3.72389e-06	11	0.00101002	TRUE	3
Folate	REACTOME_ANTIGEN_ACTIVATES_B_CELL_RECEPTOR_BCR_LEADING_TO_GENERATION_OF_SECOND_MESSENGERS	'15/2186'	'27/9663'	0.0002067	8	0.020262	TRUE	1
Folate	REACTOME_ASSEMBLY_OF_COLLAGEN_FIBRILS_AND_OTHER_MULTIMERIC_STRUCTURES	'21/2186'	'59/9663'	0.0159328	11	0.219204	FALSE	1
Folate	REACTOME_BINDING_AND_UPTAKE_OF_LIGANDS_BY_SCAVENGER_RECEPTORS	'16/2186'	'40/9663'	0.0101582	4	0.18526	FALSE	0
Folate	REACTOME_BIOLOGICAL_OXIDATIONS	'56/2095'	'209/9663'	0.0443784	1	0.576097	FALSE	0
Type 2 Diabetes	REACTOME_L1CAM_INTERACTIONS	'41/2030'	'110/9663'	6.18487e-05	12	0.00891803	TRUE	3
Folate	REACTOME_CARGO_RECOGNITION_FOR_CLATHRIN_MEDIATED_ENDOCYTOSIS	'33/2186'	'96/9663'	0.00554727	1	0.135945	FALSE	0
Folate	REACTOME_CDC42_GTPASE_CYCLE	'46/2238'	'142/9663'	0.0071448	14	0.207899	FALSE	3
Folate	REACTOME_CELL_CELL_COMMUNICATION	'42/2238'	'115/9663'	0.000797407	13	0.103523	FALSE	1
Folate	REACTOME_CELL_CELL_JUNCTION_ORGANIZATION	'24/2238'	'57/9663'	0.00112089	12	0.104355	FALSE	1
Folate	REACTOME_CELL_JUNCTION_ORGANIZATION	'33/2238'	'82/9663'	0.000395008	12	0.0827437	FALSE	1
Folate	REACTOME_CHONDROITIN_SULFATE_DERMATAN_SULFATE_METABOLISM	'18/2186'	'45/9663'	0.00659699	6	0.147653	FALSE	0
Folate	REACTOME_CLASS_C_3_METABOTROPIC_GLUTAMATE_PHEROMONE_RECEPTORS	'17/2095'	'39/9663'	0.001766	3	0.180782	FALSE	0
Folate	REACTOME_CLATHRIN_MEDIATED_ENDOCYTOSIS	'44/2186'	'135/9663'	0.00477485	2	0.124816	FALSE	0
Folate	REACTOME_COLLAGEN_BIOSYNTHESIS_AND_MODIFYING_ENZYMES	'22/2186'	'61/9663'	0.0117039	14	0.195283	FALSE	3
Folate	REACTOME_COLLAGEN_CHAIN_TRIMERIZATION	'17/2186'	'41/9663'	0.00535117	13	0.135369	FALSE	3
Folate	REACTOME_COLLAGEN_DEGRADATION	'20/2095'	'59/9663'	0.0204167	12	0.522507	FALSE	1
Folate	REACTOME_COLLAGEN_FORMATION	'30/2186'	'84/9663'	0.00426381	14	0.115301	FALSE	2
Folate	REACTOME_CONSTITUTIVE_SIGNALING_BY_ABERRANT_PI3K_IN_CANCER	'26/2238'	'76/9663'	0.0184877	6	0.45561	FALSE	0
Folate	REACTOME_CREB1_PHOSPHORYLATION_THROUGH_NMDA_RECEPTOR_MEDIATED_ACTIVATION_OF_RAS_SIGNALING	'11/2238'	'24/9663'	0.0119735	7	0.30356	FALSE	0
Folate	REACTOME_DAG_AND_IP3_SIGNALING	'14/2186'	'39/9663'	0.04134	9	0.350044	FALSE	2
Folate	REACTOME_DEUBIQUITINATION	'61/2186'	'222/9663'	0.049914	1	0.392543	FALSE	0
Folate	REACTOME_DEVELOPMENTAL_BIOLOGY	'276/2238'	'1034/9663'	0.00276021	7	0.177905	FALSE	1
Folate	REACTOME_DISEASES_ASSOCIATED_WITH_O_GLYCOSYLATION_OF_PROTEINS	'23/2238'	'61/9663'	0.0073973	11	0.274702	FALSE	6
Folate	REACTOME_DISEASES_OF_DNA_REPAIR	'12/2095'	'33/9663'	0.0384373	1	0.563211	FALSE	0
Folate	REACTOME_DISEASES_OF_GLYCOSYLATION	'40/2186'	'132/9663'	0.0243851	7	0.277145	FALSE	0
Folate	REACTOME_DISEASES_OF_METABOLISM	'65/2095'	'227/9663'	0.00763742	4	0.182311	FALSE	1
Folate	REACTOME_DISEASES_OF_SIGNAL_TRANSDUCTION_BY_GROWTH_FACTOR_RECEPTORS_AND_SECOND_MESSENGERS	'109/2186'	'411/9663'	0.0323528	4	0.311807	FALSE	0
Folate	REACTOME_DNA_DOUBLE_STRAND_BREAK_RESPONSE	'15/2186'	'39/9663'	0.0186812	1	0.244167	FALSE	0
Folate	REACTOME_DOWNSTREAM_SIGNAL_TRANSDUCTION	'12/2186'	'28/9663'	0.01353	3	0.212207	FALSE	1
Folate	REACTOME_EFFECTS_OF_PIP2_HYDROLYSIS	'14/2095'	'26/9663'	0.000325059	10	0.094085	FALSE	2
Folate	REACTOME_EGFR_DOWNREGULATION	'13/2186'	'30/9663'	0.00926183	1	0.18526	FALSE	0
Folate	REACTOME_EPH_EPHRIN_SIGNALING	'27/2095'	'90/9663'	0.0398881	6	0.563211	FALSE	0
Folate	REACTOME_EXTRACELLULAR_MATRIX_ORGANIZATION	'83/2238'	'284/9663'	0.00968912	15	0.350044	FALSE	7
Folate	REACTOME_FC_EPSILON_RECEPTOR_FCERI_SIGNALING	'38/2186'	'126/9663'	0.0297647	1	0.30439	FALSE	0
Type 2 Diabetes	REACTOME_MUSCLE_CONTRACTION	'61/2030'	'186/9663'	0.000105257	11	0.0122351	TRUE	3
Folate	REACTOME_FCGAMMA_RECEPTOR_FCGR_DEPENDENT_PHAGOCYTOSIS	'30/2186'	'82/9663'	0.00282059	4	0.0850744	FALSE	0
Folate	REACTOME_FCGR3A_MEDIATED_IL10_SYNTHESIS	'15/2186'	'37/9663'	0.0109962	4	0.191629	FALSE	0
Folate	REACTOME_FORMATION_OF_THE_BETA_CATENIN_TCF_TRANSACTIVATING_COMPLEX	'12/2238'	'31/9663'	0.037895	1	0.690262	FALSE	0
Folate	REACTOME_FRS_MEDIATED_FGFR4_SIGNALING	'9/2186'	'21/9663'	0.0310409	1	0.311807	FALSE	0
Folate	REACTOME_G_ALPHA_Q_SIGNALLING_EVENTS	'56/2095'	'205/9663'	0.0315287	9	0.311807	FALSE	0
Folate	REACTOME_GENERATION_OF_SECOND_MESSENGER_MOLECULES	'13/2095'	'28/9663'	0.00308171	12	0.212207	FALSE	1
Folate	REACTOME_GLUCAGON_LIKE_PEPTIDE_1_GLP1_REGULATES_INSULIN_SECRETION	'16/2186'	'42/9663'	0.0169921	6	0.229748	FALSE	0
Fiber	REACTOME_ASSEMBLY_OF_COLLAGEN_FIBRILS_AND_OTHER_MULTIMERIC_STRUCTURES	'31/2538'	'59/9663'	1.47226e-05	11	0.00171801	TRUE	1
Folate	REACTOME_GLUTAMATE_NEUROTRANSMITTER_RELEASE_CYCLE	'10/2238'	'23/9663'	0.0246343	3	0.58974	FALSE	0
Folate	REACTOME_GLYCOSAMINOGLYCAN_METABOLISM	'34/2095'	'116/9663'	0.0323337	6	0.527513	FALSE	0
Folate	REACTOME_GLYCOSPHINGOLIPID_METABOLISM	'15/2186'	'38/9663'	0.0144483	1	0.21367	FALSE	0
Folate	REACTOME_GPVI_MEDIATED_ACTIVATION_CASCADE	'14/2186'	'33/9663'	0.00876217	3	0.182311	FALSE	0
Folate	REACTOME_HEPARAN_SULFATE_HEPARIN_HS_GAG_METABOLISM	'17/2095'	'50/9663'	0.0301789	6	0.527513	FALSE	0
Folate	REACTOME_HS_GAG_BIOSYNTHESIS	'11/2095'	'28/9663'	0.0262858	7	0.527513	FALSE	1
Folate	REACTOME_IMMUNOREGULATORY_INTERACTIONS_BETWEEN_A_LYMPHOID_AND_A_NON_LYMPHOID_CELL	'37/2186'	'120/9663'	0.0227023	5	0.272619	FALSE	0
Folate	REACTOME_INTEGRATION_OF_ENERGY_METABOLISM	'38/2186'	'106/9663'	0.00129774	13	0.050885	FALSE	2
Folate	REACTOME_INTERACTION_BETWEEN_L1_AND_ANKYRINS	'14/2238'	'30/9663'	0.00390082	11	0.20428	FALSE	3
Folate	REACTOME_INTERFERON_GAMMA_SIGNALING	'28/2186'	'86/9663'	0.0216997	9	0.272619	FALSE	3
Folate	REACTOME_INTERLEUKIN_3_INTERLEUKIN_5_AND_GM_CSF_SIGNALING	'17/2095'	'44/9663'	0.00784864	3	0.293025	FALSE	0
Folate	REACTOME_INTRACELLULAR_SIGNALING_BY_SECOND_MESSENGERS	'80/2186'	'294/9663'	0.0349143	5	0.317557	FALSE	0
Vegetable	KEGG_LONG_TERM_POTENTIATION	'30/1268'	'66/4782'	0.00065766	11	0.00726887	TRUE	3
Folate	REACTOME_ION_HOMEOSTASIS	'18/2186'	'52/9663'	0.0325273	7	0.311807	FALSE	0
Folate	REACTOME_ION_TRANSPORT_BY_P_TYPE_ATPASES	'18/2186'	'51/9663'	0.0267648	8	0.293025	FALSE	1
Folate	REACTOME_L1CAM_INTERACTIONS	'33/2095'	'110/9663'	0.0250722	12	0.527513	FALSE	3
Folate	REACTOME_LAMININ_INTERACTIONS	'13/2238'	'28/9663'	0.0056587	11	0.263411	FALSE	1
Folate	REACTOME_LEISHMANIA_INFECTION	'66/2186'	'241/9663'	0.0456368	1	0.368957	FALSE	0
Folate	REACTOME_LONG_TERM_POTENTIATION	'10/2095'	'21/9663'	0.00739797	10	0.18526	FALSE	1
Folate	REACTOME_MAPK_FAMILY_SIGNALING_CASCADES	'88/2238'	'308/9663'	0.0146636	8	0.219204	FALSE	0
Folate	REACTOME_MET_ACTIVATES_PTK2_SIGNALING	'12/2238'	'30/9663'	0.0292139	8	0.5919	FALSE	0
Folate	REACTOME_MET_PROMOTES_CELL_MOTILITY	'16/2238'	'41/9663'	0.0165292	6	0.30439	FALSE	1
Folate	REACTOME_METABOLISM_OF_STEROID_HORMONES	'12/2095'	'32/9663'	0.0302569	1	0.527513	FALSE	0
Folate	REACTOME_MHC_CLASS_II_ANTIGEN_PRESENTATION	'38/2095'	'119/9663'	0.00584424	3	0.319075	FALSE	0
Folate	REACTOME_MUSCLE_CONTRACTION	'61/2238'	'186/9663'	0.00156923	11	0.0808675	FALSE	3
Folate	REACTOME_MYOGENESIS	'14/2238'	'29/9663'	0.00263517	8	0.177905	FALSE	0
Folate	REACTOME_NEF_MEDIATES_DOWN_MODULATION_OF_CELL_SURFACE_RECEPTORS_BY_RECRUITING_THEM_TO_CLATHRIN_ADAPTERS	'8/2095'	'20/9663'	0.0495021	1	0.593689	FALSE	0
Folate	REACTOME_NEGATIVE_REGULATION_OF_MET_ACTIVITY	'8/2095'	'20/9663'	0.0495021	2	0.593689	FALSE	0
Vegetable	REACTOME_MUSCLE_CONTRACTION	'71/2515'	'186/9663'	0.00016235	11	0.0129015	TRUE	3
Vegetable	REACTOME_NEUROTRANSMITTER_RECEPTORS_AND_POSTSYNAPTIC_SIGNAL_TRANSMISSION	'82/2515'	'189/9663'	1.33418e-07	15	3.53909e-05	TRUE	3
Vegetable	REACTOME_NRAGE_SIGNALS_DEATH_THROUGH_JNK	'26/2515'	'54/9663'	0.000380819	11	0.0216465	TRUE	3
Vegetable	REACTOME_PLATELET_HOMEOSTASIS	'34/2515'	'80/9663'	0.000958903	9	0.0423936	TRUE	3
Folate	REACTOME_NEUROTRANSMITTER_RECEPTORS_AND_POSTSYNAPTIC_SIGNAL_TRANSMISSION	'56/2186'	'189/9663'	0.0144606	15	0.21367	FALSE	3
Folate	REACTOME_NOTCH_HLH_TRANSCRIPTION_PATHWAY	'11/2238'	'24/9663'	0.0119735	8	0.30356	FALSE	0
Folate	REACTOME_NOTCH1_INTRACELLULAR_DOMAIN_REGULATES_TRANSCRIPTION	'15/2095'	'44/9663'	0.0393533	7	0.531285	FALSE	0
Folate	REACTOME_NUCLEAR_SIGNALING_BY_ERBB4	'15/2186'	'32/9663'	0.00210293	10	0.0749609	FALSE	0
Folate	REACTOME_O_GLYCOSYLATION_OF_TSR_DOMAIN_CONTAINING_PROTEINS	'17/2238'	'35/9663'	0.000864857	15	0.103523	FALSE	8
Vegetable	REACTOME_SENSORY_PROCESSING_OF_SOUND	'36/2515'	'69/9663'	3.02084e-06	12	0.000600989	TRUE	3
Folate	REACTOME_O_LINKED_GLYCOSYLATION_OF_MUCINS	'22/2186'	'60/9663'	0.0094582	8	0.18526	FALSE	0
Folate	REACTOME_PARASITE_INFECTION	'21/2186'	'57/9663'	0.0104411	1	0.186091	FALSE	0
Folate	REACTOME_PHASE_0_RAPID_DEPOLARISATION	'13/2238'	'31/9663'	0.0154689	9	0.432803	FALSE	1
Folate	REACTOME_PLASMA_LIPOPROTEIN_ASSEMBLY_REMODELING_AND_CLEARANCE	'23/2186'	'68/9663'	0.022649	1	0.272619	FALSE	0
Folate	REACTOME_PLASMA_LIPOPROTEIN_REMODELING	'12/2186'	'32/9663'	0.0409779	3	0.350044	FALSE	0
Folate	REACTOME_PLATELET_ACTIVATION_SIGNALING_AND_AGGREGATION	'70/2186'	'244/9663'	0.0149856	6	0.21367	FALSE	0
Folate	REACTOME_PLATELET_CALCIUM_HOMEOSTASIS	'13/2186'	'27/9663'	0.0030765	5	0.0893564	FALSE	0
Folate	REACTOME_PLATELET_HOMEOSTASIS	'27/2186'	'80/9663'	0.0147669	9	0.21367	FALSE	3
Folate	REACTOME_POST_TRANSLATIONAL_MODIFICATION_SYNTHESIS_OF_GPI_ANCHORED_PROTEINS	'31/2238'	'88/9663'	0.00674858	3	0.281734	FALSE	0
Folate	REACTOME_POTASSIUM_CHANNELS	'36/2186'	'102/9663'	0.00234151	12	0.0798363	FALSE	1
Folate	REACTOME_POTENTIAL_THERAPEUTICS_FOR_SARS	'25/2095'	'83/9663'	0.0446767	1	0.576097	FALSE	0
Vegetable	REACTOME_SENSORY_PROCESSING_OF_SOUND_BY_OUTER_HAIR_CELLS_OF_THE_COCHLEA	'25/2515'	'49/9663'	0.000155147	11	0.0129015	TRUE	3
Vegetable	WP_ALLOGRAFT_REJECTION	'41/1831'	'84/6677'	2.20807e-05	8	0.00425344	TRUE	3
Folate	REACTOME_RAC2_GTPASE_CYCLE	'26/2238'	'79/9663'	0.0302722	8	0.634122	FALSE	0
Alcohol	KEGG_ADHERENS_JUNCTION	'27/1121'	'65/4782'	0.000850063	11	0.0150998	TRUE	4
Folate	REACTOME_REGULATION_OF_SIGNALING_BY_CBL	'9/2095'	'22/9663'	0.0328509	2	0.352587	FALSE	0
Folate	REACTOME_RHOA_GTPASE_CYCLE	'43/2238'	'137/9663'	0.0161863	11	0.354585	FALSE	2
Folate	REACTOME_RHOB_GTPASE_CYCLE	'24/2186'	'65/9663'	0.00624763	7	0.144102	FALSE	0
Folate	REACTOME_RHOC_GTPASE_CYCLE	'22/2186'	'68/9663'	0.0415119	5	0.350044	FALSE	0
Folate	REACTOME_RHOJ_GTPASE_CYCLE	'17/2186'	'50/9663'	0.0437893	6	0.357709	FALSE	0
Folate	REACTOME_RHOQ_GTPASE_CYCLE	'21/2238'	'57/9663'	0.0136505	7	0.432803	FALSE	0
Folate	REACTOME_ROLE_OF_PHOSPHOLIPIDS_IN_PHAGOCYTOSIS	'10/2095'	'23/9663'	0.0157026	7	0.406356	FALSE	0
Folate	REACTOME_SENSORY_PERCEPTION	'73/2095'	'265/9663'	0.0130371	6	0.444863	FALSE	0
Folate	REACTOME_SENSORY_PROCESSING_OF_SOUND	'27/2095'	'69/9663'	0.000738546	12	0.106791	FALSE	3
Folate	REACTOME_SENSORY_PROCESSING_OF_SOUND_BY_OUTER_HAIR_CELLS_OF_THE_COCHLEA	'19/2095'	'49/9663'	0.00486011	11	0.284298	FALSE	3
Folate	REACTOME_SHC1_EVENTS_IN_ERBB2_SIGNALING	'12/2186'	'22/9663'	0.00112415	8	0.050885	FALSE	1
Folate	REACTOME_SIGNAL_TRANSDUCTION_BY_L1	'8/2095'	'20/9663'	0.0495021	4	0.593689	FALSE	0
Folate	REACTOME_SIGNALING_BY_EGFR	'21/2186'	'49/9663'	0.00125291	3	0.050885	FALSE	0
Folate	REACTOME_SIGNALING_BY_EGFR_IN_CANCER	'10/2095'	'25/9663'	0.0294429	1	0.340697	FALSE	0
Folate	REACTOME_SIGNALING_BY_ERBB2_IN_CANCER	'13/2186'	'25/9663'	0.00126229	4	0.050885	FALSE	0
Folate	REACTOME_SIGNALING_BY_ERBB4	'23/2186'	'57/9663'	0.0019924	12	0.074403	FALSE	1
Folate	REACTOME_SIGNALING_BY_GPCR	'162/2095'	'655/9663'	0.0290823	5	0.527513	FALSE	0
Folate	REACTOME_SIGNALING_BY_MET	'25/2186'	'78/9663'	0.0348792	4	0.317557	FALSE	0
Folate	REACTOME_SIGNALING_BY_NOTCH	'49/2186'	'170/9663'	0.0341804	2	0.317557	FALSE	0
Folate	REACTOME_SIGNALING_BY_NTRK2_TRKB	'11/2186'	'25/9663'	0.0142631	3	0.21367	FALSE	0
Folate	REACTOME_SIGNALING_BY_NTRKS	'39/2186'	'132/9663'	0.038084	4	0.339385	FALSE	0
Folate	REACTOME_SIGNALING_BY_PDGF	'20/2186'	'56/9663'	0.0176855	6	0.235071	FALSE	0
Folate	REACTOME_SIGNALING_BY_PDGFR_IN_DISEASE	'9/2095'	'20/9663'	0.016827	4	0.272619	FALSE	0
Alcohol	KEGG_GAP_JUNCTION	'30/1015'	'84/4782'	0.00146029	11	0.0270668	TRUE	4
Folate	REACTOME_SIGNALING_BY_THE_B_CELL_RECEPTOR_BCR	'36/2186'	'104/9663'	0.0034054	2	0.0953769	FALSE	0
Folate	REACTOME_SIGNALING_BY_VEGF	'31/2095'	'103/9663'	0.0279896	7	0.467596	FALSE	0
Folate	REACTOME_SIGNALLING_TO_ERKS	'13/2186'	'34/9663'	0.0290317	3	0.30356	FALSE	0
Folate	REACTOME_SPHINGOLIPID_METABOLISM	'26/2186'	'79/9663'	0.0229439	2	0.272619	FALSE	0
BMI	REACTOME_REGULATION_OF_INSULIN_SECRETION	'30/2140'	'77/9663'	0.000612389	11	0.0332624	TRUE	4
Folate	REACTOME_THE_ROLE_OF_NEF_IN_HIV_1_REPLICATION_AND_DISEASE_PATHOGENESIS	'14/2238'	'27/9663'	0.00109497	1	0.104355	FALSE	0
Folate	REACTOME_TRAFFICKING_OF_AMPA_RECEPTORS	'11/2095'	'28/9663'	0.0262858	5	0.527513	FALSE	1
Folate	REACTOME_TRANSCRIPTIONAL_REGULATION_BY_THE_AP_2_TFAP2_FAMILY_OF_TRANSCRIPTION_FACTORS	'13/2095'	'36/9663'	0.0337311	3	0.507213	FALSE	0
Folate	REACTOME_TRANSMISSION_ACROSS_CHEMICAL_SYNAPSES	'72/2186'	'249/9663'	0.0113986	15	0.194324	FALSE	7
Folate	REACTOME_TRANSPORT_OF_BILE_SALTS_AND_ORGANIC_ACIDS_METAL_IONS_AND_AMINE_COMPOUNDS	'27/2238'	'84/9663'	0.0370521	3	0.690262	FALSE	0
Folate	REACTOME_TRANSPORT_OF_INORGANIC_CATIONS_ANIONS_AND_AMINO_ACIDS_OLIGOPEPTIDES	'30/2186'	'99/9663'	0.046467	9	0.371836	FALSE	0
BMI	WP_ARRHYTHMOGENIC_RIGHT_VENTRICULAR_CARDIOMYOPATHY	'31/1482'	'70/6677'	2.96477e-05	15	0.0111413	TRUE	4
Folate	REACTOME_TRANSPORT_OF_VITAMINS_NUCLEOSIDES_AND_RELATED_MOLECULES	'14/2238'	'38/9663'	0.0399211	1	0.711695	FALSE	0
Folate	REACTOME_TRP_CHANNELS	'12/2186'	'27/9663'	0.00968932	6	0.18526	FALSE	1
Folate	REACTOME_VOLTAGE_GATED_POTASSIUM_CHANNELS	'18/2186'	'42/9663'	0.00273654	11	0.0850744	FALSE	0
Folate	WP_3Q29_COPY_NUMBER_VARIATION_SYNDROME	'23/1542'	'56/6677'	0.00198839	2	0.107642	FALSE	0
Folate	WP_ALLOGRAFT_REJECTION	'33/1585'	'84/6677'	0.00101722	8	0.0788075	FALSE	3
Folate	WP_APOPTOSIS_MODULATION_AND_SIGNALING	'27/1542'	'82/6677'	0.0263016	1	0.433345	FALSE	0
Folate	WP_ARRHYTHMOGENIC_RIGHT_VENTRICULAR_CARDIOMYOPATHY	'28/1542'	'70/6677'	0.00110918	15	0.0766872	FALSE	4
Folate	WP_ARYL_HYDROCARBON_RECEPTOR_PATHWAY	'16/1469'	'46/6677'	0.0319021	4	0.72373	FALSE	0
Folate	WP_B_CELL_RECEPTOR_SIGNALING_PATHWAY	'31/1585'	'93/6677'	0.0221472	2	0.504654	FALSE	0
Folate	WP_CALCIUM_REGULATION_IN_CARDIAC_CELLS	'55/1585'	'148/6677'	0.000149801	13	0.0580283	FALSE	1
Folate	WP_CANCER_IMMUNOTHERAPY_BY_PD1_BLOCKADE	'10/1469'	'23/6677'	0.0173264	4	0.539484	FALSE	0
Folate	WP_CANONICAL_AND_NONCANONICAL_NOTCH_SIGNALING	'12/1469'	'27/6677'	0.00766083	4	0.427394	FALSE	0
Folate	WP_CARDIAC_HYPERTROPHIC_RESPONSE	'18/1542'	'53/6677'	0.0468256	6	0.4871	FALSE	0
Folate	WP_CCL18_SIGNALING_PATHWAY	'12/1542'	'32/6677'	0.047173	1	0.4871	FALSE	0
Folate	WP_DISRUPTION_OF_POSTSYNAPTIC_SIGNALING_BY_CNV	'13/1542'	'30/6677'	0.0110132	14	0.245496	FALSE	3
Folate	WP_EBOLA_VIRUS_INFECTION_IN_HOST	'40/1469'	'125/6677'	0.00582845	8	0.406216	FALSE	2
Folate	WP_ECTODERM_DIFFERENTIATION	'42/1542'	'122/6677'	0.00272445	11	0.129053	FALSE	1
Folate	WP_EGFEGFR_SIGNALING_PATHWAY	'47/1585'	'156/6677'	0.0382064	3	0.564434	FALSE	0
Folate	WP_FOCAL_ADHESION	'58/1542'	'190/6677'	0.0101691	8	0.240848	FALSE	0
Folate	WP_FRAGILE_X_SYNDROME	'42/1585'	'116/6677'	0.00158572	5	0.102376	FALSE	0
Folate	WP_G_PROTEIN_SIGNALING_PATHWAYS	'32/1585'	'91/6677'	0.00887474	10	0.245557	FALSE	1
Folate	WP_GDNFRET_SIGNALING_AXIS	'9/1469'	'22/6677'	0.0357833	4	0.4871	FALSE	0
BMI	REACTOME_CA_DEPENDENT_EVENTS	'18/2140'	'35/9663'	0.000136046	6	0.0196001	TRUE	1
Folate	WP_HIPPO_SIGNALING_REGULATION_PATHWAYS	'36/1542'	'97/6677'	0.00121421	13	0.0766872	FALSE	2
Fiber	KEGG_ASTHMA	'14/1131'	'26/4782'	0.000823634	8	0.010325	TRUE	4
Folate	WP_HOSTPATHOGEN_INTERACTION_OF_HUMAN_CORONAVIRUSES_APOPTOSIS	'11/1542'	'21/6677'	0.00329084	1	0.131477	FALSE	0
Folate	WP_HOSTPATHOGEN_INTERACTION_OF_HUMAN_CORONAVIRUSES_MAPK_SIGNALING	'13/1542'	'35/6677'	0.0428471	1	0.4871	FALSE	0
Folate	WP_HYPOTHESIZED_PATHWAYS_IN_PATHOGENESIS_OF_CARDIOVASCULAR_DISEASE	'13/1585'	'23/6677'	0.000719511	2	0.0788075	FALSE	0
Folate	WP_INITIATION_OF_TRANSCRIPTION_AND_TRANSLATION_ELONGATION_AT_THE_HIV1_LTR	'12/1469'	'31/6677'	0.0260149	3	0.743998	FALSE	0
Folate	WP_INTERLEUKIN1_IL1_STRUCTURAL_PATHWAY	'16/1542'	'45/6677'	0.0394278	1	0.4871	FALSE	0
Folate	WP_KYNURENINE_PATHWAY_AND_LINKS_TO_CELL_SENESCENCE	'11/1542'	'23/6677'	0.00795387	1	0.215293	FALSE	0
Folate	WP_MALIGNANT_PLEURAL_MESOTHELIOMA	'116/1585'	'418/6677'	0.0280914	6	0.4871	FALSE	0
Folate	WP_MAPK_SIGNALING_PATHWAY	'67/1585'	'233/6677'	0.0417953	3	0.57822	FALSE	0
Folate	WP_MATRIX_METALLOPROTEINASES	'11/1469'	'28/6677'	0.0290219	2	0.743998	FALSE	0
Folate	WP_METABOLISM_OF_SPINGOLIPIDS_IN_ER_AND_GOLGI_APPARATUS	'11/1585'	'20/6677'	0.00250444	2	0.138592	FALSE	0
Folate	WP_MICRORNAS_IN_CARDIOMYOCYTE_HYPERTROPHY	'26/1542'	'81/6677'	0.0392684	4	0.4871	FALSE	0
Folate	WP_MIRNA_TARGETS_IN_ECM_AND_MEMBRANE_RECEPTORS	'9/1542'	'22/6677'	0.0475599	6	0.4871	FALSE	0
Folate	WP_MYOMETRIAL_RELAXATION_AND_CONTRACTION_PATHWAYS	'54/1585'	'154/6677'	0.000890985	9	0.0788075	FALSE	0
Folate	WP_NEPHROTIC_SYNDROME	'17/1585'	'42/6677'	0.0116333	5	0.300425	FALSE	0
Folate	WP_NETRINUNC5B_SIGNALING_PATHWAY	'18/1542'	'49/6677'	0.0214169	3	0.393353	FALSE	0
Folate	WP_NEURAL_CREST_DIFFERENTIATION	'32/1542'	'98/6677'	0.0187842	2	0.393353	FALSE	1
Folate	WP_NEUROINFLAMMATION_AND_GLUTAMATERGIC_SIGNALING	'45/1542'	'135/6677'	0.00397642	8	0.131477	FALSE	0
Folate	WP_NOCGMPPKG_MEDIATED_NEUROPROTECTION	'15/1542'	'42/6677'	0.0435887	5	0.4871	FALSE	0
Folate	WP_NOTCH_SIGNALING	'16/1585'	'45/6677'	0.0495218	1	0.661489	FALSE	0
Folate	WP_NOVEL_INTRACELLULAR_COMPONENTS_OF_RIGILIKE_RECEPTOR_RLR_PATHWAY	'18/1542'	'53/6677'	0.0468256	1	0.4871	FALSE	0
Folate	WP_NRP1TRIGGERED_SIGNALING_PATHWAYS_IN_PANCREATIC_CANCER	'19/1585'	'52/6677'	0.0257348	1	0.534702	FALSE	0
Folate	WP_OVARIAN_INFERTILITY	'12/1469'	'32/6677'	0.033526	2	0.693935	FALSE	0
Folate	WP_PHOSPHODIESTERASES_IN_NEURONAL_FUNCTION	'20/1542'	'49/6677'	0.00416342	14	0.131477	FALSE	1
Type 2 Diabetes	REACTOME_CELL_CELL_COMMUNICATION	'40/2030'	'115/9663'	0.000413746	13	0.0224439	TRUE	1
Folate	WP_PHOTODYNAMIC_THERAPYINDUCED_NFE2L2_NRF2_SURVIVAL_SIGNALING	'11/1542'	'23/6677'	0.00795387	3	0.215293	FALSE	0
Folate	WP_PHYSIOLOGICAL_AND_PATHOLOGICAL_HYPERTROPHY_OF_THE_HEART	'12/1542'	'24/6677'	0.00355999	2	0.131477	FALSE	0
Folate	WP_PKCGAMMA_CALCIUM_SIGNALING_PATHWAY_IN_ATAXIA	'12/1542'	'21/6677'	0.000779598	13	0.0738567	FALSE	0
Folate	WP_PRION_DISEASE_PATHWAY	'13/1542'	'32/6677'	0.0201013	3	0.393353	FALSE	0
Folate	WP_RETT_SYNDROME_CAUSING_GENES	'18/1585'	'41/6677'	0.00345317	7	0.148627	FALSE	0
Folate	WP_SARSCOV2_INNATE_IMMUNITY_EVASION_AND_CELLSPECIFIC_IMMUNE_RESPONSE	'22/1542'	'63/6677'	0.0217983	1	0.393353	FALSE	0
Folate	WP_SPHINGOLIPID_METABOLISM_INTEGRATED_PATHWAY	'10/1585'	'24/6677'	0.0393416	2	0.564434	FALSE	0
Folate	WP_SPHINGOLIPID_METABOLISM_OVERVIEW	'10/1585'	'23/6677'	0.0289436	2	0.534702	FALSE	0
Folate	WP_SPHINGOLIPID_PATHWAY	'13/1585'	'28/6677'	0.00702657	2	0.224552	FALSE	0
Fiber	KEGG_ECM_RECEPTOR_INTERACTION	'36/1131'	'83/4782'	5.06916e-05	9	0.00233004	TRUE	4
Folate	WP_STATIN_INHIBITION_OF_CHOLESTEROL_PRODUCTION	'14/1585'	'29/6677'	0.0033464	2	0.148627	FALSE	0
Folate	WP_SUDDEN_INFANT_DEATH_SYNDROME_SIDS_SUSCEPTIBILITY_PATHWAYS	'42/1469'	'149/6677'	0.0434167	2	0.791756	FALSE	0
Folate	WP_TCELL_ANTIGEN_RECEPTOR_TCR_PATHWAY_DURING_STAPHYLOCOCCUS_AUREUS_INFECTION	'19/1469'	'58/6677'	0.0381023	2	0.693935	FALSE	0
Folate	WP_THYROID_STIMULATING_HORMONE_TSH_SIGNALING_PATHWAY	'24/1542'	'66/6677'	0.009983	3	0.240848	FALSE	0
Folate	WP_TRANSCRIPTION_FACTOR_REGULATION_IN_ADIPOGENESIS	'9/1542'	'22/6677'	0.0475599	4	0.4871	FALSE	0
Folate	WP_TRIACYLGLYCERIDE_SYNTHESIS	'10/1469'	'20/6677'	0.00534049	1	0.406216	FALSE	0
Folate	WP_TYROBP_CAUSAL_NETWORK_IN_MICROGLIA	'19/1469'	'58/6677'	0.0381023	2	0.743998	FALSE	0
Folate	WP_VITAMIN_A_AND_CAROTENOID_METABOLISM	'15/1542'	'41/6677'	0.0353247	3	0.4871	FALSE	0
Folate	WP_VITAMIN_D_IN_INFLAMMATORY_DISEASES	'9/1542'	'20/6677'	0.0250629	2	0.431705	FALSE	0
Folate	WP_VITAMIN_DSENSITIVE_CALCIUM_SIGNALING_IN_DEPRESSION	'15/1469'	'36/6677'	0.00624106	8	0.406216	FALSE	0
Fruit	BIOCARTA_EDG1_PATHWAY	'11/456'	'21/1424'	0.0410339	4	0.482328	FALSE	0
Fruit	BIOCARTA_EGF_PATHWAY	'14/456'	'26/1424'	0.0164388	5	0.342569	FALSE	0
Fruit	BIOCARTA_EICOSANOID_PATHWAY	'12/456'	'21/1424'	0.0145858	4	0.342569	FALSE	0
Fruit	BIOCARTA_ERK_PATHWAY	'13/464'	'26/1424'	0.0475129	2	0.914364	FALSE	0
Fruit	BIOCARTA_HER2_PATHWAY	'13/464'	'23/1424'	0.0145803	3	0.482328	FALSE	0
Fruit	BIOCARTA_PDGF_PATHWAY	'14/456'	'26/1424'	0.0164388	3	0.342569	FALSE	0
Fruit	BIOCARTA_TPO_PATHWAY	'13/456'	'24/1424'	0.0194293	3	0.342569	FALSE	0
Fruit	KEGG_ABC_TRANSPORTERS	'22/1478'	'42/4782'	0.00291558	6	0.0959787	FALSE	1
Fiber	KEGG_GAP_JUNCTION	'33/1131'	'84/4782'	0.000923265	11	0.0106094	TRUE	4
Fruit	KEGG_ALLOGRAFT_REJECTION	'17/1472'	'33/4782'	0.0100919	11	0.0962602	FALSE	7
Fruit	KEGG_ANTIGEN_PROCESSING_AND_PRESENTATION	'32/1478'	'78/4782'	0.0361471	7	0.314445	FALSE	2
Fruit	KEGG_ARRHYTHMOGENIC_RIGHT_VENTRICULAR_CARDIOMYOPATHY_ARVC	'31/1472'	'70/4782'	0.0113114	15	0.0962602	FALSE	8
Fruit	KEGG_ASCORBATE_AND_ALDARATE_METABOLISM	'13/1478'	'24/4782'	0.0147413	10	0.254491	FALSE	2
Fruit	KEGG_ASTHMA	'15/1472'	'26/4782'	0.00392007	8	0.077812	FALSE	4
Fruit	KEGG_AUTOIMMUNE_THYROID_DISEASE	'21/1472'	'48/4782'	0.0387831	8	0.185821	FALSE	6
Fruit	KEGG_AXON_GUIDANCE	'51/1472'	'122/4782'	0.00590765	15	0.0912059	FALSE	8
Fiber	KEGG_INTESTINAL_IMMUNE_NETWORK_FOR_IGA_PRODUCTION	'20/1131'	'42/4782'	0.000558954	7	0.00848262	TRUE	4
Fiber	KEGG_PATHWAYS_IN_CANCER	'100/1131'	'312/4782'	0.000290699	7	0.00668097	TRUE	4
Fruit	KEGG_DRUG_METABOLISM_OTHER_ENZYMES	'23/1472'	'49/4782'	0.0123728	9	0.0962602	FALSE	2
Fiber	WP_ARRHYTHMOGENIC_RIGHT_VENTRICULAR_CARDIOMYOPATHY	'35/1645'	'70/6677'	3.65183e-06	15	0.00133772	TRUE	4
Fruit	KEGG_ENDOCYTOSIS	'67/1472'	'175/4782'	0.0188433	9	0.130911	FALSE	2
Fruit	KEGG_ERBB_SIGNALING_PATHWAY	'33/1472'	'83/4782'	0.049932	5	0.21024	FALSE	2
Fruit	KEGG_ETHER_LIPID_METABOLISM	'14/1472'	'30/4782'	0.0486485	3	0.21024	FALSE	0
Fruit	KEGG_FC_GAMMA_R_MEDIATED_PHAGOCYTOSIS	'37/1472'	'91/4782'	0.0278081	5	0.164547	FALSE	0
Fruit	KEGG_FOCAL_ADHESION	'75/1478'	'190/4782'	0.00648158	12	0.164547	FALSE	5
Fruit	KEGG_GAP_JUNCTION	'38/1472'	'84/4782'	0.00344746	11	0.077812	FALSE	4
Fruit	KEGG_GLIOMA	'26/1472'	'63/4782'	0.049172	4	0.21024	FALSE	1
Fruit	KEGG_GLYCOSPHINGOLIPID_BIOSYNTHESIS_LACTO_AND_NEOLACTO_SERIES	'12/1472'	'24/4782'	0.037728	1	0.185821	FALSE	0
Fruit	KEGG_GRAFT_VERSUS_HOST_DISEASE	'17/1478'	'35/4782'	0.021126	12	0.254491	FALSE	8
Fruit	KEGG_HISTIDINE_METABOLISM	'13/1478'	'26/4782'	0.0320863	2	0.314445	FALSE	0
Fruit	KEGG_INTESTINAL_IMMUNE_NETWORK_FOR_IGA_PRODUCTION	'19/1472'	'42/4782'	0.0335592	7	0.185821	FALSE	4
Fruit	KEGG_LEISHMANIA_INFECTION	'27/1478'	'65/4782'	0.0440623	5	0.254491	FALSE	2
Folate	KEGG_PATHWAYS_IN_CANCER	'93/1073'	'312/4782'	0.0010664	7	0.0455801	TRUE	4
Fruit	KEGG_MAPK_SIGNALING_PATHWAY	'95/1478'	'254/4782'	0.0137552	7	0.264771	FALSE	0
Fruit	KEGG_MELANOMA	'30/1472'	'67/4782'	0.0105082	4	0.0962602	FALSE	1
Fruit	KEGG_NATURAL_KILLER_CELL_MEDIATED_CYTOTOXICITY	'50/1472'	'127/4782'	0.0229243	5	0.144785	FALSE	2
Fruit	KEGG_NEUROACTIVE_LIGAND_RECEPTOR_INTERACTION	'95/1472'	'252/4782'	0.00960624	9	0.0962602	FALSE	2
Folate	REACTOME_NETRIN_1_SIGNALING	'23/2238'	'48/9663'	0.000144404	13	0.0243937	TRUE	4
Fruit	KEGG_PENTOSE_AND_GLUCURONATE_INTERCONVERSIONS	'14/1472'	'27/4782'	0.01772	8	0.129587	FALSE	2
Fruit	KEGG_PRIMARY_IMMUNODEFICIENCY	'16/1472'	'30/4782'	0.00818215	3	0.0961507	FALSE	1
Fruit	KEGG_PROGESTERONE_MEDIATED_OOCYTE_MATURATION	'32/1472'	'80/4782'	0.0488176	4	0.21024	FALSE	0
Fruit	KEGG_PROSTATE_CANCER	'34/1472'	'84/4782'	0.0363585	1	0.185821	FALSE	0
Fruit	KEGG_SPHINGOLIPID_METABOLISM	'16/1478'	'35/4782'	0.0459573	3	0.314445	FALSE	0
Fruit	KEGG_SYSTEMIC_LUPUS_ERYTHEMATOSUS	'24/1472'	'49/4782'	0.0055821	11	0.0912059	FALSE	5
Fruit	KEGG_THYROID_CANCER	'14/1472'	'29/4782'	0.0358194	1	0.185821	FALSE	0
Fruit	KEGG_TYPE_I_DIABETES_MELLITUS	'20/1472'	'40/4782'	0.00830393	12	0.0961507	FALSE	8
Fruit	KEGG_VASCULAR_SMOOTH_MUSCLE_CONTRACTION	'44/1472'	'109/4782'	0.0200597	12	0.132726	FALSE	2
Fruit	KEGG_VIRAL_MYOCARDITIS	'29/1472'	'65/4782'	0.0124701	9	0.0962602	FALSE	6
Fruit	PID_ARF6_PATHWAY	'21/810'	'35/2376'	0.00140173	3	0.239695	FALSE	0
Fruit	PID_ARF6_TRAFFICKING_PATHWAY	'23/792'	'48/2376'	0.0242235	4	0.783804	FALSE	0
Fruit	PID_ECADHERIN_STABILIZATION_PATHWAY	'19/810'	'39/2376'	0.04047	2	0.912367	FALSE	0
Fruit	PID_ENDOTHELIN_PATHWAY	'30/810'	'62/2376'	0.0129169	5	0.912367	FALSE	0
Fruit	PID_EPHA_FWDPATHWAY	'17/792'	'34/2376'	0.031668	2	0.783804	FALSE	0
Fruit	PID_ERBB4_PATHWAY	'19/810'	'38/2376'	0.0300954	9	0.912367	FALSE	0
Fruit	PID_FGF_PATHWAY	'26/810'	'55/2376'	0.027926	1	0.912367	FALSE	0
Fruit	PID_INTEGRIN1_PATHWAY	'31/792'	'64/2376'	0.00794217	5	0.452704	FALSE	0
Fruit	PID_NECTIN_PATHWAY	'14/810'	'26/2376'	0.0293953	2	0.912367	FALSE	0
Fruit	PID_NETRIN_PATHWAY	'16/810'	'32/2376'	0.0449068	5	0.912367	FALSE	0
Fruit	PID_NOTCH_PATHWAY	'29/792'	'57/2376'	0.00419727	1	0.358867	FALSE	0
Fruit	PID_PI3KCI_PATHWAY	'22/810'	'47/2376'	0.046528	1	0.783804	FALSE	0
Folate	REACTOME_REGULATION_OF_INSULIN_SECRETION	'30/2186'	'77/9663'	0.000888468	11	0.0449448	TRUE	4
Fruit	PID_REELIN_PATHWAY	'15/792'	'28/2376'	0.0209286	8	0.783804	FALSE	0
Fruit	PID_TRKR_PATHWAY	'27/792'	'60/2376'	0.0377668	3	0.783804	FALSE	0
Fruit	REACTOME_ADHERENS_JUNCTIONS_INTERACTIONS	'17/2969'	'28/9663'	0.000974368	11	0.0521031	FALSE	3
Fruit	REACTOME_ANTIGEN_ACTIVATES_B_CELL_RECEPTOR_BCR_LEADING_TO_GENERATION_OF_SECOND_MESSENGERS	'14/2969'	'27/9663'	0.0175645	8	0.306274	FALSE	1
Fruit	REACTOME_APOPTOTIC_CLEAVAGE_OF_CELLULAR_PROTEINS	'16/2969'	'35/9663'	0.0439562	2	0.446298	FALSE	0
Fruit	REACTOME_ASSEMBLY_OF_COLLAGEN_FIBRILS_AND_OTHER_MULTIMERIC_STRUCTURES	'26/3028'	'59/9663'	0.0264913	11	0.597417	FALSE	1
Fruit	REACTOME_CASPASE_ACTIVATION_VIA_EXTRINSIC_APOPTOTIC_SIGNALLING_PATHWAY	'13/2969'	'25/9663'	0.0212482	1	0.317703	FALSE	0
Fruit	REACTOME_CDC42_GTPASE_CYCLE	'57/2969'	'142/9663'	0.0103024	14	0.236103	FALSE	3
Fruit	REACTOME_CELL_CELL_COMMUNICATION	'48/2969'	'115/9663'	0.0077349	13	0.20253	FALSE	1
Fruit	REACTOME_CELL_CELL_JUNCTION_ORGANIZATION	'29/2969'	'57/9663'	0.00113927	12	0.0571133	FALSE	1
Fruit	REACTOME_CELL_DEATH_SIGNALLING_VIA_NRAGE_NRIF_AND_NADE	'29/3028'	'70/9663'	0.0471161	9	0.672965	FALSE	1
Fruit	REACTOME_CELL_JUNCTION_ORGANIZATION	'36/2969'	'82/9663'	0.00782744	12	0.20253	FALSE	1
Fruit	REACTOME_COLLAGEN_BIOSYNTHESIS_AND_MODIFYING_ENZYMES	'26/3028'	'61/9663'	0.0409944	14	0.50795	FALSE	3
Fruit	REACTOME_COLLAGEN_CHAIN_TRIMERIZATION	'20/3028'	'41/9663'	0.0144659	13	0.487887	FALSE	3
Fruit	REACTOME_COLLAGEN_FORMATION	'35/3028'	'84/9663'	0.0287191	14	0.597417	FALSE	2
Fruit	REACTOME_CONSTITUTIVE_SIGNALING_BY_ABERRANT_PI3K_IN_CANCER	'32/2969'	'76/9663'	0.0230478	6	0.330121	FALSE	0
Fruit	REACTOME_CREB1_PHOSPHORYLATION_THROUGH_NMDA_RECEPTOR_MEDIATED_ACTIVATION_OF_RAS_SIGNALING	'13/2969'	'24/9663'	0.0141003	7	0.271264	FALSE	0
Fruit	REACTOME_DEFECTS_IN_VITAMIN_AND_COFACTOR_METABOLISM	'11/2969'	'20/9663'	0.0204744	4	0.315819	FALSE	0
Fruit	REACTOME_DEGRADATION_OF_THE_EXTRACELLULAR_MATRIX	'52/3028'	'132/9663'	0.0294257	10	0.597417	FALSE	2
Fruit	KEGG_ADHERENS_JUNCTION	'32/1472'	'65/4782'	0.0013215	11	0.0367239	TRUE	4
Fruit	REACTOME_EPHA_MEDIATED_GROWTH_CONE_COLLAPSE	'14/3028'	'29/9663'	0.0417145	4	0.659761	FALSE	0
Fruit	REACTOME_EXTRACELLULAR_MATRIX_ORGANIZATION	'104/3028'	'284/9663'	0.0310066	15	0.597417	FALSE	7
Fruit	REACTOME_FATTY_ACYL_COA_BIOSYNTHESIS	'15/2969'	'31/9663'	0.0293268	1	0.36755	FALSE	0
Fruit	REACTOME_FCERI_MEDIATED_CA_2_MOBILIZATION	'14/2969'	'30/9663'	0.048212	7	0.465916	FALSE	3
Fruit	REACTOME_FCGAMMA_RECEPTOR_FCGR_DEPENDENT_PHAGOCYTOSIS	'35/2969'	'82/9663'	0.0143069	4	0.271264	FALSE	0
Fruit	REACTOME_G_ALPHA_Q_SIGNALLING_EVENTS	'81/2969'	'205/9663'	0.00425733	9	0.147067	FALSE	0
Fruit	REACTOME_G_ALPHA_S_SIGNALLING_EVENTS	'57/3028'	'139/9663'	0.00961705	3	0.542019	FALSE	0
Fruit	REACTOME_G_ALPHA_Z_SIGNALLING_EVENTS	'21/2969'	'48/9663'	0.0384287	6	0.422245	FALSE	1
Fruit	REACTOME_G_PROTEIN_MEDIATED_EVENTS	'23/2969'	'52/9663'	0.0271903	12	0.357533	FALSE	1
Fruit	REACTOME_GABA_RECEPTOR_ACTIVATION	'27/3028'	'56/9663'	0.00597711	5	0.314982	FALSE	1
Fruit	REACTOME_GENERATION_OF_SECOND_MESSENGER_MOLECULES	'17/2969'	'28/9663'	0.000974368	12	0.0521031	FALSE	1
Fruit	REACTOME_GLUCURONIDATION	'15/3028'	'24/9663'	0.00159865	8	0.147067	FALSE	1
Fruit	REACTOME_GLUTAMATE_NEUROTRANSMITTER_RELEASE_CYCLE	'14/2969'	'23/9663'	0.00265482	3	0.106472	FALSE	0
Fruit	REACTOME_GLYCEROPHOSPHOLIPID_BIOSYNTHESIS	'51/2969'	'113/9663'	0.000832135	5	0.0513431	FALSE	1
Fruit	REACTOME_GLYOXYLATE_METABOLISM_AND_GLYCINE_DEGRADATION	'15/3028'	'30/9663'	0.0250977	1	0.465916	FALSE	0
Fruit	REACTOME_HS_GAG_BIOSYNTHESIS	'14/3028'	'28/9663'	0.0300403	7	0.597417	FALSE	1
Fruit	REACTOME_INTEGRATION_OF_ENERGY_METABOLISM	'47/2969'	'106/9663'	0.00204907	13	0.0913092	FALSE	2
Fruit	REACTOME_ION_CHANNEL_TRANSPORT	'68/3028'	'172/9663'	0.0131546	14	0.542019	FALSE	6
Fruit	REACTOME_LAMININ_INTERACTIONS	'19/3028'	'28/9663'	7.58686e-05	11	0.0628511	FALSE	1
Fruit	REACTOME_MAPK_FAMILY_SIGNALING_CASCADES	'113/2969'	'308/9663'	0.0133584	8	0.271264	FALSE	0
Fruit	REACTOME_MEIOTIC_SYNAPSIS	'15/2969'	'31/9663'	0.0293268	3	0.36755	FALSE	0
Fruit	REACTOME_MET_ACTIVATES_PTK2_SIGNALING	'15/3028'	'30/9663'	0.0250977	8	0.597417	FALSE	0
Fruit	REACTOME_MET_PROMOTES_CELL_MOTILITY	'19/3028'	'41/9663'	0.0310095	6	0.597417	FALSE	1
Fruit	REACTOME_METABOLISM_OF_FAT_SOLUBLE_VITAMINS	'20/3028'	'45/9663'	0.0438024	3	0.659761	FALSE	0
Fruit	REACTOME_METABOLISM_OF_LIPIDS	'234/2969'	'681/9663'	0.0189854	2	0.314982	FALSE	0
Fruit	REACTOME_METABOLISM_OF_VITAMINS_AND_COFACTORS	'69/3028'	'178/9663'	0.0203218	1	0.597417	FALSE	0
Fruit	REACTOME_NCAM1_INTERACTIONS	'19/3028'	'41/9663'	0.0310095	12	0.597417	FALSE	1
Fruit	REACTOME_NEGATIVE_REGULATION_OF_MET_ACTIVITY	'11/2969'	'20/9663'	0.0204744	2	0.315819	FALSE	0
Fruit	REACTOME_NEGATIVE_REGULATION_OF_THE_PI3K_AKT_NETWORK	'44/2969'	'110/9663'	0.023662	6	0.332973	FALSE	0
Fruit	REACTOME_NETRIN_1_SIGNALING	'21/2969'	'48/9663'	0.0384287	13	0.422245	FALSE	4
Fruit	REACTOME_NEUREXINS_AND_NEUROLIGINS	'23/3028'	'51/9663'	0.0266835	15	0.597417	FALSE	8
Fruit	KEGG_ECM_RECEPTOR_INTERACTION	'41/1478'	'83/4782'	0.000293696	9	0.0442089	TRUE	4
Fruit	REACTOME_NEUROTRANSMITTER_RECEPTORS_AND_POSTSYNAPTIC_SIGNAL_TRANSMISSION	'70/2969'	'189/9663'	0.0359374	15	0.417762	FALSE	3
Fruit	REACTOME_NEUROTRANSMITTER_RELEASE_CYCLE	'25/2969'	'46/9663'	0.00071101	5	0.0513431	FALSE	0
Fruit	REACTOME_NON_INTEGRIN_MEMBRANE_ECM_INTERACTIONS	'25/3028'	'54/9663'	0.0147819	11	0.542019	FALSE	2
Fruit	REACTOME_NOTCH_HLH_TRANSCRIPTION_PATHWAY	'12/3028'	'24/9663'	0.0432835	8	0.659761	FALSE	0
Fruit	REACTOME_NOTCH3_INTRACELLULAR_DOMAIN_REGULATES_TRANSCRIPTION	'12/3028'	'24/9663'	0.0432835	4	0.659761	FALSE	0
Fruit	REACTOME_NR1H2_AND_NR1H3_MEDIATED_SIGNALING	'20/2969'	'46/9663'	0.0456867	4	0.452414	FALSE	0
Fruit	REACTOME_NR1H3_NR1H2_REGULATE_GENE_EXPRESSION_LINKED_TO_CHOLESTEROL_TRANSPORT_AND_EFFLUX	'18/2969'	'36/9663'	0.0119315	4	0.251851	FALSE	0
Fruit	REACTOME_NRAGE_SIGNALS_DEATH_THROUGH_JNK	'24/3028'	'54/9663'	0.0289107	11	0.597417	FALSE	3
Fruit	REACTOME_NUCLEAR_RECEPTOR_TRANSCRIPTION_PATHWAY	'25/3028'	'50/9663'	0.004434	9	0.408135	FALSE	0
Fruit	REACTOME_NUCLEAR_SIGNALING_BY_ERBB4	'17/2969'	'32/9663'	0.00675993	10	0.186972	FALSE	0
Fruit	REACTOME_O_GLYCOSYLATION_OF_TSR_DOMAIN_CONTAINING_PROTEINS	'16/2969'	'35/9663'	0.0439562	15	0.446298	FALSE	8
Fruit	REACTOME_O_LINKED_GLYCOSYLATION	'44/2969'	'102/9663'	0.00521866	15	0.155034	FALSE	6
Fruit	REACTOME_O_LINKED_GLYCOSYLATION_OF_MUCINS	'27/2969'	'60/9663'	0.0136205	8	0.271264	FALSE	0
Fruit	REACTOME_OPIOID_SIGNALLING	'35/2969'	'88/9663'	0.0438472	11	0.446298	FALSE	0
Fruit	REACTOME_PHASE_0_RAPID_DEPOLARISATION	'16/3028'	'31/9663'	0.0146995	9	0.542019	FALSE	1
Type 2 Diabetes	REACTOME_CELL_CELL_JUNCTION_ORGANIZATION	'24/2030'	'57/9663'	0.00024827	12	0.0168345	TRUE	1
Fruit	REACTOME_PI3K_AKT_SIGNALING_IN_CANCER	'40/2969'	'102/9663'	0.0412201	3	0.446298	FALSE	0
Fruit	REACTOME_PLATELET_ACTIVATION_SIGNALING_AND_AGGREGATION	'90/2969'	'244/9663'	0.0217847	6	0.317703	FALSE	0
Fruit	REACTOME_PLATELET_CALCIUM_HOMEOSTASIS	'13/2969'	'27/9663'	0.043048	5	0.446298	FALSE	0
Fruit	REACTOME_PLATELET_HOMEOSTASIS	'36/2969'	'80/9663'	0.00484696	9	0.14953	FALSE	3
Fruit	REACTOME_POLYMERASE_SWITCHING_ON_THE_C_STRAND_OF_THE_TELOMERE	'12/2969'	'24/9663'	0.0374004	1	0.422245	FALSE	0
Fruit	REACTOME_POTASSIUM_CHANNELS	'44/3028'	'102/9663'	0.00770142	12	0.490771	FALSE	1
Fruit	REACTOME_PROTEIN_PROTEIN_INTERACTIONS_AT_SYNAPSES	'32/2969'	'77/9663'	0.0280947	15	0.363466	FALSE	11
Fruit	REACTOME_PYRUVATE_METABOLISM	'14/2969'	'29/9663'	0.0354992	2	0.417762	FALSE	0
Fruit	KEGG_PATHWAYS_IN_CANCER	'122/1472'	'312/4782'	0.000753373	7	0.0274681	TRUE	4
Fruit	REACTOME_RAC2_GTPASE_CYCLE	'36/2969'	'79/9663'	0.00375961	8	0.138027	FALSE	0
Fruit	REACTOME_RAC3_GTPASE_CYCLE	'36/2969'	'83/9663'	0.00981165	5	0.23147	FALSE	0
Fruit	REACTOME_RAS_PROCESSING	'11/2969'	'22/9663'	0.0455593	2	0.452414	FALSE	0
Fruit	REACTOME_REGULATION_OF_INSULIN_SECRETION	'35/2969'	'77/9663'	0.0044586	11	0.147067	FALSE	4
Fruit	REACTOME_RHO_GTPASE_CYCLE	'158/2969'	'415/9663'	0.000667032	10	0.0513431	FALSE	1
Fruit	REACTOME_RHOG_GTPASE_CYCLE	'33/2969'	'68/9663'	0.00152768	5	0.0720802	FALSE	0
Fruit	REACTOME_RHOJ_GTPASE_CYCLE	'22/2969'	'50/9663'	0.0323242	6	0.386976	FALSE	0
Fruit	REACTOME_ROLE_OF_PHOSPHOLIPIDS_IN_PHAGOCYTOSIS	'15/2969'	'23/9663'	0.000667927	7	0.0513431	FALSE	0
Fruit	REACTOME_SEMAPHORIN_INTERACTIONS	'28/2969'	'61/9663'	0.00882394	4	0.221179	FALSE	0
Fruit	REACTOME_SENSORY_PROCESSING_OF_SOUND	'29/2969'	'69/9663'	0.0302988	12	0.37389	FALSE	3
Fruit	REACTOME_SENSORY_PROCESSING_OF_SOUND_BY_OUTER_HAIR_CELLS_OF_THE_COCHLEA	'23/3028'	'49/9663'	0.0157027	11	0.542019	FALSE	3
MHT	REACTOME_CELL_DEATH_SIGNALLING_VIA_NRAGE_NRIF_AND_NADE	'29/2048'	'70/9663'	9.81075e-05	9	0.0135202	TRUE	1
Fruit	REACTOME_SIGNALING_BY_ERBB2	'22/2969'	'49/9663'	0.0252551	3	0.343737	FALSE	0
Fruit	REACTOME_SIGNALING_BY_ERBB2_IN_CANCER	'15/2969'	'25/9663'	0.00229074	4	0.0967059	FALSE	0
Type 2 Diabetes	REACTOME_CELL_JUNCTION_ORGANIZATION	'31/2030'	'82/9663'	0.000351455	12	0.0204267	TRUE	1
Fruit	REACTOME_SIGNALING_BY_GPCR	'223/2969'	'655/9663'	0.0319679	5	0.386976	FALSE	0
Fruit	REACTOME_SIGNALING_BY_MET	'33/3028'	'78/9663'	0.026189	4	0.50795	FALSE	0
Fruit	REACTOME_SIGNALING_BY_NOTCH1	'29/3028'	'70/9663'	0.0471161	4	0.672965	FALSE	0
Fruit	REACTOME_SIGNALING_BY_NOTCH3	'21/3028'	'48/9663'	0.0470248	1	0.672965	FALSE	0
Fruit	REACTOME_SIGNALING_BY_NTRKS	'54/3028'	'132/9663'	0.0121343	4	0.542019	FALSE	0
Fruit	REACTOME_SIGNALING_BY_PDGF	'28/3028'	'56/9663'	0.00267405	6	0.23147	FALSE	0
Fruit	REACTOME_SIGNALING_BY_PDGFR_IN_DISEASE	'12/2969'	'20/9663'	0.00631631	4	0.180941	FALSE	0
MHT	KEGG_ECM_RECEPTOR_INTERACTION	'32/1023'	'83/4782'	0.000248068	9	0.037602	TRUE	4
Fruit	REACTOME_SIGNALING_BY_RHO_GTPASES_MIRO_GTPASES_AND_RHOBTB3	'211/2969'	'612/9663'	0.0217623	6	0.317703	FALSE	0
Fruit	REACTOME_SIGNALING_BY_VEGF	'43/2969'	'103/9663'	0.0112389	7	0.243644	FALSE	0
Fruit	REACTOME_SIGNALLING_TO_ERKS	'17/3028'	'34/9663'	0.0175985	3	0.58316	FALSE	0
Fruit	REACTOME_SIGNALLING_TO_RAS	'11/3028'	'20/9663'	0.0237627	1	0.597417	FALSE	0
Fruit	REACTOME_SLC_MEDIATED_TRANSMEMBRANE_TRANSPORT	'91/2969'	'233/9663'	0.00378578	5	0.138027	FALSE	0
Fruit	REACTOME_STIMULI_SENSING_CHANNELS	'42/2969'	'100/9663'	0.0107789	13	0.240162	FALSE	5
Fruit	REACTOME_SYNTHESIS_OF_BILE_ACIDS_AND_BILE_SALTS	'16/3028'	'34/9663'	0.0394261	3	0.659761	FALSE	0
Fruit	REACTOME_SYNTHESIS_OF_PA	'17/2969'	'35/9663'	0.0201069	4	0.315819	FALSE	0
Fruit	REACTOME_SYNTHESIS_OF_PC	'14/2969'	'27/9663'	0.0175645	3	0.306274	FALSE	0
Fruit	REACTOME_TERMINATION_OF_O_GLYCAN_BIOSYNTHESIS	'12/2969'	'23/9663'	0.0257503	1	0.344241	FALSE	0
Fruit	REACTOME_TP53_REGULATES_TRANSCRIPTION_OF_CELL_CYCLE_GENES	'21/2969'	'48/9663'	0.0384287	1	0.422245	FALSE	0
Fruit	REACTOME_TRANSCRIPTIONAL_REGULATION_OF_PLURIPOTENT_STEM_CELLS	'15/2969'	'29/9663'	0.0145422	1	0.271264	FALSE	0
Fruit	REACTOME_TRANSLATION_OF_SARS_COV_2_STRUCTURAL_PROTEINS	'23/3028'	'48/9663'	0.0117513	5	0.542019	FALSE	0
NSAIDs	KEGG_ASTHMA	'15/1209'	'26/4782'	0.000428181	8	0.00608468	TRUE	4
Fruit	REACTOME_TRANSPORT_OF_BILE_SALTS_AND_ORGANIC_ACIDS_METAL_IONS_AND_AMINE_COMPOUNDS	'40/2969'	'84/9663'	0.000821452	3	0.0513431	FALSE	0
Fruit	REACTOME_TRANSPORT_OF_INORGANIC_CATIONS_ANIONS_AND_AMINO_ACIDS_OLIGOPEPTIDES	'41/3028'	'99/9663'	0.021243	9	0.343737	FALSE	0
Fruit	REACTOME_TRANSPORT_OF_SMALL_MOLECULES	'246/3028'	'687/9663'	0.00529966	12	0.314982	FALSE	2
Fruit	REACTOME_TRP_CHANNELS	'13/2969'	'27/9663'	0.043048	6	0.446298	FALSE	1
Fruit	REACTOME_VOLTAGE_GATED_POTASSIUM_CHANNELS	'22/3028'	'42/9663'	0.0035986	11	0.287226	FALSE	0
Fruit	WP_16P112_DISTAL_DELETION_SYNDROME	'16/2163'	'31/6677'	0.0203215	3	0.480945	FALSE	0
Fruit	WP_ADIPOGENESIS	'53/2163'	'128/6677'	0.0190503	2	0.480945	FALSE	0
Fruit	WP_ALLOGRAFT_REJECTION	'36/2163'	'84/6677'	0.0277731	8	0.492887	FALSE	3
Fruit	WP_ARRHYTHMOGENIC_RIGHT_VENTRICULAR_CARDIOMYOPATHY	'31/2158'	'70/6677'	0.0234376	15	0.38841	FALSE	4
Fruit	WP_ATM_SIGNALING_IN_DEVELOPMENT_AND_DISEASE	'19/2158'	'39/6677'	0.0238786	2	0.38841	FALSE	0
Fruit	WP_CALCIUM_REGULATION_IN_CARDIAC_CELLS	'65/2163'	'148/6677'	0.00198563	13	0.165952	FALSE	1
Fruit	WP_CARDIAC_HYPERTROPHIC_RESPONSE	'26/2158'	'53/6677'	0.00807076	6	0.27958	FALSE	0
Fruit	WP_DEVELOPMENT_OF_URETERIC_COLLECTION_SYSTEM	'30/2158'	'58/6677'	0.00163297	8	0.155562	FALSE	0
NSAIDs	KEGG_INTESTINAL_IMMUNE_NETWORK_FOR_IGA_PRODUCTION	'20/1243'	'42/4782'	0.00200093	7	0.0354415	TRUE	4
Fruit	WP_EBOLA_VIRUS_INFECTION_IN_HOST	'53/2158'	'125/6677'	0.0108304	8	0.343914	FALSE	2
Fruit	WP_ECTODERM_DIFFERENTIATION	'49/2163'	'122/6677'	0.041491	11	0.653418	FALSE	1
Fruit	WP_EGFR_TYROSINE_KINASE_INHIBITOR_RESISTANCE	'40/2163'	'82/6677'	0.00139945	4	0.165952	FALSE	0
Fruit	WP_ENDODERM_DIFFERENTIATION	'56/2163'	'132/6677'	0.00932942	3	0.331217	FALSE	0
Fruit	WP_ENDOMETRIAL_CANCER	'28/2163'	'61/6677'	0.0185528	4	0.480945	FALSE	0
Fruit	WP_ETHANOL_EFFECTS_ON_HISTONE_MODIFICATIONS	'16/2158'	'28/6677'	0.00574962	2	0.272287	FALSE	0
Fruit	WP_FOCAL_ADHESION	'73/2158'	'190/6677'	0.0418247	8	0.492887	FALSE	0
Fruit	WP_FOCAL_ADHESION_PI3KAKTMTORSIGNALING_PATHWAY	'114/2158'	'291/6677'	0.00691818	6	0.272287	FALSE	0
Fruit	WP_G_PROTEIN_SIGNALING_PATHWAYS	'42/2163'	'91/6677'	0.00403401	10	0.226818	FALSE	1
Fruit	WP_GABA_RECEPTOR_SIGNALING	'14/2158'	'28/6677'	0.0388221	4	0.482258	FALSE	0
Fruit	WP_GDNFRET_SIGNALING_AXIS	'12/2158'	'22/6677'	0.0254827	4	0.38841	FALSE	0
Fruit	WP_GLUCURONIDATION	'16/2158'	'25/6677'	0.00111371	8	0.142724	FALSE	1
Fruit	WP_HIPPO_SIGNALING_REGULATION_PATHWAYS	'49/2163'	'97/6677'	0.000147023	13	0.0574163	FALSE	2
Fruit	WP_HIPPOMERLIN_SIGNALING_DYSREGULATION	'49/2163'	'113/6677'	0.0089644	10	0.331217	FALSE	2
Fruit	WP_HOSTPATHOGEN_INTERACTION_OF_HUMAN_CORONAVIRUSES_INTERFERON_INDUCTION	'15/2158'	'31/6677'	0.0452721	1	0.492887	FALSE	0
Fruit	WP_MBDNF_AND_PROBDNF_REGULATION_OF_GABA_NEUROTRANSMISSION	'18/2158'	'35/6677'	0.0144887	1	0.38841	FALSE	0
Fruit	WP_MECP2_AND_ASSOCIATED_RETT_SYNDROME	'33/2158'	'68/6677'	0.00377773	2	0.239919	FALSE	0
Fruit	WP_MESODERMAL_COMMITMENT_PATHWAY	'54/2163'	'136/6677'	0.0418293	4	0.653418	FALSE	0
Fruit	WP_MYOMETRIAL_RELAXATION_AND_CONTRACTION_PATHWAYS	'63/2158'	'154/6677'	0.0143931	9	0.38841	FALSE	0
Fruit	WP_NEUROINFLAMMATION_AND_GLUTAMATERGIC_SIGNALING	'60/2163'	'135/6677'	0.00206975	8	0.165952	FALSE	0
Fruit	WP_NUCLEAR_RECEPTORS	'21/2158'	'36/6677'	0.00112366	7	0.142724	FALSE	0
Fruit	WP_OREXIN_RECEPTOR_PATHWAY	'60/2163'	'145/6677'	0.0134248	2	0.436894	FALSE	0
Fruit	WP_OXYSTEROLS_DERIVED_FROM_CHOLESTEROL	'21/2158'	'44/6677'	0.0234344	2	0.38841	FALSE	0
Fruit	WP_PHOSPHODIESTERASES_IN_NEURONAL_FUNCTION	'26/2158'	'49/6677'	0.00204747	14	0.156039	FALSE	1
Fruit	WP_PI3KAKT_SIGNALING_PATHWAY	'124/2158'	'329/6677'	0.0198667	9	0.38841	FALSE	0
Fruit	WP_PKCGAMMA_CALCIUM_SIGNALING_PATHWAY_IN_ATAXIA	'13/2163'	'21/6677'	0.00511463	13	0.249675	FALSE	0
Fruit	WP_PRION_DISEASE_PATHWAY	'16/2163'	'32/6677'	0.0286734	3	0.533225	FALSE	0
Fruit	WP_PROSTAGLANDIN_AND_LEUKOTRIENE_METABOLISM_IN_SENESCENCE	'15/2158'	'29/6677'	0.023305	1	0.38841	FALSE	0
Fruit	WP_PROSTAGLANDIN_SYNTHESIS_AND_REGULATION	'23/2158'	'45/6677'	0.00667643	3	0.272287	FALSE	0
Fruit	WP_RAS_SIGNALING	'72/2163'	'175/6677'	0.00849285	9	0.331217	FALSE	0
Fruit	WP_REGULATORY_CIRCUITS_OF_THE_STAT3_SIGNALING_PATHWAY	'32/2158'	'73/6677'	0.0252589	3	0.38841	FALSE	0
Fruit	WP_RETT_SYNDROME_CAUSING_GENES	'20/2163'	'41/6677'	0.020936	7	0.480945	FALSE	0
Fruit	WP_SPHINGOLIPID_METABOLISM_IN_SENESCENCE	'15/2158'	'28/6677'	0.0159201	5	0.38841	FALSE	0
Fruit	WP_SPINAL_CORD_INJURY	'47/2158'	'114/6677'	0.0272122	5	0.398819	FALSE	0
Fruit	WP_SPLICING_FACTOR_NOVA_REGULATED_SYNAPTIC_PROTEINS	'20/2158'	'41/6677'	0.0204047	13	0.38841	FALSE	2
Fruit	WP_SYNAPTIC_SIGNALING_PATHWAYS_ASSOCIATED_WITH_AUTISM_SPECTRUM_DISORDER	'23/2158'	'50/6677'	0.0295034	2	0.400624	FALSE	0
Fruit	WP_VITAMIN_D_IN_INFLAMMATORY_DISEASES	'11/2158'	'20/6677'	0.0298572	2	0.400624	FALSE	0
Height	BIOCARTA_STATHMIN_PATHWAY	'8/305'	'20/1424'	0.0453926	2	0.992248	FALSE	0
Height	KEGG_ABC_TRANSPORTERS	'16/1055'	'42/4782'	0.0132391	6	0.132665	FALSE	1
Height	KEGG_ALLOGRAFT_REJECTION	'14/1055'	'33/4782'	0.00686411	11	0.126636	FALSE	7
Height	KEGG_ANTIGEN_PROCESSING_AND_PRESENTATION	'25/1055'	'78/4782'	0.0257784	7	0.185876	FALSE	2
Height	KEGG_ARRHYTHMOGENIC_RIGHT_VENTRICULAR_CARDIOMYOPATHY_ARVC	'26/1055'	'70/4782'	0.00277907	15	0.105731	FALSE	8
Height	KEGG_AXON_GUIDANCE	'35/1055'	'122/4782'	0.0497565	15	0.265756	FALSE	8
Height	KEGG_CALCIUM_SIGNALING_PATHWAY	'50/1055'	'167/4782'	0.00969777	15	0.126636	FALSE	8
NSAIDs	REACTOME_NETRIN_1_SIGNALING	'23/2466'	'48/9663'	0.000659764	13	0.0492455	TRUE	4
NSAIDs	WP_ARRHYTHMOGENIC_RIGHT_VENTRICULAR_CARDIOMYOPATHY	'32/1749'	'70/6677'	0.000313836	15	0.0408537	TRUE	4
Height	KEGG_ENDOMETRIAL_CANCER	'17/1055'	'50/4782'	0.0348419	2	0.21846	FALSE	0
Height	KEGG_ETHER_LIPID_METABOLISM	'11/1055'	'30/4782'	0.0488195	3	0.265756	FALSE	0
Height	KEGG_GAP_JUNCTION	'27/1055'	'84/4782'	0.0202654	11	0.167533	FALSE	4
Height	KEGG_GLYCEROPHOSPHOLIPID_METABOLISM	'24/1055'	'69/4782'	0.0101402	3	0.126636	FALSE	0
Height	KEGG_GNRH_SIGNALING_PATHWAY	'33/1055'	'98/4782'	0.00507531	6	0.121985	FALSE	2
Height	KEGG_GRAFT_VERSUS_HOST_DISEASE	'15/1055'	'35/4782'	0.00463616	12	0.121985	FALSE	8
Height	KEGG_LONG_TERM_DEPRESSION	'23/1055'	'66/4782'	0.0114157	11	0.126636	FALSE	6
Height	KEGG_LONG_TERM_POTENTIATION	'22/1055'	'66/4782'	0.022557	11	0.171208	FALSE	3
Height	KEGG_MAPK_SIGNALING_PATHWAY	'71/1055'	'254/4782'	0.0137991	7	0.132665	FALSE	0
Height	KEGG_NON_SMALL_CELL_LUNG_CANCER	'18/1055'	'53/4782'	0.0307662	4	0.201673	FALSE	1
Height	KEGG_NOTCH_SIGNALING_PATHWAY	'16/1055'	'47/4782'	0.0394938	3	0.237309	FALSE	0
Height	KEGG_O_GLYCAN_BIOSYNTHESIS	'12/1055'	'28/4782'	0.0109559	9	0.126636	FALSE	2
Height	KEGG_PATHWAYS_IN_CANCER	'85/1055'	'312/4782'	0.0148984	7	0.134281	FALSE	4
Height	KEGG_PRIMARY_IMMUNODEFICIENCY	'13/1055'	'30/4782'	0.00735182	3	0.126636	FALSE	1
Height	KEGG_SYSTEMIC_LUPUS_ERYTHEMATOSUS	'17/1055'	'49/4782'	0.0287025	11	0.197105	FALSE	5
Height	KEGG_TYPE_I_DIABETES_MELLITUS	'17/1055'	'40/4782'	0.00293268	12	0.105731	FALSE	8
Height	KEGG_TYROSINE_METABOLISM	'13/1055'	'37/4782'	0.0473046	1	0.265756	FALSE	0
Height	KEGG_VIRAL_MYOCARDITIS	'23/1055'	'65/4782'	0.00933304	9	0.126636	FALSE	6
Height	KEGG_WNT_SIGNALING_PATHWAY	'43/1055'	'146/4782'	0.020911	1	0.167533	FALSE	0
Height	PID_RAC1_REG_PATHWAY	'14/543'	'36/2376'	0.0216791	13	0.999242	FALSE	5
Height	PID_RAS_PATHWAY	'11/543'	'29/2376'	0.0478236	9	0.999242	FALSE	0
Height	PID_RHOA_REG_PATHWAY	'16/543'	'42/2376'	0.0179961	10	0.999242	FALSE	2
Height	REACTOME_ACTIVATED_TAK1_MEDIATES_P38_MAPK_ACTIVATION	'9/2147'	'20/9663'	0.0196882	2	0.503809	FALSE	0
Height	REACTOME_ACTIVATION_OF_NMDA_RECEPTORS_AND_POSTSYNAPTIC_EVENTS	'27/2147'	'85/9663'	0.0263433	7	0.537958	FALSE	1
Height	REACTOME_ANTIGEN_ACTIVATES_B_CELL_RECEPTOR_BCR_LEADING_TO_GENERATION_OF_SECOND_MESSENGERS	'11/2147'	'27/9663'	0.0235177	8	0.519195	FALSE	1
Height	REACTOME_ANTIGEN_PRESENTATION_FOLDING_ASSEMBLY_AND_PEPTIDE_LOADING_OF_CLASS_I_MHC	'11/2147'	'24/9663'	0.00868964	4	0.344664	FALSE	0
Height	REACTOME_BINDING_AND_UPTAKE_OF_LIGANDS_BY_SCAVENGER_RECEPTORS	'15/2147'	'40/9663'	0.0203536	4	0.503809	FALSE	0
Height	REACTOME_CA_DEPENDENT_EVENTS	'13/2147'	'35/9663'	0.032218	6	0.541986	FALSE	1
Height	REACTOME_CDC42_GTPASE_CYCLE	'46/2147'	'142/9663'	0.00314569	14	0.217228	FALSE	3
Height	REACTOME_CELL_DEATH_SIGNALLING_VIA_NRAGE_NRIF_AND_NADE	'23/2147'	'70/9663'	0.0261236	9	0.537958	FALSE	1
Height	REACTOME_COLLAGEN_DEGRADATION	'19/2147'	'59/9663'	0.0494152	12	0.581026	FALSE	1
Height	REACTOME_DAG_AND_IP3_SIGNALING	'16/2147'	'39/9663'	0.00639873	9	0.290375	FALSE	2
Height	REACTOME_DEGRADATION_OF_THE_EXTRACELLULAR_MATRIX	'38/2147'	'132/9663'	0.0454564	10	0.572915	FALSE	2
Height	REACTOME_DISEASES_ASSOCIATED_WITH_O_GLYCOSYLATION_OF_PROTEINS	'23/2147'	'61/9663'	0.00433122	11	0.239854	FALSE	6
Height	REACTOME_ECM_PROTEOGLYCANS	'23/2147'	'73/9663'	0.0418321	10	0.551132	FALSE	2
Height	REACTOME_EXTRACELLULAR_MATRIX_ORGANIZATION	'76/2147'	'284/9663'	0.0382683	15	0.541986	FALSE	7
Height	REACTOME_G_ALPHA_12_13_SIGNALLING_EVENTS	'24/2147'	'75/9663'	0.0320135	9	0.541986	FALSE	1
Height	REACTOME_G_PROTEIN_MEDIATED_EVENTS	'19/2147'	'52/9663'	0.0131466	12	0.422587	FALSE	1
Height	REACTOME_GENERATION_OF_SECOND_MESSENGER_MOLECULES	'12/2147'	'28/9663'	0.0117146	12	0.398706	FALSE	1
Height	REACTOME_GLYCEROPHOSPHOLIPID_BIOSYNTHESIS	'33/2147'	'113/9663'	0.0493905	5	0.581026	FALSE	1
Height	REACTOME_GLYCOSAMINOGLYCAN_METABOLISM	'34/2147'	'116/9663'	0.0444371	6	0.572915	FALSE	0
Height	REACTOME_HS_GAG_BIOSYNTHESIS	'12/2147'	'28/9663'	0.0117146	7	0.398706	FALSE	1
Height	REACTOME_INTERFERON_GAMMA_SIGNALING	'28/2147'	'86/9663'	0.0172433	9	0.503037	FALSE	3
Height	REACTOME_INTERLEUKIN_7_SIGNALING	'9/2147'	'21/9663'	0.0278087	1	0.541986	FALSE	0
Height	REACTOME_INTRACELLULAR_SIGNALING_BY_SECOND_MESSENGERS	'81/2147'	'294/9663'	0.0169222	5	0.503037	FALSE	0
Height	REACTOME_ION_CHANNEL_TRANSPORT	'53/2147'	'172/9663'	0.00522076	14	0.250855	FALSE	6
Height	REACTOME_LAMININ_INTERACTIONS	'11/2147'	'28/9663'	0.031155	11	0.541986	FALSE	1
Height	REACTOME_LONG_TERM_POTENTIATION	'10/2147'	'21/9663'	0.0088609	10	0.344664	FALSE	1
Height	REACTOME_NCAM_SIGNALING_FOR_NEURITE_OUT_GROWTH	'21/2147'	'62/9663'	0.0233257	10	0.519195	FALSE	1
Height	REACTOME_NCAM1_INTERACTIONS	'17/2147'	'41/9663'	0.00440453	12	0.239854	FALSE	1
Height	REACTOME_NEGATIVE_REGULATION_OF_THE_PI3K_AKT_NETWORK	'34/2147'	'110/9663'	0.021105	6	0.507044	FALSE	0
Height	REACTOME_NERVOUS_SYSTEM_DEVELOPMENT	'141/2147'	'543/9663'	0.0186793	14	0.503809	FALSE	5
Height	REACTOME_NETRIN_1_SIGNALING	'19/2147'	'48/9663'	0.00494991	13	0.250855	FALSE	4
Physical activity	KEGG_ADHERENS_JUNCTION	'23/977'	'65/4782'	0.00348291	11	0.0467249	TRUE	4
Physical activity	KEGG_ASTHMA	'13/989'	'26/4782'	0.000815661	8	0.037778	TRUE	4
Height	REACTOME_NEUROTRANSMITTER_RECEPTORS_AND_POSTSYNAPTIC_SIGNAL_TRANSMISSION	'54/2147'	'189/9663'	0.0232639	15	0.519195	FALSE	3
Height	REACTOME_NOD1_2_SIGNALING_PATHWAY	'12/2147'	'33/9663'	0.0455896	1	0.572915	FALSE	0
Height	REACTOME_NON_INTEGRIN_MEMBRANE_ECM_INTERACTIONS	'20/2147'	'54/9663'	0.0094201	11	0.349761	FALSE	2
Height	REACTOME_NOTCH_HLH_TRANSCRIPTION_PATHWAY	'10/2147'	'24/9663'	0.0256728	8	0.537958	FALSE	0
Height	REACTOME_NOTCH1_INTRACELLULAR_DOMAIN_REGULATES_TRANSCRIPTION	'15/2147'	'44/9663'	0.0477833	7	0.581026	FALSE	0
Height	REACTOME_NRAGE_SIGNALS_DEATH_THROUGH_JNK	'21/2147'	'54/9663'	0.00411623	11	0.239854	FALSE	3
Height	REACTOME_NUCLEAR_ENVELOPE_BREAKDOWN	'17/2147'	'50/9663'	0.0374844	2	0.541986	FALSE	0
Height	REACTOME_NUCLEAR_SIGNALING_BY_ERBB4	'12/2147'	'32/9663'	0.0360853	10	0.541986	FALSE	0
Height	REACTOME_NUCLEOTIDE_BINDING_DOMAIN_LEUCINE_RICH_REPEAT_CONTAINING_RECEPTOR_NLR_SIGNALING_PATHWAYS	'18/2147'	'53/9663'	0.0332511	1	0.541986	FALSE	0
Physical activity	KEGG_GAP_JUNCTION	'28/989'	'84/4782'	0.00436331	11	0.0467249	TRUE	4
Physical activity	KEGG_INTESTINAL_IMMUNE_NETWORK_FOR_IGA_PRODUCTION	'17/989'	'42/4782'	0.00263904	7	0.0467249	TRUE	4
Height	REACTOME_O_LINKED_GLYCOSYLATION_OF_MUCINS	'20/2147'	'60/9663'	0.0313689	8	0.541986	FALSE	0
Height	REACTOME_OPIOID_SIGNALLING	'27/2147'	'88/9663'	0.0403165	11	0.541986	FALSE	0
Height	REACTOME_OVARIAN_TUMOR_DOMAIN_PROTEASES	'13/2147'	'36/9663'	0.0404743	1	0.541986	FALSE	0
Height	REACTOME_P75_NTR_RECEPTOR_MEDIATED_SIGNALLING	'28/2147'	'90/9663'	0.0313825	9	0.541986	FALSE	1
Physical activity	REACTOME_NETRIN_1_SIGNALING	'22/2179'	'48/9663'	0.00029637	13	0.0170914	TRUE	4
Height	REACTOME_RAC1_GTPASE_CYCLE	'56/2147'	'169/9663'	0.000654503	15	0.0668282	FALSE	7
Height	REACTOME_RAC2_GTPASE_CYCLE	'25/2147'	'79/9663'	0.0331623	8	0.541986	FALSE	0
Height	REACTOME_RHO_GTPASE_CYCLE	'108/2147'	'415/9663'	0.0341272	10	0.541986	FALSE	1
Height	REACTOME_RHOA_GTPASE_CYCLE	'43/2147'	'137/9663'	0.00784845	11	0.337418	FALSE	2
Height	REACTOME_RHOJ_GTPASE_CYCLE	'17/2147'	'50/9663'	0.0374844	6	0.541986	FALSE	0
Height	REACTOME_RHOQ_GTPASE_CYCLE	'19/2147'	'57/9663'	0.0353353	7	0.541986	FALSE	0
Height	REACTOME_SENSORY_PROCESSING_OF_SOUND	'28/2147'	'69/9663'	0.000449751	12	0.0524823	FALSE	3
Red meat	REACTOME_REGULATION_OF_INSULIN_SECRETION	'30/2053'	'77/9663'	0.000290368	11	0.0388685	TRUE	4
Height	REACTOME_SHC1_EVENTS_IN_ERBB2_SIGNALING	'9/2147'	'22/9663'	0.0380178	8	0.541986	FALSE	1
Height	REACTOME_SIGNALING_BY_ERBB4	'20/2147'	'57/9663'	0.0178954	12	0.503809	FALSE	1
Height	REACTOME_SIGNALING_BY_PTK6	'18/2147'	'54/9663'	0.0398385	4	0.541986	FALSE	0
Height	REACTOME_STIMULI_SENSING_CHANNELS	'36/2147'	'100/9663'	0.00112335	13	0.101956	FALSE	5
Height	REACTOME_SYNTHESIS_OF_IP3_AND_IP4_IN_THE_CYTOSOL	'10/2147'	'25/9663'	0.0344848	3	0.541986	FALSE	0
Height	REACTOME_SYNTHESIS_OF_PA	'14/2147'	'35/9663'	0.0134509	4	0.422587	FALSE	0
Height	REACTOME_TAK1_ACTIVATES_NFKB_BY_PHOSPHORYLATION_AND_ACTIVATION_OF_IKKS_COMPLEX	'11/2147'	'29/9663'	0.0404015	2	0.541986	FALSE	0
Height	REACTOME_TOLL_LIKE_RECEPTOR_9_TLR9_CASCADE	'28/2147'	'87/9663'	0.0201795	2	0.503809	FALSE	0
Height	REACTOME_TOLL_LIKE_RECEPTOR_TLR1_TLR2_CASCADE	'30/2147'	'97/9663'	0.0287622	1	0.541986	FALSE	0
Height	REACTOME_TRANSMISSION_ACROSS_CHEMICAL_SYNAPSES	'74/2147'	'249/9663'	0.00319124	15	0.217228	FALSE	7
Height	REACTOME_TRP_CHANNELS	'13/2147'	'27/9663'	0.00259527	6	0.211993	FALSE	1
Height	WP_ARRHYTHMOGENIC_RIGHT_VENTRICULAR_CARDIOMYOPATHY	'26/1489'	'70/6677'	0.00331566	15	0.438598	FALSE	4
Height	WP_CELL_MIGRATION_AND_INVASION_THROUGH_P75NTR	'14/1489'	'29/6677'	0.00178505	1	0.438598	FALSE	0
Height	WP_DNA_IRDOUBLE_STRAND_BREAKS_AND_CELLULAR_RESPONSE_VIA_ATM	'19/1489'	'52/6677'	0.0135666	2	0.529161	FALSE	0
Height	WP_ENDOMETRIAL_CANCER	'21/1489'	'61/6677'	0.0200014	4	0.529161	FALSE	0
Height	WP_FRAGILE_X_SYNDROME	'36/1489'	'116/6677'	0.0176149	5	0.529161	FALSE	0
Height	WP_HIPPO_SIGNALING_REGULATION_PATHWAYS	'33/1489'	'97/6677'	0.00517562	13	0.513476	FALSE	2
Height	WP_HIPPOMERLIN_SIGNALING_DYSREGULATION	'34/1489'	'113/6677'	0.0323127	10	0.754297	FALSE	2
Height	WP_HIPPOYAP_SIGNALING_PATHWAY	'9/1489'	'22/6677'	0.0387715	2	0.854787	FALSE	0
Height	WP_INTERACTIONS_BETWEEN_IMMUNE_CELLS_AND_MICRORNAS_IN_TUMOR_MICROENVIRONMENT	'11/1489'	'25/6677'	0.0127584	2	0.529161	FALSE	0
Height	WP_NEURAL_CREST_CELL_MIGRATION_IN_CANCER	'14/1489'	'40/6677'	0.0454534	4	0.906278	FALSE	0
Height	WP_NONSMALL_CELL_LUNG_CANCER	'24/1489'	'71/6677'	0.0170358	4	0.529161	FALSE	0
Height	WP_NUCLEOTIDEBINDING_OLIGOMERIZATION_DOMAIN_NOD_PATHWAY	'15/1489'	'38/6677'	0.0126035	2	0.529161	FALSE	0
Height	WP_PHOSPHODIESTERASES_IN_NEURONAL_FUNCTION	'19/1489'	'49/6677'	0.00664689	14	0.527554	FALSE	1
Height	WP_PHOTODYNAMIC_THERAPYINDUCED_HIF1_SURVIVAL_SIGNALING	'13/1489'	'34/6677'	0.0258827	2	0.641958	FALSE	0
Height	WP_PHOTODYNAMIC_THERAPYINDUCED_NFE2L2_NRF2_SURVIVAL_SIGNALING	'10/1489'	'23/6677'	0.0190139	3	0.529161	FALSE	0
Height	WP_PKCGAMMA_CALCIUM_SIGNALING_PATHWAY_IN_ATAXIA	'11/1489'	'21/6677'	0.00244716	13	0.438598	FALSE	0
Height	WP_PRIMARY_FOCAL_SEGMENTAL_GLOMERULOSCLEROSIS_FSGS	'24/1489'	'71/6677'	0.0170358	4	0.529161	FALSE	0
Height	WP_SPLICING_FACTOR_NOVA_REGULATED_SYNAPTIC_PROTEINS	'16/1489'	'41/6677'	0.0114623	13	0.529161	FALSE	2
Height	WP_WNT_SIGNALING	'33/1489'	'112/6677'	0.0456745	2	0.906278	FALSE	0
Height	WP_WNT_SIGNALING_PATHWAY_AND_PLURIPOTENCY	'31/1489'	'97/6677'	0.017354	5	0.529161	FALSE	0
MHT	BIOCARTA_CREB_PATHWAY	'9/322'	'22/1424'	0.0410879	1	0.436268	FALSE	0
MHT	BIOCARTA_G2_PATHWAY	'10/322'	'24/1424'	0.0278691	1	0.436268	FALSE	0
MHT	BIOCARTA_GH_PATHWAY	'10/322'	'26/1424'	0.0489711	1	0.436268	FALSE	0
MHT	BIOCARTA_HDAC_PATHWAY	'11/322'	'25/1424'	0.0135727	3	0.436268	FALSE	0
MHT	KEGG_ABC_TRANSPORTERS	'16/1023'	'42/4782'	0.00982967	6	0.148997	FALSE	1
MHT	KEGG_ARRHYTHMOGENIC_RIGHT_VENTRICULAR_CARDIOMYOPATHY_ARVC	'25/1023'	'70/4782'	0.00393901	15	0.113103	FALSE	8
MHT	KEGG_ASCORBATE_AND_ALDARATE_METABOLISM	'11/1023'	'24/4782'	0.00638319	10	0.117265	FALSE	2
MHT	KEGG_AXON_GUIDANCE	'38/1023'	'122/4782'	0.00696262	15	0.117265	FALSE	8
MHT	KEGG_BIOSYNTHESIS_OF_UNSATURATED_FATTY_ACIDS	'8/1023'	'20/4782'	0.0459337	3	0.331551	FALSE	0
MHT	KEGG_CALCIUM_SIGNALING_PATHWAY	'50/1023'	'167/4782'	0.00522315	15	0.113103	FALSE	8
MHT	KEGG_CHRONIC_MYELOID_LEUKEMIA	'22/1023'	'71/4782'	0.036868	3	0.290643	FALSE	1
MHT	KEGG_DILATED_CARDIOMYOPATHY	'29/1023'	'86/4782'	0.00518429	11	0.113103	FALSE	5
MHT	KEGG_DRUG_METABOLISM_OTHER_ENZYMES	'19/1023'	'49/4782'	0.0040691	9	0.113103	FALSE	2
Smoking	KEGG_ECM_RECEPTOR_INTERACTION	'38/1031'	'83/4782'	6.10013e-07	9	4.39851e-05	TRUE	4
MHT	KEGG_ENDOCYTOSIS	'48/1023'	'175/4782'	0.0319548	9	0.290643	FALSE	2
MHT	KEGG_FC_GAMMA_R_MEDIATED_PHAGOCYTOSIS	'27/1023'	'91/4782'	0.0383488	5	0.290643	FALSE	0
MHT	KEGG_FOCAL_ADHESION	'57/1023'	'190/4782'	0.00282616	12	0.113103	FALSE	5
MHT	KEGG_GLYCOSAMINOGLYCAN_BIOSYNTHESIS_HEPARAN_SULFATE	'10/1023'	'25/4782'	0.0268139	4	0.290316	FALSE	1
MHT	KEGG_NEUROACTIVE_LIGAND_RECEPTOR_INTERACTION	'66/1023'	'252/4782'	0.0358368	9	0.290643	FALSE	2
MHT	KEGG_PATHWAYS_IN_CANCER	'81/1023'	'312/4782'	0.0265719	7	0.290316	FALSE	4
MHT	KEGG_PENTOSE_AND_GLUCURONATE_INTERCONVERSIONS	'11/1023'	'27/4782'	0.0177676	8	0.244836	FALSE	2
MHT	KEGG_PHOSPHATIDYLINOSITOL_SIGNALING_SYSTEM	'24/1023'	'75/4782'	0.020512	9	0.259099	FALSE	1
MHT	KEGG_PORPHYRIN_AND_CHLOROPHYLL_METABOLISM	'13/1023'	'37/4782'	0.0377734	5	0.290643	FALSE	1
MHT	KEGG_SMALL_CELL_LUNG_CANCER	'28/1023'	'81/4782'	0.00402665	3	0.113103	FALSE	2
MHT	KEGG_VIBRIO_CHOLERAE_INFECTION	'17/1023'	'51/4782'	0.0319855	3	0.290643	FALSE	0
MHT	PID_A6B1_A6B4_INTEGRIN_PATHWAY	'19/536'	'46/2376'	0.00316055	4	0.267815	FALSE	0
MHT	PID_AVB3_INTEGRIN_PATHWAY	'23/536'	'71/2376'	0.0344588	2	0.658556	FALSE	0
MHT	PID_ENDOTHELIN_PATHWAY	'20/536'	'62/2376'	0.0487495	5	0.658556	FALSE	0
MHT	PID_ER_NONGENOMIC_PATHWAY	'14/536'	'39/2376'	0.0394801	2	0.658556	FALSE	0
MHT	PID_IFNG_PATHWAY	'14/536'	'40/2376'	0.0486285	2	0.658556	FALSE	0
MHT	PID_IGF1_PATHWAY	'11/536'	'28/2376'	0.0339158	2	0.658556	FALSE	0
MHT	PID_INTEGRIN1_PATHWAY	'22/536'	'64/2376'	0.0193555	5	0.658556	FALSE	0
Smoking	KEGG_PATHWAYS_IN_CANCER	'110/1112'	'312/4782'	4.61285e-07	7	6.65221e-05	TRUE	4
MHT	PID_REELIN_PATHWAY	'11/536'	'28/2376'	0.0339158	8	0.658556	FALSE	0
MHT	PID_RHOA_REG_PATHWAY	'15/536'	'42/2376'	0.0352216	10	0.658556	FALSE	2
MHT	REACTOME_A_TETRASACCHARIDE_LINKER_SEQUENCE_IS_REQUIRED_FOR_GAG_SYNTHESIS	'10/2048'	'23/9663'	0.0134011	6	0.184126	FALSE	0
MHT	REACTOME_ADHERENS_JUNCTIONS_INTERACTIONS	'11/2048'	'28/9663'	0.0224036	11	0.25065	FALSE	3
MHT	REACTOME_ASSEMBLY_OF_COLLAGEN_FIBRILS_AND_OTHER_MULTIMERIC_STRUCTURES	'22/2048'	'59/9663'	0.00332792	11	0.0965293	FALSE	1
MHT	REACTOME_CA_DEPENDENT_EVENTS	'13/2048'	'35/9663'	0.0223668	6	0.25065	FALSE	1
Smoking	WP_ARRHYTHMOGENIC_RIGHT_VENTRICULAR_CARDIOMYOPATHY	'36/1555'	'70/6677'	2.564e-07	15	9.66224e-05	TRUE	4
MHT	REACTOME_CDC42_GTPASE_CYCLE	'44/2048'	'142/9663'	0.00381628	14	0.0986304	FALSE	3
MHT	REACTOME_CELL_CELL_COMMUNICATION	'35/2048'	'115/9663'	0.0123245	13	0.172357	FALSE	1
MHT	REACTOME_CELL_CELL_JUNCTION_ORGANIZATION	'18/2048'	'57/9663'	0.0436092	12	0.361675	FALSE	1
Fiber	REACTOME_COLLAGEN_DEGRADATION	'31/2538'	'59/9663'	1.47226e-05	12	0.00171801	TRUE	1
MHT	REACTOME_CELL_JUNCTION_ORGANIZATION	'25/2048'	'82/9663'	0.0303692	12	0.311032	FALSE	1
MHT	REACTOME_COLLAGEN_BIOSYNTHESIS_AND_MODIFYING_ENZYMES	'23/2048'	'61/9663'	0.00229763	14	0.0817911	FALSE	3
MHT	REACTOME_COLLAGEN_CHAIN_TRIMERIZATION	'15/2048'	'41/9663'	0.0170363	13	0.206967	FALSE	3
MHT	REACTOME_COLLAGEN_DEGRADATION	'19/2048'	'59/9663'	0.0320088	12	0.321032	FALSE	1
MHT	REACTOME_COLLAGEN_FORMATION	'30/2048'	'84/9663'	0.00149505	14	0.0703605	FALSE	2
MHT	REACTOME_DAG_AND_IP3_SIGNALING	'16/2048'	'39/9663'	0.00392817	9	0.0986304	FALSE	2
MHT	REACTOME_DEATH_RECEPTOR_SIGNALLING	'41/2048'	'128/9663'	0.00263772	4	0.08263	FALSE	0
MHT	REACTOME_DEFECTS_IN_VITAMIN_AND_COFACTOR_METABOLISM	'8/2048'	'20/9663'	0.0438725	4	0.361675	FALSE	0
Vegetable	KEGG_ADHERENS_JUNCTION	'27/1268'	'65/4782'	0.00577499	11	0.0319144	TRUE	4
Vegetable	KEGG_ASTHMA	'13/1268'	'26/4782'	0.00870742	8	0.0427733	TRUE	4
MHT	REACTOME_DISEASES_OF_GLYCOSYLATION	'40/2048'	'132/9663'	0.00849253	7	0.150649	FALSE	0
Vegetable	REACTOME_COSTIMULATION_BY_THE_CD28_FAMILY	'30/2515'	'63/9663'	0.000178334	4	0.0129015	TRUE	1
MHT	REACTOME_DISEASES_OF_SIGNAL_TRANSDUCTION_BY_GROWTH_FACTOR_RECEPTORS_AND_SECOND_MESSENGERS	'108/2048'	'411/9663'	0.0068729	4	0.141646	FALSE	0
MHT	REACTOME_DOWNREGULATION_OF_TGF_BETA_RECEPTOR_SIGNALING	'10/2048'	'26/9663'	0.0336134	1	0.321032	FALSE	0
MHT	REACTOME_ECM_PROTEOGLYCANS	'25/2048'	'73/9663'	0.00664808	10	0.140716	FALSE	2
MHT	REACTOME_EFFECTS_OF_PIP2_HYDROLYSIS	'10/2048'	'26/9663'	0.0336134	10	0.321032	FALSE	2
Vegetable	KEGG_GAP_JUNCTION	'33/1268'	'84/4782'	0.00677496	11	0.0345605	TRUE	4
MHT	REACTOME_G_ALPHA_12_13_SIGNALLING_EVENTS	'26/2048'	'75/9663'	0.00475763	9	0.107512	FALSE	1
MHT	REACTOME_G_ALPHA_Q_SIGNALLING_EVENTS	'55/2048'	'205/9663'	0.0305807	9	0.311032	FALSE	0
MHT	REACTOME_G_PROTEIN_MEDIATED_EVENTS	'18/2048'	'52/9663'	0.0174419	12	0.206967	FALSE	1
MHT	REACTOME_GLUCAGON_LIKE_PEPTIDE_1_GLP1_REGULATES_INSULIN_SECRETION	'14/2048'	'42/9663'	0.0460789	6	0.372031	FALSE	0
MHT	REACTOME_HEPARAN_SULFATE_HEPARIN_HS_GAG_METABOLISM	'18/2048'	'50/9663'	0.0113401	6	0.167568	FALSE	0
Fiber	REACTOME_DEVELOPMENTAL_BIOLOGY	'293/2343'	'1034/9663'	0.000776966	7	0.044398	TRUE	1
MHT	REACTOME_INTEGRATION_OF_ENERGY_METABOLISM	'30/2048'	'106/9663'	0.049831	13	0.389932	FALSE	2
Vegetable	KEGG_INTESTINAL_IMMUNE_NETWORK_FOR_IGA_PRODUCTION	'21/1268'	'42/4782'	0.000926457	7	0.00819357	TRUE	4
MHT	REACTOME_INTERLEUKIN_1_SIGNALING	'29/2048'	'97/9663'	0.0270345	1	0.294059	FALSE	0
MHT	REACTOME_INTRACELLULAR_SIGNALING_BY_SECOND_MESSENGERS	'79/2048'	'294/9663'	0.0108822	5	0.163895	FALSE	0
MHT	REACTOME_ION_CHANNEL_TRANSPORT	'53/2048'	'172/9663'	0.00183619	14	0.0719014	FALSE	6
MHT	REACTOME_ION_HOMEOSTASIS	'17/2048'	'52/9663'	0.0357811	7	0.32584	FALSE	0
MHT	REACTOME_ION_TRANSPORT_BY_P_TYPE_ATPASES	'17/2048'	'51/9663'	0.0297856	8	0.311025	FALSE	1
MHT	REACTOME_L1CAM_INTERACTIONS	'35/2048'	'110/9663'	0.00585232	12	0.127314	FALSE	3
MHT	REACTOME_LAMININ_INTERACTIONS	'12/2048'	'28/9663'	0.00797048	11	0.146187	FALSE	1
MHT	REACTOME_MAPK_FAMILY_SIGNALING_CASCADES	'81/2048'	'308/9663'	0.0171894	8	0.206967	FALSE	0
MHT	REACTOME_MATURATION_OF_SARS_COV_2_SPIKE_PROTEIN	'12/2048'	'28/9663'	0.00797048	4	0.146187	FALSE	0
MHT	REACTOME_MET_ACTIVATES_PTK2_SIGNALING	'14/2048'	'30/9663'	0.00160973	8	0.0703605	FALSE	0
MHT	REACTOME_DISEASES_OF_METABOLISM	'69/2048'	'227/9663'	0.00063178	4	0.0411027	TRUE	1
MHT	REACTOME_METABOLISM_OF_FAT_SOLUBLE_VITAMINS	'17/2048'	'45/9663'	0.00802652	3	0.146187	FALSE	0
MHT	REACTOME_MUSCLE_CONTRACTION	'53/2048'	'186/9663'	0.0106185	11	0.163057	FALSE	3
MHT	REACTOME_NCAM_SIGNALING_FOR_NEURITE_OUT_GROWTH	'20/2048'	'62/9663'	0.0277834	10	0.298066	FALSE	1
MHT	REACTOME_NCAM1_INTERACTIONS	'15/2048'	'41/9663'	0.0170363	12	0.206967	FALSE	1
MHT	REACTOME_NEPHRIN_FAMILY_INTERACTIONS	'8/2048'	'20/9663'	0.0438725	4	0.361675	FALSE	0
MHT	REACTOME_NERVOUS_SYSTEM_DEVELOPMENT	'142/2048'	'543/9663'	0.00258518	14	0.08263	FALSE	5
MHT	REACTOME_NETRIN_1_SIGNALING	'17/2048'	'48/9663'	0.0162306	13	0.206967	FALSE	4
MHT	REACTOME_NEUREXINS_AND_NEUROLIGINS	'17/2048'	'51/9663'	0.0297856	15	0.311025	FALSE	8
Vegetable	REACTOME_NETRIN_1_SIGNALING	'25/2515'	'48/9663'	0.000100688	13	0.0100158	TRUE	4
MHT	REACTOME_NEUROTRANSMITTER_RECEPTORS_AND_POSTSYNAPTIC_SIGNAL_TRANSMISSION	'50/2048'	'189/9663'	0.0474599	15	0.379271	FALSE	3
Vegetable	REACTOME_REGULATION_OF_INSULIN_SECRETION	'33/2515'	'77/9663'	0.0009509	11	0.0423936	TRUE	4
MHT	REACTOME_NOTCH1_INTRACELLULAR_DOMAIN_REGULATES_TRANSCRIPTION	'15/2048'	'44/9663'	0.0327401	7	0.321032	FALSE	0
MHT	REACTOME_NRAGE_SIGNALS_DEATH_THROUGH_JNK	'21/2048'	'54/9663'	0.00225737	11	0.0817911	FALSE	3
MHT	REACTOME_NUCLEAR_RECEPTOR_TRANSCRIPTION_PATHWAY	'16/2048'	'50/9663'	0.0492488	9	0.389591	FALSE	0
MHT	REACTOME_NUCLEAR_SIGNALING_BY_ERBB4	'13/2048'	'32/9663'	0.00989114	10	0.158088	FALSE	0
Alcohol	KEGG_DILATED_CARDIOMYOPATHY	'32/1015'	'86/4782'	0.000451563	11	0.0228407	TRUE	5
Alcohol	KEGG_HYPERTROPHIC_CARDIOMYOPATHY_HCM	'28/1015'	'80/4782'	0.00291822	9	0.0374203	TRUE	5
Smoking	REACTOME_DOWNSTREAM_SIGNAL_TRANSDUCTION	'15/2266'	'28/9663'	0.000533644	3	0.0483713	TRUE	1
MHT	REACTOME_PHASE_0_RAPID_DEPOLARISATION	'12/2048'	'31/9663'	0.019727	9	0.227197	FALSE	1
MHT	REACTOME_POST_TRANSLATIONAL_PROTEIN_MODIFICATION	'293/2048'	'1268/9663'	0.0408281	1	0.352005	FALSE	0
MHT	REACTOME_POTASSIUM_CHANNELS	'31/2048'	'102/9663'	0.0181132	12	0.211724	FALSE	1
MHT	REACTOME_PROTEIN_PROTEIN_INTERACTIONS_AT_SYNAPSES	'25/2048'	'77/9663'	0.0138462	15	0.186962	FALSE	11
Alcohol	KEGG_SYSTEMIC_LUPUS_ERYTHEMATOSUS	'22/1121'	'49/4782'	0.000725982	11	0.014738	TRUE	5
MHT	REACTOME_RAS_PROCESSING	'10/2048'	'22/9663'	0.00931291	2	0.15518	FALSE	0
MHT	REACTOME_REGULATION_OF_INSULIN_SECRETION	'23/2048'	'77/9663'	0.0457801	11	0.372031	FALSE	4
MHT	REACTOME_RHOA_GTPASE_CYCLE	'41/2048'	'137/9663'	0.00976612	11	0.158088	FALSE	2
MHT	REACTOME_RHOB_GTPASE_CYCLE	'22/2048'	'65/9663'	0.0121837	7	0.172357	FALSE	0
MHT	REACTOME_RHOC_GTPASE_CYCLE	'23/2048'	'68/9663'	0.0106118	5	0.163057	FALSE	0
MHT	REACTOME_ROLE_OF_PHOSPHOLIPIDS_IN_PHAGOCYTOSIS	'9/2048'	'23/9663'	0.0384413	7	0.338265	FALSE	0
MHT	REACTOME_SENSORY_PERCEPTION	'73/2048'	'265/9663'	0.00760525	6	0.146187	FALSE	0
MHT	REACTOME_SENSORY_PROCESSING_OF_SOUND	'25/2048'	'69/9663'	0.00286238	12	0.0862191	FALSE	3
MHT	REACTOME_SENSORY_PROCESSING_OF_SOUND_BY_OUTER_HAIR_CELLS_OF_THE_COCHLEA	'18/2048'	'49/9663'	0.00900165	11	0.153255	FALSE	3
MHT	REACTOME_SHC1_EVENTS_IN_ERBB2_SIGNALING	'11/2048'	'22/9663'	0.00257372	8	0.08263	FALSE	1
MHT	REACTOME_SIGNALING_BY_EGFR	'16/2048'	'49/9663'	0.0413512	3	0.352005	FALSE	0
MHT	REACTOME_SIGNALING_BY_ERBB2	'16/2048'	'49/9663'	0.0413512	3	0.352005	FALSE	0
MHT	REACTOME_SIGNALING_BY_ERBB2_IN_CANCER	'10/2048'	'25/9663'	0.0253799	4	0.27995	FALSE	0
MHT	REACTOME_SIGNALING_BY_ERBB4	'21/2048'	'57/9663'	0.00480481	12	0.107512	FALSE	1
MHT	REACTOME_SIGNALING_BY_MET	'27/2048'	'78/9663'	0.00415914	4	0.0987049	FALSE	0
MHT	REACTOME_SIGNALING_BY_NOTCH1	'23/2048'	'70/9663'	0.0153389	4	0.200213	FALSE	0
MHT	REACTOME_SIGNALING_BY_NOTCH1_PEST_DOMAIN_MUTANTS_IN_CANCER	'19/2048'	'54/9663'	0.0123168	3	0.172357	FALSE	0
MHT	REACTOME_SIGNALING_BY_NOTCH4	'24/2048'	'79/9663'	0.0347716	1	0.322044	FALSE	0
MHT	REACTOME_SIGNALING_BY_NTRKS	'37/2048'	'132/9663'	0.0368952	4	0.332124	FALSE	0
MHT	REACTOME_SIGNALING_BY_PDGF	'20/2048'	'56/9663'	0.00865622	6	0.150649	FALSE	0
MHT	REACTOME_SIGNALING_BY_PDGFR_IN_DISEASE	'10/2048'	'20/9663'	0.00403006	4	0.0986304	FALSE	0
MHT	REACTOME_SIGNALING_BY_RECEPTOR_TYROSINE_KINASES	'134/2048'	'503/9663'	0.00161716	12	0.0703605	FALSE	3
MHT	REACTOME_SIGNALING_BY_VEGF	'30/2048'	'103/9663'	0.0349531	7	0.322044	FALSE	0
MHT	REACTOME_STIMULI_SENSING_CHANNELS	'32/2048'	'100/9663'	0.00745105	13	0.146187	FALSE	5
MHT	REACTOME_SYNDECAN_INTERACTIONS	'10/2048'	'26/9663'	0.0336134	4	0.321032	FALSE	0
MHT	REACTOME_SYNTHESIS_OF_PIPS_AT_THE_PLASMA_MEMBRANE	'16/2048'	'48/9663'	0.0344025	2	0.322044	FALSE	0
MHT	REACTOME_THE_CANONICAL_RETINOID_CYCLE_IN_RODS_TWILIGHT_VISION	'9/2048'	'23/9663'	0.0384413	1	0.338265	FALSE	0
MHT	REACTOME_TRANSCRIPTIONAL_REGULATION_BY_RUNX3	'32/2048'	'92/9663'	0.00174675	3	0.0719014	FALSE	0
MHT	REACTOME_TRANSMISSION_ACROSS_CHEMICAL_SYNAPSES	'67/2048'	'249/9663'	0.0174017	15	0.206967	FALSE	7
MHT	REACTOME_TRANSPORT_OF_SMALL_MOLECULES	'169/2048'	'687/9663'	0.0143032	12	0.189859	FALSE	2
MHT	REACTOME_VISUAL_PHOTOTRANSDUCTION	'31/2048'	'92/9663'	0.00357492	4	0.0965423	FALSE	0
MHT	REACTOME_VOLTAGE_GATED_POTASSIUM_CHANNELS	'17/2048'	'42/9663'	0.00353723	11	0.0965423	FALSE	0
MHT	WP_ALPHA_6_BETA_4_SIGNALING_PATHWAY	'12/1466'	'33/6677'	0.0418618	1	0.407056	FALSE	0
MHT	WP_ARRHYTHMOGENIC_RIGHT_VENTRICULAR_CARDIOMYOPATHY	'25/1466'	'70/6677'	0.00572763	15	0.194575	FALSE	4
MHT	WP_ARYL_HYDROCARBON_RECEPTOR_PATHWAY	'17/1466'	'46/6677'	0.0144875	4	0.328741	FALSE	0
MHT	WP_BRAINDERIVED_NEUROTROPHIC_FACTOR_BDNF_SIGNALING_PATHWAY	'39/1466'	'137/6677'	0.0424829	4	0.407056	FALSE	0
MHT	WP_BURN_WOUND_HEALING	'29/1466'	'93/6677'	0.0238921	1	0.397332	FALSE	0
MHT	WP_CALCIUM_REGULATION_IN_CARDIAC_CELLS	'48/1466'	'148/6677'	0.00188828	13	0.159876	FALSE	1
MHT	WP_CLEAR_CELL_RENAL_CELL_CARCINOMA_PATHWAYS	'26/1466'	'82/6677'	0.0254886	2	0.397332	FALSE	0
MHT	WP_CONSTITUTIVE_ANDROSTANE_RECEPTOR_PATHWAY	'11/1466'	'30/6677'	0.0474702	5	0.428451	FALSE	0
MHT	WP_DEVELOPMENT_OF_URETERIC_COLLECTION_SYSTEM	'24/1466'	'58/6677'	0.000662623	8	0.159876	FALSE	0
MHT	WP_DIFFERENTIATION_OF_WHITE_AND_BROWN_ADIPOCYTE	'11/1466'	'25/6677'	0.0113357	2	0.325843	FALSE	0
MHT	WP_DISRUPTION_OF_POSTSYNAPTIC_SIGNALING_BY_CNV	'12/1466'	'30/6677'	0.0195012	14	0.397332	FALSE	3
MHT	WP_ECTODERM_DIFFERENTIATION	'40/1466'	'122/6677'	0.00349987	11	0.159876	FALSE	1
MHT	WP_ENDOCHONDRAL_OSSIFICATION	'22/1466'	'64/6677'	0.0149554	3	0.328741	FALSE	0
MHT	WP_ENDOCHONDRAL_OSSIFICATION_WITH_SKELETAL_DYSPLASIAS	'22/1466'	'64/6677'	0.0149554	3	0.328741	FALSE	0
MHT	WP_ENVELOPE_PROTEINS_AND_THEIR_POTENTIAL_ROLES_IN_EDMD_PHYSIOPATHOLOGY	'15/1466'	'43/6677'	0.0355519	3	0.397332	FALSE	0
MHT	WP_FOCAL_ADHESION	'55/1466'	'190/6677'	0.0133123	8	0.328741	FALSE	0
MHT	WP_G_PROTEIN_SIGNALING_PATHWAYS	'28/1466'	'91/6677'	0.0309932	10	0.397332	FALSE	1
MHT	WP_GDNFRET_SIGNALING_AXIS	'11/1466'	'22/6677'	0.0034435	4	0.159876	FALSE	0
MHT	WP_GENES_CONTROLLING_NEPHROGENESIS	'15/1466'	'43/6677'	0.0355519	4	0.397332	FALSE	0
MHT	WP_GLIOBLASTOMA_SIGNALING_PATHWAYS	'25/1466'	'80/6677'	0.0334084	1	0.397332	FALSE	0
MHT	WP_GLUCOCORTICOID_RECEPTOR_PATHWAY	'26/1466'	'67/6677'	0.00127084	2	0.159876	FALSE	0
MHT	WP_GPR143_IN_MELANOCYTES_AND_RETINAL_PIGMENT_EPITHELIUM_CELLS	'11/1466'	'29/6677'	0.0372149	6	0.397332	FALSE	0
MHT	WP_HIPPO_SIGNALING_REGULATION_PATHWAYS	'33/1466'	'97/6677'	0.00401429	13	0.159876	FALSE	2
MHT	WP_INSULIN_SIGNALING	'50/1466'	'155/6677'	0.001748	2	0.159876	FALSE	0
MHT	WP_INTERACTIONS_BETWEEN_IMMUNE_CELLS_AND_MICRORNAS_IN_TUMOR_MICROENVIRONMENT	'10/1466'	'25/6677'	0.0318672	2	0.397332	FALSE	0
MHT	WP_MAMMARY_GLAND_DEVELOPMENT_PATHWAY_PREGNANCY_AND_LACTATION_STAGE_3_OF_4	'14/1466'	'31/6677'	0.00333537	4	0.159876	FALSE	0
MHT	WP_MAPK_SIGNALING_PATHWAY	'63/1466'	'233/6677'	0.036071	3	0.397332	FALSE	0
MHT	WP_MECP2_AND_ASSOCIATED_RETT_SYNDROME	'22/1466'	'68/6677'	0.0303669	2	0.397332	FALSE	0
MHT	WP_MIRNA_TARGETS_IN_ECM_AND_MEMBRANE_RECEPTORS	'9/1466'	'22/6677'	0.03535	6	0.397332	FALSE	0
MHT	WP_MYOMETRIAL_RELAXATION_AND_CONTRACTION_PATHWAYS	'44/1466'	'154/6677'	0.0308699	9	0.397332	FALSE	0
MHT	WP_NUCLEAR_RECEPTORS	'13/1466'	'36/6677'	0.0369406	7	0.397332	FALSE	0
MHT	WP_NUCLEAR_RECEPTORS_METAPATHWAY	'86/1466'	'303/6677'	0.00427838	3	0.159876	FALSE	0
MHT	WP_PATHWAYS_AFFECTED_IN_ADENOID_CYSTIC_CARCINOMA	'20/1466'	'55/6677'	0.0102346	2	0.31871	FALSE	0
MHT	WP_PHOSPHODIESTERASES_IN_NEURONAL_FUNCTION	'17/1466'	'49/6677'	0.0276603	14	0.397332	FALSE	1
MHT	WP_PRIMARY_FOCAL_SEGMENTAL_GLOMERULOSCLEROSIS_FSGS	'22/1466'	'71/6677'	0.0481555	4	0.428451	FALSE	0
MHT	WP_PROGERIAASSOCIATED_LIPODYSTROPHY	'9/1466'	'21/6677'	0.0257828	1	0.397332	FALSE	0
MHT	WP_RAC1PAK1P38MMP2_PATHWAY	'21/1466'	'66/6677'	0.0403381	4	0.407056	FALSE	0
MHT	WP_SMALL_CELL_LUNG_CANCER	'29/1466'	'93/6677'	0.0238921	2	0.397332	FALSE	0
MHT	WP_SPLICING_FACTOR_NOVA_REGULATED_SYNAPTIC_PROTEINS	'17/1466'	'41/6677'	0.00383518	13	0.159876	FALSE	2
MHT	WP_THERMOGENESIS	'31/1466'	'105/6677'	0.0417316	4	0.407056	FALSE	0
MHT	WP_THYROID_STIMULATING_HORMONE_TSH_SIGNALING_PATHWAY	'22/1466'	'66/6677'	0.0216167	3	0.397332	FALSE	0
MHT	WP_TYPE_I_COLLAGEN_SYNTHESIS_IN_THE_CONTEXT_OF_OSTEOGENESIS_IMPERFECTA	'11/1466'	'30/6677'	0.0474702	2	0.428451	FALSE	0
NSAIDs	BIOCARTA_EICOSANOID_PATHWAY	'11/385'	'21/1424'	0.011429	4	0.416927	FALSE	0
NSAIDs	BIOCARTA_FCER1_PATHWAY	'16/385'	'37/1424'	0.0229612	2	0.416927	FALSE	0
NSAIDs	BIOCARTA_HDAC_PATHWAY	'12/385'	'25/1424'	0.0192295	3	0.416927	FALSE	0
NSAIDs	BIOCARTA_NO1_PATHWAY	'13/385'	'28/1424'	0.0206261	3	0.416927	FALSE	0
NSAIDs	KEGG_ADHERENS_JUNCTION	'25/1243'	'65/4782'	0.0178189	11	0.14797	FALSE	4
BMI	KEGG_FOCAL_ADHESION	'62/1023'	'190/4782'	0.000159749	12	0.0120232	TRUE	5
NSAIDs	KEGG_ANTIGEN_PROCESSING_AND_PRESENTATION	'30/1209'	'78/4782'	0.00661165	7	0.0587219	FALSE	2
BMI	PID_RAC1_REG_PATHWAY	'21/564'	'36/2376'	7.73481e-06	13	0.00132265	TRUE	5
BMI	REACTOME_NERVOUS_SYSTEM_DEVELOPMENT	'151/2140'	'543/9663'	0.000830306	14	0.039793	TRUE	5
Fiber	KEGG_DILATED_CARDIOMYOPATHY	'31/1131'	'86/4782'	0.00614718	11	0.0377302	TRUE	5
Fiber	KEGG_FOCAL_ADHESION	'63/1131'	'190/4782'	0.00152579	12	0.0150285	TRUE	5
NSAIDs	KEGG_B_CELL_RECEPTOR_SIGNALING_PATHWAY	'27/1243'	'72/4782'	0.0201833	2	0.158783	FALSE	0
NSAIDs	KEGG_BIOSYNTHESIS_OF_UNSATURATED_FATTY_ACIDS	'9/1209'	'20/4782'	0.0434013	3	0.216032	FALSE	0
Fiber	KEGG_HYPERTROPHIC_CARDIOMYOPATHY_HCM	'30/1131'	'80/4782'	0.00359127	9	0.0275121	TRUE	5
NSAIDs	KEGG_CARDIAC_MUSCLE_CONTRACTION	'25/1209'	'68/4782'	0.0229651	3	0.135978	FALSE	0
Fiber	KEGG_SYSTEMIC_LUPUS_ERYTHEMATOSUS	'24/1131'	'49/4782'	9.12633e-05	11	0.00314618	TRUE	5
Fiber	REACTOME_STIMULI_SENSING_CHANNELS	'44/2538'	'100/9663'	8.79033e-05	13	0.00552331	TRUE	5
NSAIDs	KEGG_ECM_RECEPTOR_INTERACTION	'29/1209'	'83/4782'	0.030713	9	0.169685	FALSE	4
NSAIDs	KEGG_ENDOCYTOSIS	'56/1243'	'175/4782'	0.0414497	9	0.269376	FALSE	2
NSAIDs	KEGG_FC_GAMMA_R_MEDIATED_PHAGOCYTOSIS	'35/1243'	'91/4782'	0.00567528	5	0.0652542	FALSE	0
NSAIDs	KEGG_FOCAL_ADHESION	'61/1209'	'190/4782'	0.0185936	12	0.125821	FALSE	5
Processed meat	REACTOME_FORMATION_OF_THE_CORNIFIED_ENVELOPE	'48/2182'	'128/9663'	8.8731e-05	1	0.0239418	TRUE	1
Smoking	REACTOME_G_ALPHA_12_13_SIGNALLING_EVENTS	'32/2266'	'75/9663'	0.000171506	9	0.0303731	TRUE	1
Folate	REACTOME_CARDIAC_CONDUCTION	'44/2186'	'122/9663'	0.000485291	13	0.0313224	TRUE	5
Folate	REACTOME_NERVOUS_SYSTEM_DEVELOPMENT	'158/2186'	'543/9663'	0.00018052	14	0.0202237	TRUE	5
Folate	REACTOME_STIMULI_SENSING_CHANNELS	'38/2186'	'100/9663'	0.00035448	13	0.0252716	TRUE	5
NSAIDs	KEGG_LEISHMANIA_INFECTION	'25/1209'	'65/4782'	0.0125568	5	0.0892194	FALSE	2
NSAIDs	KEGG_LONG_TERM_DEPRESSION	'26/1209'	'66/4782'	0.00774874	11	0.0647728	FALSE	6
NSAIDs	KEGG_LONG_TERM_POTENTIATION	'26/1243'	'66/4782'	0.0112896	11	0.0992648	FALSE	3
NSAIDs	KEGG_MAPK_SIGNALING_PATHWAY	'76/1209'	'254/4782'	0.0488387	7	0.231341	FALSE	0
NSAIDs	KEGG_NEUROACTIVE_LIGAND_RECEPTOR_INTERACTION	'78/1209'	'252/4782'	0.0215867	9	0.133373	FALSE	2
Vegetable	REACTOME_G_ALPHA_Z_SIGNALLING_EVENTS	'24/2197'	'48/9663'	3.15682e-05	6	0.0128433	TRUE	1
NSAIDs	KEGG_PROPANOATE_METABOLISM	'13/1209'	'31/4782'	0.0310462	2	0.169685	FALSE	0
NSAIDs	KEGG_PYRUVATE_METABOLISM	'17/1209'	'39/4782'	0.00942869	2	0.0705193	FALSE	0
NSAIDs	KEGG_REGULATION_OF_ACTIN_CYTOSKELETON	'61/1209'	'198/4782'	0.0426323	3	0.216032	FALSE	1
Fruit	PID_RAC1_REG_PATHWAY	'23/792'	'36/2376'	0.000152389	13	0.0260586	TRUE	5
MHT	PID_RAC1_REG_PATHWAY	'19/536'	'36/2376'	6.58937e-05	13	0.0111672	TRUE	5
NSAIDs	KEGG_VASCULAR_SMOOTH_MUSCLE_CONTRACTION	'39/1209'	'109/4782'	0.00892285	12	0.0704435	FALSE	2
MHT	REACTOME_CARDIAC_CONDUCTION	'41/2048'	'122/9663'	0.000942313	13	0.0491987	TRUE	5
NSAIDs	PID_AJDISS_2PATHWAY	'19/662'	'46/2376'	0.0328126	4	0.527033	FALSE	0
NSAIDs	PID_BMP_PATHWAY	'17/662'	'39/2376'	0.0244558	1	0.527033	FALSE	0
NSAIDs	PID_ECADHERIN_KERATINOCYTE_PATHWAY	'12/662'	'21/2376'	0.00438984	1	0.362739	FALSE	0
NSAIDs	PID_GLYPICAN_1PATHWAY	'12/662'	'27/2376'	0.0471744	5	0.530216	FALSE	0
NSAIDs	PID_INTEGRIN_A9B1_PATHWAY	'11/662'	'22/2376'	0.022231	1	0.527033	FALSE	0
NSAIDs	PID_INTEGRIN_CS_PATHWAY	'12/662'	'26/2376'	0.0347369	4	0.527033	FALSE	0
NSAIDs	PID_LYSOPHOSPHOLIPID_PATHWAY	'25/662'	'63/2376'	0.0266428	3	0.527033	FALSE	0
NSAIDs	PID_NETRIN_PATHWAY	'14/662'	'32/2376'	0.0382686	5	0.527033	FALSE	0
NSAIDs	PID_RAC1_REG_PATHWAY	'18/662'	'36/2376'	0.0037351	13	0.362739	FALSE	5
NSAIDs	PID_RAS_PATHWAY	'14/711'	'29/2376'	0.0278628	9	0.527033	FALSE	0
NSAIDs	PID_REELIN_PATHWAY	'15/711'	'28/2376'	0.00723992	8	0.527033	FALSE	0
NSAIDs	PID_RXR_VDR_PATHWAY	'13/711'	'26/2376'	0.0243293	4	0.965916	FALSE	0
NSAIDs	PID_S1P_META_PATHWAY	'10/662'	'21/2376'	0.0417942	3	0.530216	FALSE	0
NSAIDs	PID_SYNDECAN_4_PATHWAY	'15/662'	'32/2376'	0.0162597	2	0.527033	FALSE	0
NSAIDs	PID_UPA_UPAR_PATHWAY	'18/662'	'41/2376'	0.0192609	2	0.527033	FALSE	0
NSAIDs	REACTOME_A_TETRASACCHARIDE_LINKER_SEQUENCE_IS_REQUIRED_FOR_GAG_SYNTHESIS	'11/2466'	'23/9663'	0.0172293	6	0.345029	FALSE	0
NSAIDs	REACTOME_ACYL_CHAIN_REMODELLING_OF_PC	'11/2466'	'25/9663'	0.034062	3	0.474011	FALSE	1
NSAIDs	REACTOME_ACYL_CHAIN_REMODELLING_OF_PS	'9/2466'	'20/9663'	0.0460494	5	0.590765	FALSE	1
NSAIDs	REACTOME_ADHERENS_JUNCTIONS_INTERACTIONS	'13/2466'	'28/9663'	0.0132873	11	0.303045	FALSE	3
NSAIDs	REACTOME_ANTIGEN_ACTIVATES_B_CELL_RECEPTOR_BCR_LEADING_TO_GENERATION_OF_SECOND_MESSENGERS	'13/2518'	'27/9663'	0.0110963	8	0.439402	FALSE	1
NSAIDs	REACTOME_ASSEMBLY_OF_COLLAGEN_FIBRILS_AND_OTHER_MULTIMERIC_STRUCTURES	'25/2466'	'59/9663'	0.00341861	11	0.127584	FALSE	1
NSAIDs	REACTOME_BILE_ACID_AND_BILE_SALT_METABOLISM	'19/2466'	'45/9663'	0.0105181	2	0.261695	FALSE	0
NSAIDs	REACTOME_BINDING_AND_UPTAKE_OF_LIGANDS_BY_SCAVENGER_RECEPTORS	'17/2518'	'40/9663'	0.0172895	4	0.50198	FALSE	0
NSAIDs	REACTOME_BMAL1_CLOCK_NPAS2_ACTIVATES_CIRCADIAN_GENE_EXPRESSION	'11/2466'	'25/9663'	0.034062	2	0.474011	FALSE	0
NSAIDs	REACTOME_CARDIAC_CONDUCTION	'46/2466'	'122/9663'	0.00188534	13	0.0926861	FALSE	5
NSAIDs	KEGG_DILATED_CARDIOMYOPATHY	'37/1209'	'86/4782'	0.000221498	11	0.00393451	TRUE	5
NSAIDs	REACTOME_CELL_CELL_COMMUNICATION	'40/2466'	'115/9663'	0.0165539	13	0.345029	FALSE	1
NSAIDs	REACTOME_CELL_CELL_JUNCTION_ORGANIZATION	'24/2466'	'57/9663'	0.00450417	12	0.15409	FALSE	1
NSAIDs	REACTOME_CELL_DEATH_SIGNALLING_VIA_NRAGE_NRIF_AND_NADE	'29/2466'	'70/9663'	0.00253986	9	0.109756	FALSE	1
NSAIDs	REACTOME_CELL_JUNCTION_ORGANIZATION	'31/2466'	'82/9663'	0.00923801	12	0.261695	FALSE	1
NSAIDs	REACTOME_CHONDROITIN_SULFATE_DERMATAN_SULFATE_METABOLISM	'23/2518'	'45/9663'	0.000278359	6	0.115739	FALSE	0
NSAIDs	REACTOME_COLLAGEN_BIOSYNTHESIS_AND_MODIFYING_ENZYMES	'27/2466'	'61/9663'	0.00109676	14	0.0643213	FALSE	3
NSAIDs	REACTOME_COLLAGEN_CHAIN_TRIMERIZATION	'19/2466'	'41/9663'	0.00308544	13	0.126665	FALSE	3
NSAIDs	REACTOME_COLLAGEN_DEGRADATION	'23/2466'	'59/9663'	0.0155642	12	0.345029	FALSE	1
NSAIDs	REACTOME_COLLAGEN_FORMATION	'35/2466'	'84/9663'	0.000852264	14	0.0538272	FALSE	2
NSAIDs	REACTOME_DEATH_RECEPTOR_SIGNALLING	'43/2466'	'128/9663'	0.0246743	4	0.399129	FALSE	0
NSAIDs	REACTOME_DECTIN_2_FAMILY	'10/2518'	'21/9663'	0.027216	2	0.564792	FALSE	0
NSAIDs	REACTOME_DEGRADATION_OF_THE_EXTRACELLULAR_MATRIX	'45/2466'	'132/9663'	0.016844	10	0.345029	FALSE	2
NSAIDs	REACTOME_DEVELOPMENTAL_BIOLOGY	'287/2466'	'1034/9663'	0.0446716	7	0.590516	FALSE	1
NSAIDs	KEGG_HYPERTROPHIC_CARDIOMYOPATHY_HCM	'34/1209'	'80/4782'	0.000518693	9	0.00670082	TRUE	5
NSAIDs	REACTOME_DISEASES_OF_GLYCOSYLATION	'46/2466'	'132/9663'	0.0103534	7	0.261695	FALSE	0
NSAIDs	REACTOME_ECM_PROTEOGLYCANS	'27/2466'	'73/9663'	0.019678	10	0.367197	FALSE	2
NSAIDs	REACTOME_EFFECTS_OF_PIP2_HYDROLYSIS	'13/2466'	'26/9663'	0.00622478	10	0.196572	FALSE	2
NSAIDs	KEGG_SYSTEMIC_LUPUS_ERYTHEMATOSUS	'22/1243'	'49/4782'	0.0030966	11	0.0385717	TRUE	5
NSAIDs	REACTOME_FATTY_ACID_METABOLISM	'52/2466'	'162/9663'	0.0346797	1	0.474565	FALSE	0
NSAIDs	REACTOME_FCERI_MEDIATED_CA_2_MOBILIZATION	'13/2518'	'30/9663'	0.029815	7	0.564792	FALSE	3
NSAIDs	REACTOME_G_ALPHA_12_13_SIGNALLING_EVENTS	'31/2466'	'75/9663'	0.00191908	9	0.0926861	FALSE	1
NSAIDs	REACTOME_GENERATION_OF_SECOND_MESSENGER_MOLECULES	'13/2466'	'28/9663'	0.0132873	12	0.303045	FALSE	1
NSAIDs	REACTOME_GLYCOSAMINOGLYCAN_METABOLISM	'42/2518'	'116/9663'	0.00979114	6	0.42091	FALSE	0
NSAIDs	REACTOME_HEME_SIGNALING	'18/2518'	'47/9663'	0.0438824	1	0.68746	FALSE	0
NSAIDs	REACTOME_HEPARAN_SULFATE_HEPARIN_HS_GAG_METABOLISM	'22/2466'	'50/9663'	0.00336771	6	0.127584	FALSE	0
NSAIDs	REACTOME_HS_GAG_BIOSYNTHESIS	'15/2466'	'28/9663'	0.00138234	7	0.0756652	FALSE	1
NSAIDs	REACTOME_INSULIN_PROCESSING	'12/2518'	'24/9663'	0.0101219	2	0.42091	FALSE	0
NSAIDs	REACTOME_INTEGRIN_CELL_SURFACE_INTERACTIONS	'33/2466'	'82/9663'	0.00236126	4	0.107707	FALSE	2
NSAIDs	REACTOME_INTERACTION_BETWEEN_L1_AND_ANKYRINS	'13/2466'	'30/9663'	0.0252782	11	0.399129	FALSE	3
NSAIDs	REACTOME_INTERFERON_ALPHA_BETA_SIGNALING	'26/2466'	'69/9663'	0.0169908	3	0.345029	FALSE	0
Physical activity	KEGG_FOCAL_ADHESION	'56/989'	'190/4782'	0.00214308	12	0.0467249	TRUE	5
NSAIDs	REACTOME_INTERFERON_SIGNALING	'64/2466'	'193/9663'	0.0100623	4	0.261695	FALSE	0
NSAIDs	REACTOME_INTRACELLULAR_SIGNALING_BY_SECOND_MESSENGERS	'90/2518'	'294/9663'	0.0426571	5	0.68746	FALSE	0
NSAIDs	REACTOME_ION_CHANNEL_TRANSPORT	'58/2518'	'172/9663'	0.0147406	14	0.474011	FALSE	6
NSAIDs	REACTOME_L1CAM_INTERACTIONS	'39/2466'	'110/9663'	0.0127976	12	0.303045	FALSE	3
NSAIDs	REACTOME_LONG_TERM_POTENTIATION	'11/2518'	'21/9663'	0.00889353	10	0.42091	FALSE	1
NSAIDs	REACTOME_METABOLISM_OF_STEROIDS	'47/2466'	'145/9663'	0.0365575	1	0.49206	FALSE	0
NSAIDs	REACTOME_MHC_CLASS_II_ANTIGEN_PRESENTATION	'39/2466'	'119/9663'	0.0453107	3	0.590516	FALSE	0
NSAIDs	REACTOME_MUSCLE_CONTRACTION	'64/2466'	'186/9663'	0.00401116	11	0.14319	FALSE	3
NSAIDs	REACTOME_MYOGENESIS	'13/2466'	'29/9663'	0.0185661	8	0.354505	FALSE	0
NSAIDs	REACTOME_NCAM1_INTERACTIONS	'17/2466'	'41/9663'	0.0184218	12	0.354505	FALSE	1
NSAIDs	REACTOME_NERVOUS_SYSTEM_DEVELOPMENT	'166/2518'	'543/9663'	0.00855667	14	0.42091	FALSE	5
Physical activity	REACTOME_CARDIAC_CONDUCTION	'48/2179'	'122/9663'	2.03573e-05	13	0.00273931	TRUE	5
Physical activity	REACTOME_NERVOUS_SYSTEM_DEVELOPMENT	'159/2179'	'543/9663'	0.000103563	14	0.00836133	TRUE	5
Physical activity	REACTOME_STIMULI_SENSING_CHANNELS	'37/2014'	'100/9663'	0.000139377	13	0.0339403	TRUE	5
NSAIDs	REACTOME_NEUROTRANSMITTER_RECEPTORS_AND_POSTSYNAPTIC_SIGNAL_TRANSMISSION	'63/2518'	'189/9663'	0.0148471	15	0.474868	FALSE	3
NSAIDs	REACTOME_NGF_STIMULATED_TRANSCRIPTION	'16/2518'	'38/9663'	0.022678	1	0.538816	FALSE	0
NSAIDs	REACTOME_NR1H2_AND_NR1H3_MEDIATED_SIGNALING	'18/2466'	'46/9663'	0.0291304	4	0.439723	FALSE	0
NSAIDs	REACTOME_NR1H3_NR1H2_REGULATE_GENE_EXPRESSION_LINKED_TO_CHOLESTEROL_TRANSPORT_AND_EFFLUX	'15/2466'	'36/9663'	0.0248269	4	0.399129	FALSE	0
Processed meat	PID_RAC1_REG_PATHWAY	'20/584'	'36/2376'	5.95148e-05	13	0.0098356	TRUE	5
NSAIDs	REACTOME_NUCLEAR_RECEPTOR_TRANSCRIPTION_PATHWAY	'21/2518'	'50/9663'	0.0101231	9	0.42091	FALSE	0
Smoking	KEGG_DILATED_CARDIOMYOPATHY	'35/1031'	'86/4782'	4.09509e-05	11	0.00196852	TRUE	5
Smoking	KEGG_FOCAL_ADHESION	'60/1031'	'190/4782'	0.000669314	12	0.00965222	TRUE	5
NSAIDs	REACTOME_P75_NTR_RECEPTOR_MEDIATED_SIGNALLING	'34/2466'	'90/9663'	0.00669648	9	0.203636	FALSE	1
NSAIDs	REACTOME_PHASE_0_RAPID_DEPOLARISATION	'15/2466'	'31/9663'	0.00499923	9	0.164185	FALSE	1
NSAIDs	REACTOME_POTASSIUM_CHANNELS	'37/2466'	'102/9663'	0.0101493	12	0.261695	FALSE	1
Smoking	KEGG_HYPERTROPHIC_CARDIOMYOPATHY_HCM	'32/1031'	'80/4782'	0.000128765	9	0.0029479	TRUE	5
NSAIDs	REACTOME_RAC1_GTPASE_CYCLE	'62/2466'	'169/9663'	0.000787273	15	0.0538272	FALSE	7
NSAIDs	REACTOME_RAC2_GTPASE_CYCLE	'30/2518'	'79/9663'	0.0130141	8	0.470534	FALSE	0
NSAIDs	REACTOME_REGULATION_OF_HMOX1_EXPRESSION_AND_ACTIVITY	'23/2518'	'63/9663'	0.0432725	1	0.68746	FALSE	0
NSAIDs	REACTOME_RHO_GTPASE_CYCLE	'123/2466'	'415/9663'	0.0294558	10	0.439723	FALSE	1
NSAIDs	REACTOME_RHOA_GTPASE_CYCLE	'46/2466'	'137/9663'	0.0208911	11	0.381172	FALSE	2
NSAIDs	REACTOME_RHOB_GTPASE_CYCLE	'26/2518'	'65/9663'	0.00954664	7	0.42091	FALSE	0
NSAIDs	REACTOME_RHOG_GTPASE_CYCLE	'26/2518'	'68/9663'	0.0181224	5	0.50234	FALSE	0
NSAIDs	REACTOME_RHOJ_GTPASE_CYCLE	'20/2518'	'50/9663'	0.0214652	6	0.538816	FALSE	0
NSAIDs	REACTOME_RHOQ_GTPASE_CYCLE	'22/2518'	'57/9663'	0.0253107	7	0.55389	FALSE	0
NSAIDs	REACTOME_SENSORY_PROCESSING_OF_SOUND	'25/2518'	'69/9663'	0.0395865	12	0.658386	FALSE	3
NSAIDs	REACTOME_SIGNALING_BY_ERBB4	'21/2518'	'57/9663'	0.0472351	12	0.708073	FALSE	1
NSAIDs	REACTOME_SIGNALING_BY_RECEPTOR_TYROSINE_KINASES	'156/2518'	'503/9663'	0.00601061	12	0.399129	FALSE	3
NSAIDs	REACTOME_SIGNALING_BY_THE_B_CELL_RECEPTOR_BCR	'36/2518'	'104/9663'	0.0322334	2	0.582709	FALSE	0
NSAIDs	REACTOME_SIGNALING_BY_VEGF	'38/2518'	'103/9663'	0.00970811	7	0.42091	FALSE	0
NSAIDs	REACTOME_SLC_MEDIATED_TRANSMEMBRANE_TRANSPORT	'74/2518'	'233/9663'	0.0284735	5	0.564792	FALSE	0
NSAIDs	REACTOME_STIMULI_SENSING_CHANNELS	'36/2518'	'100/9663'	0.0175058	13	0.386731	FALSE	5
NSAIDs	REACTOME_SYNTHESIS_OF_BILE_ACIDS_AND_BILE_SALTS	'14/2466'	'34/9663'	0.0329722	3	0.474011	FALSE	0
NSAIDs	REACTOME_SYNTHESIS_OF_BILE_ACIDS_AND_BILE_SALTS_VIA_7ALPHA_HYDROXYCHOLESTEROL	'11/2466'	'24/9663'	0.0246196	1	0.399129	FALSE	0
NSAIDs	REACTOME_TRANSMISSION_ACROSS_CHEMICAL_SYNAPSES	'83/2518'	'249/9663'	0.00582399	15	0.416525	FALSE	7
NSAIDs	REACTOME_TRANSPORT_OF_INORGANIC_CATIONS_ANIONS_AND_AMINO_ACIDS_OLIGOPEPTIDES	'36/2518'	'99/9663'	0.014836	9	0.474868	FALSE	0
NSAIDs	REACTOME_TRANSPORT_OF_SMALL_MOLECULES	'201/2518'	'687/9663'	0.0273461	12	0.564792	FALSE	2
NSAIDs	REACTOME_VOLTAGE_GATED_POTASSIUM_CHANNELS	'20/2518'	'42/9663'	0.0021135	11	0.220372	FALSE	0
NSAIDs	REACTOME_XENOBIOTICS	'11/2518'	'24/9663'	0.0285889	1	0.564792	FALSE	0
NSAIDs	WP_ALLOGRAFT_REJECTION	'37/1816'	'84/6677'	0.000617857	8	0.11643	FALSE	3
NSAIDs	WP_ANGIOGENESIS	'11/1749'	'24/6677'	0.0295932	3	0.60826	FALSE	0
Smoking	KEGG_SYSTEMIC_LUPUS_ERYTHEMATOSUS	'23/1112'	'49/4782'	0.000218279	11	0.00838795	TRUE	5
NSAIDs	WP_CALCIUM_REGULATION_IN_CARDIAC_CELLS	'52/1749'	'148/6677'	0.00939805	13	0.282322	FALSE	1
NSAIDs	WP_CARDIAC_HYPERTROPHIC_RESPONSE	'23/1816'	'53/6677'	0.00786492	6	0.385807	FALSE	0
Smoking	PID_RAC1_REG_PATHWAY	'21/605'	'36/2376'	2.51599e-05	13	0.00429042	TRUE	5
NSAIDs	WP_EBOLA_VIRUS_INFECTION_IN_HOST	'45/1816'	'125/6677'	0.0184425	8	0.537747	FALSE	2
BMI	REACTOME_G_PROTEIN_MEDIATED_EVENTS	'23/2140'	'52/9663'	0.000312741	12	0.0196001	TRUE	1
NSAIDs	WP_ENDOCHONDRAL_OSSIFICATION	'24/1816'	'64/6677'	0.0458409	3	0.699362	FALSE	0
NSAIDs	WP_ENDOCHONDRAL_OSSIFICATION_WITH_SKELETAL_DYSPLASIAS	'24/1816'	'64/6677'	0.0458409	3	0.699362	FALSE	0
NSAIDs	WP_EPITHELIAL_TO_MESENCHYMAL_TRANSITION_IN_COLORECTAL_CANCER	'51/1749'	'156/6677'	0.0400997	1	0.665928	FALSE	0
NSAIDs	WP_GENES_CONTROLLING_NEPHROGENESIS	'17/1749'	'43/6677'	0.0380837	4	0.665928	FALSE	0
NSAIDs	WP_HAIR_FOLLICLE_DEVELOPMENT_CYTODIFFERENTIATION_PART_3_OF_3	'31/1749'	'87/6677'	0.032004	4	0.624919	FALSE	0
NSAIDs	WP_HIPPO_SIGNALING_REGULATION_PATHWAYS	'36/1749'	'97/6677'	0.0112414	13	0.313576	FALSE	2
NSAIDs	WP_HIPPOMERLIN_SIGNALING_DYSREGULATION	'44/1749'	'113/6677'	0.00189205	10	0.11643	FALSE	2
NSAIDs	WP_INITIATION_OF_TRANSCRIPTION_AND_TRANSLATION_ELONGATION_AT_THE_HIV1_LTR	'14/1816'	'31/6677'	0.0238254	3	0.666395	FALSE	0
NSAIDs	WP_INTEGRINMEDIATED_CELL_ADHESION	'37/1749'	'96/6677'	0.0051074	2	0.199458	FALSE	0
NSAIDs	WP_MALE_INFERTILITY	'49/1816'	'132/6677'	0.00760472	3	0.385807	FALSE	0
NSAIDs	WP_MAMMARY_GLAND_DEVELOPMENT_PATHWAY_PREGNANCY_AND_LACTATION_STAGE_3_OF_4	'13/1749'	'31/6677'	0.0408863	4	0.665928	FALSE	0
NSAIDs	WP_MESODERMAL_COMMITMENT_PATHWAY	'47/1749'	'136/6677'	0.0179784	4	0.438814	FALSE	0
NSAIDs	WP_METABOLISM_OF_SPINGOLIPIDS_IN_ER_AND_GOLGI_APPARATUS	'11/1749'	'20/6677'	0.00574179	2	0.203847	FALSE	0
NSAIDs	WP_MYOMETRIAL_RELAXATION_AND_CONTRACTION_PATHWAYS	'52/1816'	'154/6677'	0.0411588	9	0.718014	FALSE	0
NSAIDs	WP_NEPHROTIC_SYNDROME	'18/1749'	'42/6677'	0.013835	5	0.360194	FALSE	0
NSAIDs	WP_NEURAL_CREST_CELL_MIGRATION_DURING_DEVELOPMENT	'17/1816'	'37/6677'	0.0109549	3	0.416742	FALSE	0
NSAIDs	WP_NEURAL_CREST_CELL_MIGRATION_IN_CANCER	'17/1816'	'40/6677'	0.0260165	4	0.679166	FALSE	0
NSAIDs	WP_NEUROINFLAMMATION_AND_GLUTAMATERGIC_SIGNALING	'46/1816'	'135/6677'	0.0452983	8	0.699362	FALSE	0
NSAIDs	WP_NRF2ARE_REGULATION	'12/1816'	'23/6677'	0.00949053	3	0.412921	FALSE	0
NSAIDs	WP_OREXIN_RECEPTOR_PATHWAY	'49/1816'	'145/6677'	0.0457841	2	0.718014	FALSE	0
NSAIDs	WP_PHOSPHODIESTERASES_IN_NEURONAL_FUNCTION	'21/1749'	'49/6677'	0.00817229	14	0.265958	FALSE	1
NSAIDs	WP_PKCGAMMA_CALCIUM_SIGNALING_PATHWAY_IN_ATAXIA	'11/1816'	'21/6677'	0.01243	13	0.416742	FALSE	0
NSAIDs	WP_PRIMARY_FOCAL_SEGMENTAL_GLOMERULOSCLEROSIS_FSGS	'30/1749'	'71/6677'	0.00227696	4	0.11643	FALSE	0
NSAIDs	WP_PROSTAGLANDIN_SYNTHESIS_AND_REGULATION	'18/1816'	'45/6677'	0.0421022	3	0.699362	FALSE	0
NSAIDs	WP_RAS_SIGNALING	'63/1749'	'175/6677'	0.00238509	9	0.11643	FALSE	0
NSAIDs	WP_SPINAL_CORD_INJURY	'45/1816'	'114/6677'	0.00275202	5	0.319532	FALSE	0
NSAIDs	WP_SPLICING_FACTOR_NOVA_REGULATED_SYNAPTIC_PROTEINS	'19/1749'	'41/6677'	0.00419785	13	0.182152	FALSE	2
NSAIDs	WP_T_CELL_RECEPTOR_AND_COSTIMULATORY_SIGNALING	'12/1749'	'28/6677'	0.0409846	1	0.665928	FALSE	0
NSAIDs	WP_VITAMIN_B12_METABOLISM	'19/1816'	'48/6677'	0.0416614	3	0.699362	FALSE	0
NSAIDs	WP_VITAMIN_DSENSITIVE_CALCIUM_SIGNALING_IN_DEPRESSION	'18/1749'	'36/6677'	0.00185186	8	0.11643	FALSE	0
Physical activity	BIOCARTA_AGR_PATHWAY	'11/293'	'29/1424'	0.0228626	5	0.31767	FALSE	0
Physical activity	BIOCARTA_EDG1_PATHWAY	'8/292'	'21/1424'	0.0478402	4	0.558292	FALSE	0
Physical activity	BIOCARTA_EIF4_PATHWAY	'10/293'	'24/1424'	0.014605	1	0.31767	FALSE	0
Physical activity	BIOCARTA_ERK_PATHWAY	'12/293'	'26/1424'	0.00275348	2	0.191294	FALSE	0
Physical activity	BIOCARTA_HER2_PATHWAY	'9/293'	'23/1424'	0.0312812	3	0.362203	FALSE	0
Physical activity	BIOCARTA_MET_PATHWAY	'12/293'	'32/1424'	0.0195088	2	0.31767	FALSE	0
Physical activity	BIOCARTA_MTOR_PATHWAY	'8/293'	'21/1424'	0.0487181	1	0.483518	FALSE	0
Physical activity	BIOCARTA_NO1_PATHWAY	'12/293'	'28/1424'	0.0058179	3	0.202096	FALSE	0
Physical activity	BIOCARTA_NOS1_PATHWAY	'10/350'	'21/1424'	0.0175998	1	0.558292	FALSE	0
Physical activity	BIOCARTA_WNT_PATHWAY	'10/350'	'24/1424'	0.0477926	1	0.913685	FALSE	0
Smoking	REACTOME_STIMULI_SENSING_CHANNELS	'42/2171'	'100/9663'	9.24564e-06	13	0.00246875	TRUE	5
Physical activity	KEGG_ALDOSTERONE_REGULATED_SODIUM_REABSORPTION	'13/977'	'40/4782'	0.0495696	3	0.21512	FALSE	1
Type 2 Diabetes	REACTOME_CARDIAC_CONDUCTION	'52/2030'	'122/9663'	4.94032e-08	13	2.00993e-05	TRUE	5
Type 2 Diabetes	REACTOME_NERVOUS_SYSTEM_DEVELOPMENT	'149/2030'	'543/9663'	0.000142467	14	0.0128804	TRUE	5
Physical activity	KEGG_ASCORBATE_AND_ALDARATE_METABOLISM	'10/989'	'24/4782'	0.0156914	10	0.0991034	FALSE	2
Vegetable	KEGG_DILATED_CARDIOMYOPATHY	'35/1268'	'86/4782'	0.0027261	11	0.0180784	TRUE	5
Physical activity	KEGG_AUTOIMMUNE_THYROID_DISEASE	'17/977'	'48/4782'	0.0111524	8	0.0867412	FALSE	6
Vegetable	KEGG_FOCAL_ADHESION	'66/1268'	'190/4782'	0.00656797	12	0.0345605	TRUE	5
Vegetable	KEGG_HYPERTROPHIC_CARDIOMYOPATHY_HCM	'32/1268'	'80/4782'	0.0055553	9	0.0319144	TRUE	5
Physical activity	KEGG_CARDIAC_MUSCLE_CONTRACTION	'23/1122'	'68/4782'	0.033219	3	0.370527	FALSE	0
Physical activity	KEGG_CELL_ADHESION_MOLECULES_CAMS	'37/989'	'120/4782'	0.00519868	14	0.0515959	FALSE	10
Physical activity	KEGG_COMPLEMENT_AND_COAGULATION_CASCADES	'23/1122'	'63/4782'	0.0130917	4	0.209491	FALSE	1
Physical activity	KEGG_DILATED_CARDIOMYOPATHY	'28/977'	'86/4782'	0.00528275	11	0.067235	FALSE	5
Vegetable	KEGG_SYSTEMIC_LUPUS_ERYTHEMATOSUS	'22/1074'	'49/4782'	0.000385643	11	0.00721823	TRUE	5
Physical activity	KEGG_DRUG_METABOLISM_CYTOCHROME_P450	'23/989'	'68/4782'	0.0076648	1	0.0665627	FALSE	0
Vegetable	REACTOME_CARDIAC_CONDUCTION	'46/2197'	'122/9663'	0.000126031	13	0.0256375	TRUE	5
Physical activity	KEGG_ECM_RECEPTOR_INTERACTION	'29/1122'	'83/4782'	0.011379	9	0.0894057	FALSE	4
Physical activity	KEGG_ENDOCYTOSIS	'46/977'	'175/4782'	0.0340514	9	0.183354	FALSE	2
Physical activity	KEGG_ENDOMETRIAL_CANCER	'19/977'	'50/4782'	0.00307937	2	0.0538889	FALSE	0
Physical activity	KEGG_ERBB_SIGNALING_PATHWAY	'24/977'	'83/4782'	0.040138	5	0.19377	FALSE	2
Physical activity	KEGG_ETHER_LIPID_METABOLISM	'11/977'	'30/4782'	0.0292352	3	0.157708	FALSE	0
Physical activity	KEGG_FC_EPSILON_RI_SIGNALING_PATHWAY	'25/989'	'78/4782'	0.0118134	5	0.0903187	FALSE	0
Physical activity	KEGG_FC_GAMMA_R_MEDIATED_PHAGOCYTOSIS	'29/989'	'91/4782'	0.00765994	5	0.0665627	FALSE	0
Vegetable	REACTOME_NERVOUS_SYSTEM_DEVELOPMENT	'182/2515'	'543/9663'	3.91072e-05	14	0.00444587	TRUE	5
Vegetable	REACTOME_STIMULI_SENSING_CHANNELS	'45/2515'	'100/9663'	2.94116e-05	13	0.0039009	TRUE	5
Physical activity	KEGG_GLIOMA	'21/977'	'63/4782'	0.0110153	4	0.0867412	FALSE	1
Physical activity	KEGG_GLYCEROLIPID_METABOLISM	'18/1122'	'39/4782'	0.00149414	2	0.0581926	FALSE	0
Physical activity	KEGG_GLYCEROPHOSPHOLIPID_METABOLISM	'23/977'	'69/4782'	0.00800819	3	0.0747431	FALSE	0
Physical activity	KEGG_GLYCOSAMINOGLYCAN_BIOSYNTHESIS_CHONDROITIN_SULFATE	'10/1122'	'21/4782'	0.0130472	6	0.209491	FALSE	1
Alcohol	KEGG_AUTOIMMUNE_THYROID_DISEASE	'22/1015'	'48/4782'	0.000112029	8	0.015802	TRUE	6
Physical activity	KEGG_GRAFT_VERSUS_HOST_DISEASE	'13/989'	'35/4782'	0.0182239	12	0.109501	FALSE	8
Physical activity	KEGG_HYPERTROPHIC_CARDIOMYOPATHY_HCM	'26/977'	'80/4782'	0.00723623	9	0.0747431	FALSE	5
Alcohol	KEGG_LONG_TERM_DEPRESSION	'26/1015'	'66/4782'	0.000555694	11	0.0228407	TRUE	6
Physical activity	KEGG_LINOLEIC_ACID_METABOLISM	'11/989'	'29/4782'	0.0245866	2	0.13665	FALSE	0
Alcohol	KEGG_VIRAL_MYOCARDITIS	'31/1121'	'65/4782'	1.44447e-05	9	0.00205266	TRUE	6
BMI	REACTOME_ION_CHANNEL_TRANSPORT	'58/2140'	'172/9663'	0.000291813	14	0.0196001	TRUE	6
Physical activity	KEGG_MAPK_SIGNALING_PATHWAY	'69/977'	'254/4782'	0.00490481	7	0.067235	FALSE	0
Physical activity	KEGG_MELANOGENESIS	'29/989'	'100/4782'	0.0289379	2	0.14892	FALSE	0
Vegetable	REACTOME_GABA_RECEPTOR_ACTIVATION	'26/2515'	'56/9663'	0.000768778	5	0.0407857	TRUE	1
Physical activity	KEGG_MTOR_SIGNALING_PATHWAY	'17/977'	'49/4782'	0.0139156	1	0.0974091	FALSE	0
Physical activity	KEGG_NEUROACTIVE_LIGAND_RECEPTOR_INTERACTION	'67/989'	'252/4782'	0.0123504	9	0.0903187	FALSE	2
Physical activity	KEGG_NON_SMALL_CELL_LUNG_CANCER	'18/977'	'53/4782'	0.0146167	4	0.0974449	FALSE	1
Calcium	KEGG_LONG_TERM_DEPRESSION	'27/1030'	'66/4782'	0.000272212	11	0.0399759	TRUE	6
Physical activity	KEGG_PENTOSE_AND_GLUCURONATE_INTERCONVERSIONS	'11/989'	'27/4782'	0.0138493	8	0.0916342	FALSE	2
Physical activity	KEGG_PHOSPHATIDYLINOSITOL_SIGNALING_SYSTEM	'23/977'	'75/4782'	0.0227869	9	0.145008	FALSE	1
Physical activity	KEGG_PROGESTERONE_MEDIATED_OOCYTE_MATURATION	'23/977'	'80/4782'	0.0466251	4	0.21512	FALSE	0
Physical activity	KEGG_PROPANOATE_METABOLISM	'12/1122'	'31/4782'	0.0412754	2	0.428685	FALSE	0
Physical activity	KEGG_PROXIMAL_TUBULE_BICARBONATE_RECLAMATION	'8/977'	'20/4782'	0.0358136	1	0.1857	FALSE	0
Physical activity	KEGG_PURINE_METABOLISM	'40/977'	'148/4782'	0.0304374	2	0.170449	FALSE	0
Physical activity	KEGG_RENAL_CELL_CARCINOMA	'19/977'	'64/4782'	0.049653	3	0.21512	FALSE	0
Physical activity	KEGG_STEROID_HORMONE_BIOSYNTHESIS	'18/989'	'52/4782'	0.0134282	5	0.0916342	FALSE	2
Physical activity	KEGG_SYSTEMIC_LUPUS_ERYTHEMATOSUS	'16/989'	'49/4782'	0.0333311	11	0.159699	FALSE	5
Physical activity	KEGG_TIGHT_JUNCTION	'39/977'	'125/4782'	0.00264824	6	0.0529649	FALSE	2
Fiber	KEGG_AUTOIMMUNE_THYROID_DISEASE	'20/1131'	'48/4782'	0.00415045	8	0.0286163	TRUE	6
Fiber	KEGG_LONG_TERM_DEPRESSION	'27/1131'	'66/4782'	0.00129644	11	0.0137517	TRUE	6
Fiber	KEGG_VIRAL_MYOCARDITIS	'31/1131'	'65/4782'	1.74821e-05	9	0.00120535	TRUE	6
Physical activity	PID_AJDISS_2PATHWAY	'17/553'	'46/2376'	0.0245039	4	0.502288	FALSE	0
Physical activity	PID_AMB2_NEUTROPHILS_PATHWAY	'17/587'	'40/2376'	0.00967915	1	0.822727	FALSE	0
Physical activity	PID_AR_TF_PATHWAY	'17/534'	'49/2376'	0.0331552	2	0.936729	FALSE	0
Physical activity	PID_ARF6_TRAFFICKING_PATHWAY	'17/553'	'48/2376'	0.0372139	4	0.512507	FALSE	0
Physical activity	PID_ERBB4_PATHWAY	'15/587'	'38/2376'	0.0304513	9	0.704054	FALSE	0
Physical activity	PID_FAK_PATHWAY	'21/587'	'57/2376'	0.026396	4	0.617863	FALSE	0
Physical activity	PID_GLYPICAN_1PATHWAY	'11/553'	'27/2376'	0.03193	5	0.502288	FALSE	0
Physical activity	PID_IFNG_PATHWAY	'15/553'	'40/2376'	0.0294392	2	0.502288	FALSE	0
Physical activity	PID_IL8_CXCR2_PATHWAY	'13/553'	'33/2376'	0.0274012	4	0.502288	FALSE	0
Physical activity	PID_INSULIN_PATHWAY	'16/534'	'44/2376'	0.0245365	3	0.502288	FALSE	0
Physical activity	PID_LIS1_PATHWAY	'11/587'	'27/2376'	0.0478712	1	0.704054	FALSE	0
Physical activity	PID_NETRIN_PATHWAY	'12/534'	'32/2376'	0.0383456	5	0.617863	FALSE	0
Physical activity	PID_P38_ALPHA_BETA_DOWNSTREAM_PATHWAY	'14/553'	'37/2376'	0.0322282	1	0.502288	FALSE	0
Physical activity	PID_RAC1_REG_PATHWAY	'16/534'	'36/2376'	0.0026247	13	0.448824	FALSE	5
Physical activity	PID_RAS_PATHWAY	'12/534'	'29/2376'	0.0170666	9	0.502288	FALSE	0
Physical activity	PID_REELIN_PATHWAY	'12/553'	'28/2376'	0.0165041	8	0.502288	FALSE	0
Physical activity	PID_RHOA_REG_PATHWAY	'16/553'	'42/2376'	0.0213146	10	0.502288	FALSE	2
Physical activity	PID_VEGFR1_2_PATHWAY	'25/553'	'68/2376'	0.00766838	1	0.502288	FALSE	0
Physical activity	PID_VEGFR1_PATHWAY	'10/534'	'26/2376'	0.0477849	4	0.704054	FALSE	0
Physical activity	REACTOME_ACTIVATION_OF_KAINATE_RECEPTORS_UPON_GLUTAMATE_BINDING	'12/1960'	'29/9663'	0.00770781	6	0.223411	FALSE	0
Physical activity	REACTOME_ACYL_CHAIN_REMODELLING_OF_PC	'12/2014'	'25/9663'	0.00220754	3	0.116365	FALSE	1
Physical activity	REACTOME_ACYL_CHAIN_REMODELLING_OF_PE	'12/2014'	'23/9663'	0.000870631	2	0.0749551	FALSE	1
Physical activity	REACTOME_ACYL_CHAIN_REMODELLING_OF_PS	'9/2014'	'20/9663'	0.0130215	5	0.217988	FALSE	1
Physical activity	REACTOME_ADHERENS_JUNCTIONS_INTERACTIONS	'13/2014'	'28/9663'	0.00212372	11	0.116365	FALSE	3
Physical activity	REACTOME_AMINE_LIGAND_BINDING_RECEPTORS	'14/2179'	'39/9663'	0.0403322	1	0.474511	FALSE	0
Physical activity	REACTOME_AMINO_ACID_TRANSPORT_ACROSS_THE_PLASMA_MEMBRANE	'13/2014'	'29/9663'	0.00312367	5	0.119153	FALSE	0
Physical activity	REACTOME_ANTIGEN_ACTIVATES_B_CELL_RECEPTOR_BCR_LEADING_TO_GENERATION_OF_SECOND_MESSENGERS	'10/1960'	'27/9663'	0.0330766	8	0.479363	FALSE	1
Physical activity	REACTOME_ASSEMBLY_AND_CELL_SURFACE_PRESENTATION_OF_NMDA_RECEPTORS	'15/2179'	'39/9663'	0.0181576	5	0.311913	FALSE	0
Physical activity	REACTOME_ASSEMBLY_OF_COLLAGEN_FIBRILS_AND_OTHER_MULTIMERIC_STRUCTURES	'21/2179'	'59/9663'	0.0153775	11	0.277486	FALSE	1
Physical activity	REACTOME_AURKA_ACTIVATION_BY_TPX2	'20/1960'	'67/9663'	0.0402073	1	0.506838	FALSE	0
Physical activity	REACTOME_CA_DEPENDENT_EVENTS	'15/2179'	'35/9663'	0.00585138	6	0.143158	FALSE	1
Physical activity	REACTOME_CA2_PATHWAY	'20/1960'	'62/9663'	0.0177541	2	0.360221	FALSE	0
Fiber	REACTOME_DISEASES_ASSOCIATED_WITH_O_GLYCOSYLATION_OF_PROTEINS	'31/2343'	'61/9663'	6.19475e-06	11	0.00142634	TRUE	6
Physical activity	REACTOME_CDC42_GTPASE_CYCLE	'43/2179'	'142/9663'	0.0193779	14	0.303278	FALSE	3
Physical activity	REACTOME_CELL_CELL_COMMUNICATION	'37/2014'	'115/9663'	0.00283353	13	0.119153	FALSE	1
Physical activity	REACTOME_CELL_CELL_JUNCTION_ORGANIZATION	'21/2014'	'57/9663'	0.00390773	12	0.130429	FALSE	1
Physical activity	REACTOME_CELL_JUNCTION_ORGANIZATION	'28/2014'	'82/9663'	0.00345458	12	0.12335	FALSE	1
Physical activity	REACTOME_CHONDROITIN_SULFATE_DERMATAN_SULFATE_METABOLISM	'19/2179'	'45/9663'	0.00249398	6	0.0838983	FALSE	0
Physical activity	REACTOME_COLLAGEN_BIOSYNTHESIS_AND_MODIFYING_ENZYMES	'22/2014'	'61/9663'	0.0042983	14	0.132429	FALSE	3
Physical activity	REACTOME_COLLAGEN_CHAIN_TRIMERIZATION	'18/2179'	'41/9663'	0.0019012	13	0.0687645	FALSE	3
Physical activity	REACTOME_COLLAGEN_DEGRADATION	'21/2179'	'59/9663'	0.0153775	12	0.277486	FALSE	1
Physical activity	REACTOME_COLLAGEN_FORMATION	'31/2179'	'84/9663'	0.00195894	14	0.0687645	FALSE	2
Physical activity	REACTOME_COMPLEMENT_CASCADE	'18/2179'	'53/9663'	0.0380428	2	0.474511	FALSE	0
Physical activity	REACTOME_CONSTITUTIVE_SIGNALING_BY_ABERRANT_PI3K_IN_CANCER	'24/1960'	'76/9663'	0.0132167	6	0.339785	FALSE	0
Physical activity	REACTOME_COSTIMULATION_BY_THE_CD28_FAMILY	'19/1960'	'63/9663'	0.040593	4	0.506838	FALSE	1
Physical activity	REACTOME_CREB1_PHOSPHORYLATION_THROUGH_NMDA_RECEPTOR_MEDIATED_ACTIVATION_OF_RAS_SIGNALING	'11/1960'	'24/9663'	0.00420138	7	0.165591	FALSE	0
Fiber	REACTOME_ION_CHANNEL_TRANSPORT	'68/2538'	'172/9663'	8.66418e-05	14	0.00552331	TRUE	6
Physical activity	REACTOME_DECTIN_2_FAMILY	'8/1960'	'21/9663'	0.046204	2	0.542773	FALSE	0
Physical activity	REACTOME_DEGRADATION_OF_THE_EXTRACELLULAR_MATRIX	'43/2179'	'132/9663'	0.00497984	10	0.129696	FALSE	2
Fiber	REACTOME_O_LINKED_GLYCOSYLATION	'44/2343'	'102/9663'	1.97399e-05	15	0.00315839	TRUE	6
Physical activity	REACTOME_DOWNREGULATION_OF_ERBB2_SIGNALING	'11/2014'	'28/9663'	0.0198814	2	0.284394	FALSE	0
Physical activity	REACTOME_ECM_PROTEOGLYCANS	'26/2179'	'73/9663'	0.00746132	10	0.172115	FALSE	2
Physical activity	REACTOME_EFFECTS_OF_PIP2_HYDROLYSIS	'10/2179'	'26/9663'	0.0494966	10	0.525815	FALSE	2
Physical activity	REACTOME_ELASTIC_FIBRE_FORMATION	'16/2014'	'44/9663'	0.012702	3	0.217988	FALSE	0
Physical activity	REACTOME_EPH_EPHRIN_SIGNALING	'26/1960'	'90/9663'	0.031964	6	0.471661	FALSE	0
Physical activity	REACTOME_EPHA_MEDIATED_GROWTH_CONE_COLLAPSE	'13/2179'	'29/9663'	0.00640459	4	0.152084	FALSE	0
Physical activity	REACTOME_EPHB_MEDIATED_FORWARD_SIGNALING	'14/1960'	'41/9663'	0.0268007	2	0.438391	FALSE	0
Folate	KEGG_AUTOIMMUNE_THYROID_DISEASE	'21/1019'	'48/4782'	0.000376484	8	0.0095185	TRUE	6
Physical activity	REACTOME_FCGAMMA_RECEPTOR_FCGR_DEPENDENT_PHAGOCYTOSIS	'25/2014'	'82/9663'	0.0251243	4	0.327278	FALSE	0
Physical activity	REACTOME_FCGR3A_MEDIATED_IL10_SYNTHESIS	'15/2179'	'37/9663'	0.0106713	4	0.230162	FALSE	0
Physical activity	REACTOME_FOXO_MEDIATED_TRANSCRIPTION	'20/1960'	'64/9663'	0.0251116	1	0.436908	FALSE	0
Physical activity	REACTOME_FOXO_MEDIATED_TRANSCRIPTION_OF_OXIDATIVE_STRESS_METABOLIC_AND_NEURONAL_GENES	'14/1960'	'28/9663'	0.000425513	1	0.0637219	FALSE	0
Physical activity	REACTOME_G_ALPHA_12_13_SIGNALLING_EVENTS	'24/1960'	'75/9663'	0.0111297	9	0.31147	FALSE	1
Physical activity	REACTOME_G_ALPHA_I_SIGNALLING_EVENTS	'80/1960'	'302/9663'	0.00491472	2	0.166919	FALSE	0
Physical activity	REACTOME_G_ALPHA_Q_SIGNALLING_EVENTS	'52/1960'	'205/9663'	0.0434831	9	0.51897	FALSE	0
Physical activity	REACTOME_G_ALPHA_Z_SIGNALLING_EVENTS	'17/2014'	'48/9663'	0.0138001	6	0.222223	FALSE	1
Physical activity	REACTOME_G_PROTEIN_ACTIVATION	'10/1960'	'24/9663'	0.0138162	2	0.339785	FALSE	0
Physical activity	REACTOME_G_PROTEIN_MEDIATED_EVENTS	'20/2014'	'52/9663'	0.00269447	12	0.0871617	FALSE	1
Physical activity	REACTOME_GABA_B_RECEPTOR_ACTIVATION	'14/1960'	'43/9663'	0.0399859	5	0.506838	FALSE	0
Physical activity	REACTOME_GAMMA_CARBOXYLATION_HYPUSINE_FORMATION_AND_ARYLSULFATASE_ACTIVATION	'13/1960'	'35/9663'	0.0157362	1	0.354755	FALSE	0
Physical activity	REACTOME_GENERATION_OF_SECOND_MESSENGER_MOLECULES	'15/2179'	'28/9663'	0.000339663	12	0.0171396	TRUE	1
Physical activity	REACTOME_GLUCAGON_LIKE_PEPTIDE_1_GLP1_REGULATES_INSULIN_SECRETION	'15/2179'	'42/9663'	0.0360961	6	0.470046	FALSE	0
Physical activity	REACTOME_GLUCURONIDATION	'11/1960'	'24/9663'	0.00420138	8	0.165591	FALSE	1
Physical activity	REACTOME_GLYCEROPHOSPHOLIPID_BIOSYNTHESIS	'34/2014'	'113/9663'	0.012593	5	0.217988	FALSE	1
Physical activity	REACTOME_GLYCOSAMINOGLYCAN_METABOLISM	'36/2179'	'116/9663'	0.0210668	6	0.347115	FALSE	0
Physical activity	REACTOME_GOLGI_ASSOCIATED_VESICLE_BIOGENESIS	'17/2014'	'50/9663'	0.0210456	1	0.290667	FALSE	0
Physical activity	REACTOME_HEMOSTASIS	'137/1960'	'568/9663'	0.0121153	5	0.262243	FALSE	0
Physical activity	REACTOME_INTEGRATION_OF_ENERGY_METABOLISM	'30/2014'	'106/9663'	0.0409787	13	0.437682	FALSE	2
Folate	REACTOME_ION_CHANNEL_TRANSPORT	'58/2186'	'172/9663'	0.000519238	14	0.0313224	TRUE	6
Physical activity	REACTOME_INTERFERON_GAMMA_SIGNALING	'28/1960'	'86/9663'	0.00493612	9	0.166919	FALSE	3
Physical activity	REACTOME_INTERFERON_SIGNALING	'58/2014'	'193/9663'	0.00146627	4	0.0978799	FALSE	0
Physical activity	REACTOME_INTERLEUKIN_4_AND_INTERLEUKIN_13_SIGNALING	'30/1960'	'101/9663'	0.0152583	3	0.354755	FALSE	0
Physical activity	REACTOME_INWARDLY_RECTIFYING_K_CHANNELS	'12/1960'	'35/9663'	0.0376428	2	0.500822	FALSE	0
Folate	REACTOME_O_LINKED_GLYCOSYLATION	'39/2186'	'102/9663'	0.00025711	15	0.0224031	TRUE	6
Physical activity	REACTOME_ION_HOMEOSTASIS	'21/2014'	'52/9663'	0.00102928	7	0.0749551	FALSE	0
Physical activity	REACTOME_ION_TRANSPORT_BY_P_TYPE_ATPASES	'18/2014'	'51/9663'	0.0119197	8	0.217007	FALSE	1
Fruit	KEGG_LONG_TERM_DEPRESSION	'33/1472'	'66/4782'	0.000790748	11	0.0274681	TRUE	6
Physical activity	REACTOME_LAMININ_INTERACTIONS	'12/2179'	'28/9663'	0.0131886	11	0.259709	FALSE	1
Physical activity	REACTOME_LONG_TERM_POTENTIATION	'11/2179'	'21/9663'	0.00270302	10	0.0871617	FALSE	1
Physical activity	REACTOME_MET_ACTIVATES_PTK2_SIGNALING	'12/2179'	'30/9663'	0.0239571	8	0.364948	FALSE	0
Physical activity	REACTOME_MET_PROMOTES_CELL_MOTILITY	'15/2179'	'41/9663'	0.0290946	6	0.419465	FALSE	1
Physical activity	REACTOME_MOLECULES_ASSOCIATED_WITH_ELASTIC_FIBRES	'14/2179'	'37/9663'	0.0256154	3	0.376019	FALSE	0
Height	REACTOME_O_LINKED_GLYCOSYLATION	'39/2147'	'102/9663'	0.000172918	15	0.0353117	TRUE	6
Physical activity	REACTOME_MYOGENESIS	'13/2014'	'29/9663'	0.00312367	8	0.119153	FALSE	0
Physical activity	REACTOME_NCAM_SIGNALING_FOR_NEURITE_OUT_GROWTH	'19/2014'	'62/9663'	0.0445545	10	0.451778	FALSE	1
Physical activity	REACTOME_NCAM1_INTERACTIONS	'14/2014'	'41/9663'	0.0332457	12	0.39164	FALSE	1
Physical activity	REACTOME_NEGATIVE_REGULATION_OF_THE_PI3K_AKT_NETWORK	'34/1960'	'110/9663'	0.00530141	6	0.172101	FALSE	0
MHT	REACTOME_DISEASES_ASSOCIATED_WITH_O_GLYCOSYLATION_OF_PROTEINS	'25/2048'	'61/9663'	0.000355165	11	0.0333245	TRUE	6
MHT	REACTOME_O_LINKED_GLYCOSYLATION	'39/2048'	'102/9663'	5.91496e-05	15	0.0115809	TRUE	6
NSAIDs	KEGG_AUTOIMMUNE_THYROID_DISEASE	'25/1243'	'48/4782'	9.43098e-05	8	0.00414147	TRUE	6
NSAIDs	KEGG_VIRAL_MYOCARDITIS	'30/1209'	'65/4782'	0.000194563	9	0.00393451	TRUE	6
Physical activity	REACTOME_NEUROTRANSMITTER_RECEPTORS_AND_POSTSYNAPTIC_SIGNAL_TRANSMISSION	'59/2179'	'189/9663'	0.00342736	15	0.0988265	FALSE	3
Physical activity	REACTOME_NON_INTEGRIN_MEMBRANE_ECM_INTERACTIONS	'18/2179'	'54/9663'	0.0454211	11	0.504521	FALSE	2
Physical activity	REACTOME_NOTCH_HLH_TRANSCRIPTION_PATHWAY	'10/1960'	'24/9663'	0.0138162	8	0.339785	FALSE	0
Physical activity	REACTOME_NOTCH1_INTRACELLULAR_DOMAIN_REGULATES_TRANSCRIPTION	'14/1960'	'44/9663'	0.0480671	7	0.545504	FALSE	0
Physical activity	REACTOME_NRAGE_SIGNALS_DEATH_THROUGH_JNK	'17/2014'	'54/9663'	0.0437438	11	0.451778	FALSE	3
Physical activity	REACTOME_NUCLEAR_RECEPTOR_TRANSCRIPTION_PATHWAY	'20/1960'	'50/9663'	0.00108732	9	0.0980497	FALSE	0
Physical activity	REACTOME_NUCLEAR_SIGNALING_BY_ERBB4	'13/1960'	'32/9663'	0.00676226	10	0.180586	FALSE	0
NSAIDs	REACTOME_DISEASES_ASSOCIATED_WITH_O_GLYCOSYLATION_OF_PROTEINS	'32/2466'	'61/9663'	5.85669e-06	11	0.00240432	TRUE	6
Physical activity	REACTOME_O_LINKED_GLYCOSYLATION	'35/1960'	'102/9663'	0.000628128	15	0.0637219	FALSE	6
Physical activity	REACTOME_O_LINKED_GLYCOSYLATION_OF_MUCINS	'22/1960'	'60/9663'	0.00238707	8	0.121081	FALSE	0
Physical activity	REACTOME_OPIOID_SIGNALLING	'30/1960'	'88/9663'	0.00167269	11	0.117562	FALSE	0
Physical activity	REACTOME_PHASE_0_RAPID_DEPOLARISATION	'15/2179'	'31/9663'	0.0013604	9	0.054917	FALSE	1
Physical activity	REACTOME_PHASE_II_CONJUGATION_OF_COMPOUNDS	'29/1960'	'105/9663'	0.0430615	2	0.51897	FALSE	0
Physical activity	REACTOME_PHOSPHOLIPID_METABOLISM	'50/2014'	'189/9663'	0.0364401	5	0.412552	FALSE	1
Physical activity	REACTOME_PI3K_AKT_SIGNALING_IN_CANCER	'30/1960'	'102/9663'	0.0175357	3	0.360221	FALSE	0
NSAIDs	REACTOME_O_LINKED_GLYCOSYLATION	'44/2466'	'102/9663'	7.47428e-05	15	0.0112584	TRUE	6
Physical activity	REACTOME_POSTMITOTIC_NUCLEAR_PORE_COMPLEX_NPC_REFORMATION	'10/2179'	'26/9663'	0.0494966	1	0.525815	FALSE	0
Physical activity	REACTOME_POTASSIUM_CHANNELS	'36/1960'	'102/9663'	0.000285216	12	0.0578688	FALSE	1
Physical activity	KEGG_LONG_TERM_DEPRESSION	'32/977'	'66/4782'	2.72491e-07	11	3.81487e-05	TRUE	6
[truncated: 1,038 more rows]

[truncated: 5 more sheets: S.Table 10, S.Table 11, S.Table 12, S.Table 13, S.Table 14]
